# Supplementary material for: Metabolic Fingerprinting of Urine Reveals Metabolite Changes in Women With Breast Cancer
Source: Cancer Med. 2026 Jun 10;15(6):e72018. doi: 10.1002/cam4.72018 (PMC13253611; doi:10.1002/cam4.72018)
Supplement: Supplementary file 2 — Table S1: Patient metadata. [file CAM4-15-e72018-s004.xlsx]

## Sheet: Sheet1
No	Label	Sample	Age	Height	Weight	BMI	Diagnosis	Medical History	Drug History	Symptoms	Clinical diagosis	Cytology	Histology	Final diagnosis	Staging	Surgeries	Surgeries date	Smoking History	Ave no. cigs/day	No. of years smoked to date	Occupation	History of breast disease?	Past History of cancer?	Family History of Cancer?	NS	NS
1	001ABE	HC	35	1.65	57	20.9366	Healthy control	NIL	NIL	NIL	Healthy control	NA	NA	NA	NA	NA	NA	Never	NA	NA	Researcher	NS	NIL	Paternal aunt-Breast cancer; Paternal niece- Breast cancer	NS	NS
2	001BGH	BBD	46	1.68	82.6	29.2659	Benign Breast Disease	Ovarian cyst, Hypothyroidism	Ferrous Sulphate, Cabergoline	Breast lump	Benign Duct Ectasia	NA	NA	NA	NA	NA	NA	Never	NA	NA	Self employed	Breast Abcess 2016	NIL	Maternal Grandmother - Breast Cancer	NS	NS
3	001YGC	SC	32	1.7	95	32.872	Symptom control	Arthritis, Bicuspid aortic valve, Behcet's syndrome, Aortic sterosis, Episcleritis, Supra-valvular aortc stress	Colchicine 500mg, Naproxen, Betamethasone, Implant in-situ	Unilateral mastalgia	Ultrasound- confirmed glandular tissue only	NA	NA	Ultrasound- confirmed glandular tissue only	NA	NA	NA	Never	NA	NA	Hairdresser	NIL	NIL	NIL of note	NS	NS
4	001YWM	BC	52	1.5	64.4	28.6222	Breast cancer	Depression, Cat allergy	Evorel patches, Sertraline	Breast Breast lump	Mammogram	ER+, PR+, HER2-	Pt2, pN0	Sentinel node biopsy R. node local excision	NS	2023-08-04	2023-08-04	Never	NA	NA	Teaching asisstant/Health practitioner	NIL	NIL	Sister-Breast cancer	NS	NS
5	002ABE	HC	55	1.55	52	21.6441	Healthy control	NIL	NIL	NIL	Healthy control	NA	NA	NA	NA	NA	NA	Never	Never	Never	PhD student	NIL	NIL	NIL	NS	NS
6	002BGH	BBD	61	1.7	95.3	32.9758	Benign Breast Disease	Polymyalgia rheumatica, Osteoarthritis, Irritable bowel syndrome	Venlafaxine 37.5mg, Bisoprolol 5mg, Amlodipine 10mg, Losartan 100mg	Breast lump 1cm, upper inner right quadrant, not tender, no skin changes	NS	NA	NA	NA	NS	NA	NA	Never	NA	NA	Carer, Home-worker	NIL	NIL	Aunt - Breast Cancer	NS	NS
7	002YGC	BBD	73	1.63	NS	0	Benign breast disease	Depression, Knee osteoathritis, Osteoarthritis, Basal cell carcinoma, Exophana, Diverticulosis, Pure hypercholesterol	Sertraline	Breast Breast lump, Intentional weight loss	NS	NS	NA	Biopsy- confirmed of fat necrosis with no unusual features	NA	NA	NA	Ex (50 years ago)	NA	NA	Retired	No	Basal cell carcinoma (2012)	Brother - multiple myeloma, Paternal aunt (Father's sister) - Breast	NS	NS
8	003ABE	HC	33	1.57	64	25.9645	Healthy control	Anaemic	NIL	NIL	Healthy control	NA	NA	NA	NA	NA	NA	Never	NA	NA	Researcher/scientist	NS	NIL	NIL	NS	NS
9	003BGH	SC	43	1.65	137	50.3214	Symptom control	Pitted keratolysis, Carpal tunnel, Skin infections	NIL	Non healing ulcer on right breast	Recurrent sore areas suggestive of hidradenitis suppurativa. 25/09/2023 Mammogram result: All normal features no abnormalities seen in either breast. Lymph nodes well within normal limit	NA	NA	NS	NA	NA	NA	Never	NA	NA	Medical Records Staff	NIL	NIL	Not known	NS	NS
10	003YGC	BC	47	1.63	85	31.9922	Breast cancer	NIL Relevant	NIL Regular	Breast lump - right breast 7/7	NS	Malignant lesion and indeterminate lymph node in left axilla	Taken from lymph node and care biopsy right breast	NS	NA	Right simple mastectomy, sentinel node biopsy, OSNA +/- axillary node clearance. TCI 01/12/2022	01/12/2022	Current	15	30	Finance manager	NIL	NIL	Mother - breast cancer	NS	NS
11	003YWM	BC	60	1.6	NS	0	Breast cancer	Overdose-paracetamol, Obesity, Depressive disorder, Osteopenia, Alcoholic hepatitis, Gastric ulcer	Thiamine, Calcichew, Sondate, Quetiapine, Spironolactone, Acanprosate, Fluoxetine, Atorvastatin, Folic acid	Breast Breast lump	Wide local excision right breast	Grade 3 Invasive ductal carcinoma	NIL	ER+, PR+, HER2-	Pt1c, Nx, Mx	Wide local excision	NS	Never	NA	NA	Retired	NIL	NIL	Mother-Breast cancer	NS	NS
12	004ABE	HC	53	1.63	85.7	32.2556	Healthy control	Asthma	Symbicortt 200/6 inhaler	NIL	Healthy control	NA	NA	NA	NA	NA	NA	Never	NA	NA	Researcher	NS	NIL	NIL	NS	NS
13	004BGH	BBD	38	1.63	104.8	39.4445	Benign Breast Disease	Stroke age 23	Warfarin lifelong	Breast lump noted 1.5 weeks ago	Biopsy: Right breast upper outer quadrant 30mmx7mm well defined solid lesion. Microscopy: fatty tissue with no breast duct or lobules. The features suggestive of lipoma. No evidence of atypia or malignancy,	NA	NA	NA	NA	NA	NA	Never	NA	NA	Charity - in management	NIL	NIL	Yes - Mum, Maternal Cousin, Grandmother - Uterine Cancer	NS	NS
14	004YGC	BBD	67	1.57	54	21.9076	Benign breast disease	Breast cancer left (2014), Hypercholesterolaemia, Diverticulosis, Flexural psoriasis, Osteopenia, Arthritis, Sero-negative arthritis, Sero-positive errosive Rheumatoid arthritis, Rheumatoid arthritis	Aramys nasal spray, Atorvastatin, Adcal D3, Methotraxate, Metoject Pen, Omeprazole, Tamoxifen (2014), Folic acid, nitrofurantoin 100mg	Breast changes (left), Small breast Breast lump, Fat necrosis left breast	Symptom control	NA	Core biopsies and FNA's 20/9/22 showed fat necrosis and inflammation.	Rheumatoid nodule shown on punch biopsy 27/9/22.	NS	NA	NA	Ex (1991)	NA	NA	Retired	Breast cancer (left) mastitis (2012)	Breast cancer (2014) - treated Surgery, R x T + Tamoxifen	NIL	NS	NS
15	005ABE	HC	42	1.7	60	20.7612	Healthy control	NIL	NIL	NIL	Healthy control	NA	NA	NA	NA	NA	NA	Never	NA	NA	Researcher	NS	NIL	NIL	NS	NS
16	005BGH	BC	82	1.65	82.6	30.3398	Breast cancer	Osteoporosis, Cataract, Fibroadenoma of breast, Basal cell carcinoma 2018	Dulcolax	Painful breast Breast lump in left breast for past few weeks	Type A Grade 2 invasive ductal carcinoma - left breast. B5b - ER positive. Allred score 8 (5+3)	PR positive Allred score 8 (5+3)	B. Left axilla - metastatic deposits ER 818, PR 818. Her 2 awarded	Node positive left breast cancer. No evidence of metastasis	IIB - T2, NI, M0 or T3, N0, M0	Planned date of surgery 06.11.2023. Plan: left mastectomy, axillary node clearance	06/11/2023.	Never	NA	NA	Retired	Fibroadenoma	Basal cell carcinoma 2018	Aunt - Breast Cancer	NS	NS
17	005YGC	BC	87	Missing	71.9	0	Breast cancer	Basal cell carcinoma to face (2018), Pulmanary embolism , Hysterectomy, Bladder Surgery, Total Hip Replacement (2017), Hypertension	Bisoprolol, Apixaban, Spironolactone, Furosemide, Adcal-D3	Large/hard change in right nipple	NS	NA	NA	NA	NA	For central wide local excision on the right with palpable wide local excision on the left, +/- bilateral sentinel node biopsy	NS	Never	NA	NA	Retired	NIL	Basal cell carcinoma - nose - Radiotherapy	NIL	NS	NS
18	006ABE	HC	57	1.52	82.6	35.7514	Healthy control	NIL	NIL	NIL	Healthy control	NA	NA	NA	NA	NA	NA	Never	NA	NA	Customer service advice	NIL	NIL	NIL	NS	NS
19	006BGH	HC	50	1.8	82	25.3086	Healthy control	NIL	NIL	NIL	Healthy control	NA	NA	NA	NA	NA	NA	Never	NA	NA	Research Nurse	NIL	NIL	NIL	NS	NS
20	006YGC	SC	54	1.63	58	21.83	Symptom control	Osteoid osteoma	NIL	Right breast Breast lump 4/7, Discoloration	NS	NA	NA	Discharged back to GP	NA	NA	NA	Never	NA	NA	None	NIL	NIL	NIL	NS	NS
21	006YWM	BC	67	NS	NS	0	Breast cancer	NIL	HRT 2011, Citalopram, Omeprazole, Saxenda, Cyanocobalamin, Naproxen, Rosuvastatin	Breast pain, Nipple discharge, Inverted nipple	NS	NS	Grade 3, Invasive ductal carcinoma	ER+, PR+, HER2-	NS	May seed wide local excision and sentinel lymph node biopsy	NS	Never	NA	N	Retired sales rep	NIL	NIL	Father-Stomach cancer	NS	NS
22	007ABE	HC	51	1.57	113	45.8436	Healthy control	Athritis	Aspirin 75 mg, Bisoprolol 5mg, Atorvastatin	NIL	Healthy control	NA	NA	NA	NA	NA	NA	Ex	Not specified	5 years ago	Matured student	NIL	NIL	Mother-Benign breast disease, Father- Bowel cancer	NS	NS
23	007BGH	HC	44	1.73	83	27.7323	Healthy control	NIL	NIL	NIL	Healthy control	NA	NA	NA	NA	NA	NA	Never	NA	NA	NA	NS	NA	NA	NA	NA
24	007YGC	SC	23	1.55	53	22.0604	Symptom control	NIL to note	Co-amoxiclav (22/7/22-20/8/22), Ferrous fumarate	Persistent painful tender Breast lump right breast, Mastitis	NS	NA	NA	Fibroglandular tissue right breast	NA	NA	NA	Ex	NA	NA	None	NIL	NIL	Maternal Grandmother - breast cancer, Paternal Aunt - breast cancer	NS	NS
25	007YWM	BC	65	1.55	80	33.2986	Breast cancer	NIL	NIL	Breast Breast lump	NS	NS	Grade 2 Invasive mucinous carcinoma	ER+, PR+, HER2-	T3 p2 M1	NS	NS	Current	1 pack/day	50	Retired support worker	NIL	Hysterectomy (1996)	Mother/Grandmother-Breast/cervical cancer	NS	NS
26	008ABE	HC	40	1.64	56	20.8209	Healthy control	NIL	Nifedipine	NIL	Healthy control	NA	NA	NA	NA	NA	NA	Never	NA	NA	Admin officer	NIL	NIL	NIL	NS	NS
27	008BGH	BC	68	1.5	76.2	33.8667	Breast cancer	Follicular lymphoma treated with chemo 2015	Indapamide, Omeprazole, Ramipril, Chlorphenamine, Lercanidipine	Breast lump in left breast for the last two months - some discharge from the Breast lump which has now subsided	Grade 2 invasive ductal carcinoma	NA	Grade 2 invasive ductal carcinoma	Malignant neoplasm of upper outer quadrant of female breast, infiltrating duct carcinoma, G2 moderately differentiated	T1c N0 M0, oestrogen receptor reported as strongly positive 8/8	NS	NS	Never	NA	NA	Retired Macmillan	No - null cyst	Renal cancer, Lymphoma	Mother - unknown	NS	NS
28	008YGC	BBD	82	1.6	75	29.2969	Benign breast disease	Heart issues, Atrial fibrillation, Hyperlipidaemia, Asthma, Impaired left ventriular functions, Osteoarthritis, COPD, CCF, Essential hypertension	Lercanidipine, Atorvastatin, Digoxin, Flucloxacillin (2/8/22-9/8/22), Apixaban, Rabeprazole, Candesartan	Breast lump	NS	NA	NA	Sebaceous cyst right breast - injected but settled down	NS	NA	NA	Never	NA	NA	Retired	Possible abscess right breast	Basal cell carcinoma	NIL	NS	NS
29	008YWM	BC	54	1.72	61.7	20.8559	Breast cancer	Early menapause	Evorel, Citalopram	Breast Lump, nipple changes	Mammogram and ultrasound / CNB.	Breast cancre Right UOQ; ER+, PR+, HER2-; Lymph node positive, Extracapsular spread noted	NS	Invasive lobular cancer Grade 2	MA	Right mastectomy and axillary node clearance	2024-04-11	Never	NA	NA	Teacher assistant	NIL	NIL	NIL	NS	NS
30	009ABE	HC	46	1.65	72	26.4463	Healthy control	Rheumatoid athritis	Methotrexate, Sulfasalazine, Folic acid, Sandrena gel (HRT)	NIL	Healthy control	NA	NA	NA	NA	NA	NA	Never	NA	NA	Registry manager	NS	NIL	Mother-Skin cancer, kidney cancer, Grandmother-Breast cancer	NS	NS
31	009BGH	BC	69	1.6	63	24.6094	Breast cancer	None	NA	Breast lump in left breast	Grade 1 invasive carcinoma of no special type. Oestrogen receptor positive and HER2 negative	NA	G1 well differentiated, ER Allred score 8 PR Positive PR Allred score 8	Lesion size 27mm	IIA - T0 / T1, N1, M0 or T2, N0, M0	23.10.2023 for left breast wide local excision and sentinel node biopsy	23.10.2023	Never	NA	NA	Retired [ineligible]	NIL	NIL	Aunt - Rectal Cancer	NS	NS
32	009YGC	BBD	57	1.63	61	22.9591	Benign breast disease	Mastodynia	NIL	Fullness right axilla, Pain and itching right axilla	NS	NA	NA	NA	NA	NA	NA	Ex	NIL	20+	Barrister	Left breast sclerosing, adenosis of apocrine metap	NIL	Paternal grandmother - Breast cancer, Paternal aunt	NS	NS
33	009YWM	BC	63	1.66	59.3	21.5198	Breast cancer	Gastric ulcer, Intestinal Metaplasia of Gastric Mucosa, Dry eye syndrome.	Pantoprazole 40 mg	Tenderness, lump	09/01/2024: Ultrasound, Core needle biopsy	NA	NA	Probable G3 Malignant Papillary Lesion. ER +ve, PR - ve, HER2 +ve.	NA	NA	NA	Never	NA	NA	Retired Nurse	1983: Removal of Fibroadenoma (right breast)	NIL	Mother - Gastric Cancer, Father - Bowel Cancer, Grandmother - Renal Cancer	NS	NS
34	010ABE	HC	69	1.63	88.9	33.46	Healthy control	NIL	Ventolin (occasional use)	NIL	Healthy control	NA	NA	NA	NA	NA	NA	Never	NA	NA	Postgraduate researcher	NS	NIL	NIL	NS	NS
35	010BGH	SC	42	1.54	64	26.986	Symptom control	Asthma	NIL	Lump	NAD - discharged	NA	NA	NS	NA	NA	NA	Never	NA	NA	Admin	NIL	NIL	On Paternal line	NS	NS
36	010YGC	BC	79	NS	NS	0	Breast cancer	Ontocytoma, Basal cell carcinoma, Benign neoplasm kidney, Hyperlipidaemia, Osteoathritis, IBS	Omeprazole xBD 20mg, Trimethoprim (11/3/22-7/7/22), Paracetamol	Breast Breast lump 1/52 Left	NS	NA	Grade 3 - poorly differentiated	NS	NS	TCI - Left wide local excision sentinel lymph node biopsy +/-, radiotherapy post-operatively +/-, chemotherapy with herceptin	NS	Ex	NIL	NIL	Retired	NIL	Benign neoplasm kidney, Basal cell carcinoma	Mother - died aged 49 ?? Cancer, 2 sons have cancer	NS	NS
37	010YWM	BC	69	NS	87	#VALUE!	Breast cancer	NA	NA	Lumps in left breast	NA	NA	Invasive Ductal Carcinoma	NA	ER +ve, PR +ve, Her 2 -ve	WLE and Axile node clearance	2024-02-01	Never	NA	NA	Retired Staff Nurse	NA	NA	NA	NS	NS
38	011ABE	HC	38	1.67	55	19.721	Healthy control	Mild anxiety	Propanolol	NIL	Healthy control	NA	NA	NA	NA	NA	NA	Never	NA	NA	Admin officer	NS	NIL	Father- Skin and prostate cancer	NS	NS
39	011BGH	SC	65	1.48	80	36.523	Symptom control	NS	NS	NS	NS	NS	NS	NS	NS	NS	NS	Never	NA	NA	Carer for husband	NIL	NIL	NIL	NS	NS
40	011YGC	BBD	45	1.55	88.9	37.003	Benign breast disease	Tonselectomy, Adenodeclomy	Amoxicellin	Breast lumps right breast	NS	NA	NA	NA	NA	NA	NA	Current	15	25	Hairdresser	NIL	NIL	Mother - breast cancer	NS	NS
41	011YWM	BC	54	1.7	71.8	24.8443	Breast cancer	Sepsis, Hip Anoscopy	NA	Lump	Mammogram, Ultrasound, Core needle biopsy	C5	IDC NST, Grade 2	ER+, PR+, HER2-	ER+ve, PR+ve, HER2 -ve	Magseed wide local excision and sentinel lymph node biopsy.	2024-01-03	Ex	NA	Stopped 30 years ago	Retired Military	NIL	NIL	Stomach and possible ovarian	NS	NS
42	012ABE	HC	58	1.63	73	27.4756	Healthy control	NIL	NIL	NIL	Healthy control	NA	NA	NA	NA	NA	NA	Never	NA	NA	Scientist	NS	NIL	NIL	NS	NS
43	012BGH	SC	46	1.57	102.6	41.6244	Symptom control	NS	NS	NS	NS	NS	NS	NS	NS	NS	NS	Ex	1 to 9	20	Carer	NIL	Malignant melanoma of skin 2003	MGM Niece - Ovarian cancer (Child of Grandmother's Brother)	NS	NS
44	012YGC	SC	32	1.65	69.9	25.6749	Symptom control	Colposcopy x3	NA	Breast lumps to bilateral auxila, Pain right breast	NS	NA	NA	NA	NA	NA	NA	Never	NA	NA	Student nurse	NIL	NIL	Sister - breast cancer	NS	NS
45	012YWM	BC	44	1.72	98.1	33.1598	Breast cancer	Hypertension	Losartan 50mg, Lansoprazole 30mg, Depo-Provera 150mg/ml	Lump left breast	Mammogram, Ultrasound, Core needle biopsy	Malignant	Grade 3 IDC with high-grade cribriform DCIS	NA	NA	NS	NS	NA	NA	NA	Admin	NIL	NIL	Mother-breast cancer 63 years old, Mother-Leukaemia age 63 years old	NS	NS
46	013BGH	BBD	49	1.64	84	31.2314	Benign breast disease	Osteoarthritis, Type 2 diabetes, Hypertension	Methotrexate, Tramadol, Metformin, Ozempic, Hydroxychloroquine	Tender breast, lesion left breast	Benign fatty breast tissue	NA	NA	NA	NA	NA	NA	NA	6	NA	Supervisor school + own picture frame business	NIL	NIL	Yes - lung - Father, Breast [?] Father	NS	NS
47	013YGC	HC	79	1.52	47.6	20.6025	Healthy control	Arthritis, Depression, Pancreas	Meloxicam, Cryon, Cod liver oil, Sertinitine	NIL	Healthy control	NA	NA	NA	NA	NA	NA	Never	NA	NA	NA	NS	NA	NA	NA	NA
48	013YWM	BC	64	1.64	82.4	30.6365	Breast cancer	NIL	NIL	Lump left breast, Rash left nipple	Mammogram, Ultrasound, Core needle biopsy	Malignant	IDC of breast NST. Node positive. Probable grade 3	NS	NA	NS	NS	Never	NA	NA	Retired ward clerk	NIL	NIL	Mother-in 60s, Sister x2-in 60s	NS	NS
49	014ABE	HC	54	1.63	60.3	22.6956	Healthy control	Mild asthma	Salbutamol, Beclometasone (Qvar)	NIL	Healthy control	NA	NA	NA	NA	NA	NA	Never	NA	NA	Lecturer	NS	NIL	Maternal grandfather-Prostate cancer, Maternal grandmother-Spine cancer, Paternal grandfather-Throat cancer	NS	NS
50	014BGH	HC	52	1.6	95	37.1094	Healthy control	NIL	NIL	NIL	Healthy control	NA	NA	NA	NA	NA	NA	Never	NA	NA	Clinical research specialist nurse	NIL	NIL	NIL	NS	NS
51	014YGC	BC	76	1.65	63.5	23.3242	Breast cancer	Asthma, Hypertension, Osteoarthritis, Chronic fatigue syndrome, CHECK again	Inhalers, Felodipine, Amitriptyline	Blood discharge from right nipple breast	NS	NA	Grade 2 IDC, Triple negative	NS	NA	TCI +/- Chemotherapy and radiotherapy	NS	Never	NA	NA	Retired. Previouly worked with special needs children	NIL	NIL	Twin sister had breast cancer	NS	NS
52	014YWM	BC	43	1.7	50.8	17.5779	Breast cancer	Gastroaesophageal reflux, Irritable bowel syndrome	NIL	Nipple inversion, Asymmetry within left breast	NS	Malignant	NS	Invasive ductal carcinoma left breast	ER +ve, PR +ve weak	Surgery-mastectomy and sentinel lymph node biopsy	2024-03-21	Ex	NS	NS	Architect	NIL	NIL	Mother-Uterus cancer, Bowel cancer, Father-Non-Hodgkin lymphoma	NS	NS
53	015ABE	HC	34	1.62	64	24.3865	Healthy control	NIL	NIL	NIL	Healthy control	NA	NA	NA	NA	NA	NA	Never	NA	NA	HR Officer	NS	NIL	NIL	NS	NS
54	015BGH	HC	51	1.68	76	26.9274	Healthy control	NIL	NIL	NIL	Healthy control	NA	NA	NA	NA	NA	NA	Ex	Social	NA	Research Nurse	NIL	NIL	NIL	NS	NS
55	016ABE	HC	57	1.68	87	30.8248	Healthy control	NIL	NIL	NIL	Healthy control	NA	NA	NA	NA	NA	NA	Never	NA	NA	Accessibility advisor	NIL	NIL	Mother-Ovarian cancer	NS	NS
56	016BGH	BC	69	1.61	89	34.3351	Breast cancer	Arthritis, THR	Vagirux 10mcg	Breast lump	Right breast carcinoma with involved metastatic lymph nodes	NA	G2 invasive ductal carcinoma with metastatic deposits	Axillary lymph node positive R sided breast Ca. ER negative PR negative Her-2 positive	G2, B5b ER 0/8 PR 0/8 Her-2 positive	NS	NS	Never	NA	NA	Retired	NIL	NIL	NIL	NS	NS
57	016YGC	SC	NS	NS	NS	NS	Symptom control	Crohns disease	NIL, Hydroxocobalamin injection (23/9/22-21/10/22)	Left sided nipple discharge, Itchiness left nipple	NS	NA	NA	NA	NA	NA	NA	Ex	10	20	Student	NIL	NIL	Family history of breast cancer	NS	NS
58	017ABE	HC	55	1.7	101	34.9481	Healthy control	NIL	Ramipril	NIL	Healthy control	NA	NA	NA	NA	NA	NA	Never	NA	NA	Admin officer	NS	NIL	Father-Bowel cancer	NS	NS
59	017BGH	BBD	58	1.67	113	40.5178	Benign breast disease	Depression	Cetirizine 10mg OD, Candesartan 2mg, Doxazosin 4mg	Recurrent skin lesions, Small lump, [NA]	4mm dermal lesion (benign sebaceous cyst)	NA	NA	NA	NA	NA	NA	NA	NA	NA	Learning support worker	NIL	NIL	Aunt Ovarian Ca, Mother Ovarian Ca	NS	NS
60	017YGC	BBD	59	1.62	60	22.8624	Benign breast disease	Liver cyst, Osteoathritis	Flucloxacillin (22/9/22-29/9/22), Amitriptyline (6/9/22 - 48days), Kliofem (HRT)	Mastitis (22/9/22), Left nipple changes, Left nipple inverted	NS	NA	NA	Ultrasound - demonstrated cysts but no suspicious features	NS	NA	NA	Never	NA	NA	School worker	Lumpectomy 30 years ago - left breast - fibroadenoma	NIL	Maternal aunts and cousin - breast cancer, Mother - died (primary unknown)	NS	NS
61	017YWM	BC	46	NS	NS	NS	Breast cancer	Atypical ductal hyperplasia (2010)	Pregabalin 300mg, Diazepam 2mg, Clonazepam 500mg, Amitriptyline 40mg, Propanolol 80mg, Loratadine 10mg, Tegrezol 200mg, Omeprazole 20mg, Gaviscon advance 5-10mg	Lump left breast, tenderness	Mammogram, ultrasound	Malignant	Provisional grade 2 IDC with apocrine features	Breast cancer left, ER-, PR-, HER2+	NS	Left WLE and SLNB	NS	Never	NA	NA	NS	Atypical ductal hyperplasia Nov 2010 excision performed	NIL	Mother-Breast cancer in her 60s, Aunty-Breast cancer	NS	NS
62	018ABE	HC	22	1.65	82.6	30.3398	Healthy control	NIL	NIL	NIL	Healthy control	NA	NA	NA	NA	NA	NA	Never	NA	NA	Student	NIL	NIL	Mother-Benign breast disease, Maternal grandmother-Ovarian cancer, melanoma cancer, Great grandmother-breast cancer	NS	NS
63	018BGH	BC	48	1.65	114.3	41.9835	Breast cancer	Fibromyalgia	Sandrena 1mg gel sachets OD, Aspirin 75mg OD, Duloxetine 60mg BD, Buscopan 10mg BD, Omeprazole 20mgx2 OD, GTN spray 400mcg, Pregabalin TDS	Breast lump	Right breast Ca with involved node	NA	G2 invasive ductal carcinoma + metastatic lymph node	G2 Invasive ductal Ca + metastatic lymph node carcinoma	ER 8/8, PR 4/8, Her2-awaited, E-cadherin + [?] b5b. Malignant	Mastectomy and axillary node clearance on 6-11-2023	6/11/2023	Current	10 to 15	Age 16	Unemployed	NIL	NIL	NIL	NS	NS
64	018YGC	BBD	33	1.62	74.8	28.5018	Benign breast disease	NIL	Depo-Provera, Dihydrocodeine	2x breast Breast lumps	NS	NA	Core biopsy taken - confirmed the presence of a fibro adenoma (benign) - for removal in 6-12 months	NS	NS	NA	NA	Never	NA	NA	Housewife/Care assistant	NIL	NIL	NIL	NS	NS
65	018YWM	BC	77	1.62	60.5	23.0529	Breast cancer	Hip replacement (2022), Osteopenia, Ovarian cyst (1976), Irritable Bladder	Solifenacin	NA	N	NA	NS	NA	NA	Right WLE and Axilla node clerance	NS	Never	NA	NA	Cook	No	No	Cousin - Lung Cancer.	NS	NS
66	019ABE	HC	35	1.71	70	23.939	Healthy control	NIL	NIL	NIL	Healthy control	NA	NA	NA	NA	NA	NA	Ex	5 Cig	15	Librarian	NS	NIL	Maternal grandmother-Throat cancer, Paternal grandfather-Pancreatic cancer	NS	NS
67	019BGH	BBD	54	1.62	91	34.6746	Benign breast disease	Benign Breast Neoplasm, Cellulitis	Efudix 5% cream, Prochlorperazine, Betahistine	Non-tender lump	Glandular benign fibrocystic breast tissue	NA	NA	NA	NA	NA	NA	20	15	Teaching assistant	Benign Neoplasm	Basal cell carcinoma	Father rectal	NS	NS	NS
68	019YGC	SC	72	1.6	66	25.7812	Symptom control	Osteoarthritis	Omeprazole, Mebeverine, Paracetamol, Adcal-D3, Codeine	Left breast pain and swelling	NS	NA	NA	NS	NA	NA	NA	Never	NA	NA	Retired	NIL	NIL	NIL	NS	NS
69	019YWM	BC	45	1.57	67.95	27.567	Breast cancer	NA	NA	Painless lump right axilla	Metastatic Adenocarcinoma of right axillary node of breast origin (CNB)	Malignant lump node	ER +ve, PR -ve, HER2 +ve, CK7 +GATA 3 Positive	Currently right axillary lymph node 3cm, No clear primary right breast cancer	TX NI MO Stage 2	Neo adjuvant	NA	Ex	10 per day	10 years ago	Prior Commercial Director	No	No	Mother and Half Sister at age 47 - Breast cancer, Great Grandmother and Great Auntie - Breast cancer (ALL ON MOTHER'S DAD SIDE)	NS	NS
70	020ABE	HC	31	NS	77.5	#VALUE!	Healthy control	NIL	NIL	NIL	Healthy control	NA	NA	NA	NA	NA	NA	Never	NA	NA	Student	NIL	NIL	NIL	NS	NS
71	020BGH	BBD	48	1.6	60	23.4375	Benign breast disease	Pneumothorax	NA	Pain (breast), lump	Glandular fibrocystic breast tissue (benign)	NA	NA	NA	NA	NA	NA	Never	NA	NA	Housewife	NIL	NIL	NIL	NS	NS
72	020YGC	SC	30	1.71	95.3	32.5912	Symptom control	Migraine, Biliary colic, Fibromyalgia, Depression episode, Irritable bowel syndrome (IBS)	Omeprazole, Naproxen, Topiramate, Sertaline, Pramipexole, Ranitidine	Breast Breast lump	NS	NA	NA	NA	NA	NA	NA	Never	NA	NA	Mom at home/carer	NIL	NIL	Grandmother - Lung cancer, Auntie-cervical cancer	NS	NS
73	020YWM	BC	53	1.7	80.1	27.7163	Breast cancer	Bipolar/ Depression	Methylphenidate, Mirtazapine, Escitalopram, 2 dpdion, Pupmmorol, celectill	NA	NA	NA	3/4/2024: Right breast - IDC probable grade 2. ER +ve, PR +ve, HER2 -ve	NA	NA	Right WLE and Sentinal lymph node biopsy	26/04/2024	Ex	Vape now	NA	NA	NA	NA	Mother - Breast cancer	NS	NS
74	021ABE	HC	35	1.53	59	25.204	Healthy control	NIL	NIL	NIL	Healthy control	NA	NA	NA	NA	NA	NA	Never	NA	NA	Student	NIL	NIL	NIL	NS	NS
75	021YGC	SC	52	1.67	54	19.3625	Symptom control	Crohn disease, Asthma, Shoulder fracture	Nexplanon	Breast Breast lump	NS	NA	NA	NA	NA	NA	NA	Ex (35 years ago)	5 to 10	17	None	NIL	NIL	Mother - cancer	NS	NS
76	021YWM	BC	76	1.65	50.8	18.6593	Breast cancer	Squamous cell carcinoma, cerebrovascular accident,hypothyrodism, asthama, fracture of boe	NS	weight loss	invasive ductal carcinoma right breast	NA	Invasive Ductal Carcinoma, ER+, PR+,HER2-	NA	NA	NS	NS	Ex (40 years ago)	NS	40 years ago	Retired	NIL	Squamous cell carcinoma	NIL	NS	NS
77	022ABE	HC	30	1.74	NS	#VALUE!	Healthy control	NIL	NIL	NIL	Healthy control	NA	NA	NA	NA	NA	NA	Never	NA	NA	Researcher	NIL	NIL	Father-Prostate cancer	NS	NS
78	022BGH	BBD	48	1.67	61.7	22.1234	Benign Breast Disease	NIL	NA	Concave dimpling on top of breast - multiple tiny simple cysts	Benign duct ectasia	NA	NA	NA	NA	NA	NA	Current	5	30	Civil servant	NIL	NIL	Mum - breast cancer (70)	NS	NS
79	022YGC	SC	39	1.67	60	21.5139	Symptom control	Depression episode, Anxiety	NA	Breast Breast lump	NS	NA	NA	NA	NA	NA	NA	Never	NA	NA	Sports coach	NIL	NIL	NIL	NS	NS
80	022YWM	BC	35	1.63	64.8	24.3893	Breast cancer	Trush	fluccazole	lump,pain,sweating	invasive ductal carcinoma right breast	na	ER+,PR+,HER2-	NA	NA	NS	NS	Ex	5	12	Medical secretary	NIL	NIL	NIL	NS	NS
81	023ABE	HC	33	1.65	NS	#VALUE!	Healthy control	NIL	NIL	NIL	Healthy control	NA	NA	NA	NA	NA	NA	Never	NA	NA	Researcher	NIL	NIL	NIL	NS	NS
82	023BGH	BBD	77	1.52	77	33.3276	Benign breast disease	Hypertension, Osteoarthritis, Acute cholecystitis (2021)	Simvastatin 20mg, Amlodipine 5mg, GP gave antibiotics 13.10.23 - 2 wks	Inverted nipple, bleeding from nipple	Benign cyst. Inverted nipple infected - GP. bled. antibiotic	NA	NA	NA	NA	NA	NA	Never	NA	NA	Retired	Infected cyst-two years ago	NIL	NIL	NS	NS
83	023YGC	SC	43	1.62	104.8	39.9329	Symptom control	Hypertension	Losartan, Pregabalin	NIL	NS	NA	NA	NA	NA	NA	NA	Ex (until 2003)	Less than 10/day	NA	Admin staff	NIL	NIL	Grandmother - Ovarian cancer	NS	NS
84	023YWM	BC	44	1.7	65	22.4913	Breast cancer	NA	NA	Lump left breast	CNB	Malignant	IDC grade 3	ER+, PR-, HER2+VE, BC	NA	NS	NS	Never	NA	NA	Agricultural consultant	NIL	NIL	Unknown	NS	NS
85	024ABE	HC	37	1.67	59	21.1553	Healthy control	NIL	NIL	NIL	Healthy control	NA	NA	NA	NA	NA	NA	Never	NA	NA	Admin officer	Nipple discharge-Had surgery-Aging related disease	NIL	NIL	NS	NS
86	024BGH	BC	68	1.65	73	26.8136	Breast cancer	NA	TS 24/10/2023, Salbutamol DuoResp Spiromax	Breast lump and dimple in upper outer quadrant left breast	Malignant neoplasm of upper-outer quadrant of female breast	NA	NA	Left breast WLE - 20mm grade I IDC and intermediate grade DCIS, clear resection margins. ER 8 PR 8 HER-2 negative	T1 NX MX Stage I	21/8/23 wide local excision of the left breast	2023-08-21	Ex	20	20	Care home manager	NIL	NIL	Sister - Breast Ca	NS	NS
87	024YGC	SC	37	1.65	54	19.8347	Symptom control	Anaemia, Fibroadenoma of breast, Mastodynia, Currently pregnant	Rigevidon (stopped)	Pain in breast, Several Breast lumps in breast	NS	NA	NA	NA	NA	NA	NA	Never	NA	NA	Admin staff	NIL	NIL	Aunties (2) - Breast cancer	NS	NS
88	024YWM	BC	69	1.58	98.2	39.3366	Breast cancer	Hip Surgery, leg,	Atorvastatin	Thicking breast, small lump right breast	ultrasound/ mamogram/CNB	Malignant	Right breast-IDC grade 2/ Left breast-IDC grade 3	ER+VE, PR+ve, HER2-ve	NA	NS	NS	Never	NA	NA	Retired tax manager	NIL	NIL	Father-Bowel cancer, 2 paternal aunties-Bowel cancer	NS	NS
89	025ABE	HC	30	1.48	52	23.74	Healthy control	NIL	NIL	NIL	Healthy control	NA	NA	NA	NA	NA	NA	Never	NA	NA	Researcher	NIL	NIL	Paternal grandfather-Nose cancer	NS	NS
90	025BGH	BC	76	1.62	56.6	21.5668	Breast cancer	NA	NA	Breast lump	ER positive allred 8/8, PR positive allred 6/8, HER2 negative	NA	Infiltrating carcinoma with ductal and lobular feature. Grade 1	Malignant neoplasm of breast upper inner quadrant	T1c N0 M0 Stage 1A	Wide local excision	NS	Current	10	27	Retired	NIL	NIL	NIL	NS	NS
91	025YGC	SC	50	1.62	79.4	30.2545	Symptom control	Addison's disease, Anxiety with depression, Migraine, Fibroadenoma of breast	Sertraline, Hydrocortisone	Lump, breast tenderness	NS	NA	NA	NA	NA	NA	NA	Never	NA	NA	Hairdresser/carer	NIL	NIL	Grandmother - breast cancer, Brother-leukemia	NS	NS
92	025YWM	BC	44	1.53	51.3	21.9146	Breast cancer	Breast implant, migrane, emphysema	NA	Lump left breast	CNB	Malignant	IDC grade2 GATA 3 +ve	breast cancer, ER+VE, PR+	NA	Magseed WLE and SLNB	16-05-2024	Current	20	20	Waiting on supervisor	NIL	NIL	NIL	NS	NS
93	026ABE	HC	28	1.5	62	27.556	Healthy control	NIL	NIL	NIL	Healthy control	NA	NA	NA	NA	NA	NA	Never	NA	NA	Researcher	NIL	NIL	NIL	NS	NS
94	026BGH	BC	83	1.62	56.6	21.5668	Breast cancer	NIL	NA	Breast lump	ER positive allred 8/8, PR positive allred 6/8, HER2 negative	NA	Infiltrating carcinoma with ductal and lobular feature. Grade 1	Malignant neoplasm of breast upper inner quadrant	T1c N0 M0 Stage 1A	Wide local excision	NS	Current	10	27	Retired	NIL	NIL	NIL	NS	NS
95	026YGC	SC	NS	1.57	54	21.9076	Symptom control	Fibromyalgia, Reflux, Anxiety/PTSD, Dry eyes	Venlafaxine, Omeprazole, Naproxine, Eye gel steroid, Nasal spray	Pain in breast	NS	NA	NA	NA	NA	NA	NA	Ex (stopped 31 years ago)	Less than 10 cigarettes/ day	Not stated	Not employed	NIL	NIL	Grandmother-Lung cancer	NS	NS
96	026YWM	BC	77	1.57	80.9	32.8208	Breast cancer	Hypertension, Spinal stenosis	letrozole, ramipazol, omeprazole	right breast discomfort, change in size and shape	Ultrasound/ mamogram/CNB	Malignant	Grade 1 invasive cancer	ER+, PR+, HER2-	NA	NS	NS	Never	NA	NA	Shopkeeper	NIL	NIL	Cousin-Breast cancer, Aunt-Breast cancer	NS	NS
97	027ABE	HC	23	1.58	57	22.8329	Healthy control	NIL	NIL	NIL	Healthy control	NA	NA	NA	NA	NA	NA	Ex	2	3 years	Student	NIL	NIL	NIL	NS	NS
98	027BGH	BC	66	1.6	82.5	32.2266	Breast cancer	Hypertension, Herpes zoster	Prednisolone, Methenamine hippurate, Adcal, Laxido, Senna 7.5mg	Breast lump	Ductal cell carcinoma Grade 1 NST	NA	23X14cm, ER positive allred 8/8, PR positive allred 8/8, HER2=1+ (negative), B5b, malignant	Ductal cell carcinoma Grade 1 NST	1A	Patient declined surgery on 7/12/2023. To start endocrine therapy-hetrocote 2.5 daily	2023-12-07	Never	NA	NA	Retired	NIL	NIL	NIL	NS	NS
99	027YGC	SC	42	1.5	58.1	25.8222	Symptom control	Acne, CC x2	Duac gel	Breast Breast lump, Breast implants	NS	NA	NA	NA	NA	NA	NA	Ex (15 years ago)	Less than 10/day	NA	Social worker student	NIL	NIL	Father-Prostate cancer	NS	NS
100	027YWM	BC	79	1.74	92	30.3871	Breast cancer	Early menapause, vitamin d deficiency,	Atovastatin, lanzoparasole,solifenacin,propantheline bromide, co-codamol, edoxacan	nipple discharge, pain in breast	NA	NA	DCIS	NA	ER+ve	mastectomy and SLN biopsy	2024-05-24	Never	NA	NA	Factory worker	NIL	NIL	Sister-Breast cancer	NS	NS
101	028BGH	BC	48	1.62	94	35.8177	Breast cancer	Asthma, Hypothyroidism	Levothyroxine 100mg, Tiotropium bromide 2.5mcg, Montelukast 10mg tablets	Left breast Breast lump. Found 1 week ago.	Invasive lobular carcinoma. Left breast lump in the upper outer quadrant. ER positive allred 8/8, PR positive allred 8/8, HER2 negative	NA	Sections show core of breast tissue infiltrated by provisional Grade1 invasive lobular carcinoma present in one of four cores with a maximum contiguous tumour line length of 4mm.	There is microcalcification. No obvious DCIS LCIS, perineural space invasion lymphovascular space invasion calcification or necrosis.	B5b, malignant Grade 2 invasive lobular carcinoma	Left mastectomy + sentinel biopsy + right risk reducing mastectomy	NS	Never	NA	NA	Retired (Intensive care nurse)	None. Last mammogram 2 years ago. Calcified breast tissue found.	NIL	2 sisters - breast cancer. 1 sister diagnosed age 66, died last year.1 sister diagnosed age 69.	NS	NS
102	028YGC	SC	71	1.68	81.6	28.9116	Symptom control	Essential hypertension, Hyperlipidemia, Hypothyroidism	Lanzoprazole, Mebeverine, Levothyroxine sodium, Famotidine, Bisoprolol, Peptac liquid	Breast Breast lump, Pain in breast	NS	NA	NA	n	NA	NA	NA	Ex (41 years ago)	10-20/day	15 years	Retired	NIL	NIL	Father-Skin cancer	NS	NS
103	028YWM	BC	77	1.75	NS	NS	Breast cancer	Hypertension, hypothyrodism	Ramipril, levothyroxin, Atorvastatin	breast discharge	NA	NA	IDC grade 3, ER-VE, PR-VE, HER2 +ve	NA	NA	NS	NS	Never	NA	NA	Retired civil servant	NIL	NIL	NIL	NS	NS
104	029BGH	BC	64	1.65	68	24.977	Breast cancer	Pleurisy	NIL	Puckering of breast	Puckering of breast. Dimple 1cm above areola.	NA	Grade 2 invasive carcinoma NST. ER positive allred 8/8, PR negative allred 0/8, HER2 negative	Invasive carcinoma	2/2/2024 T2 N0 M0 Stage 2A	Left wide local excision + sentinel lymph node biopsy	NS	Never	NA	NA	Civil servant	NIL	NIL	Mother-Pancreatic cancer	NS	NS
105	029YGC	BC	73	1.68	60	21.2585	Breast cancer	Diverticulitis, Menopause, Depression, Chronic rhinitis	Zopiclone, Adcal D3, Fluoxetine	Breast Breast lump	NS	Lymph node right breast SNB1 negative for metastatic malignant. Lymph node SNB2 (right breast) negative for metastatic malignancy	NA	Right, malignant neoplasm of upper-inner quadrant of female breast (UIQ U POST Pt2 Pno, MO)	Pt2 No	NS	NS	Never	NA	NA	Retired	NIL	NIL	Grandmother-Breast cancer	NS	NS
106	030BGH	BC	69	1.67	105	37.6493	Breast cancer	Gallstones, Fatty liver, Reumatoid arithritis, High blood pressure	Hydroxychloroquine, Fluoxetine, Levothyroxine, Amlodipine	Lump	Predicted Grade 2 Invasive lobular carcinoma	NA	HER2 negative, ER positive, PR negative	Grade 2 invasive lobular carcinoma	pT2 N1a MX stage IIB	Oncotype=15. No need for radiotherapy or chemotherapy. Letrozole 2.5mg daily. Left axillary node clearance (30/7/2024), Left mastectomy and sentinel lymph node biopsy + right mastectomy	2024-06-03	Ex	6	10 years	Carer	NIL	NIL	Mother-Unknown cancer	NS	NS
107	030YGC	BBD	52	1.67	95	34.0636	Benign breast disease	Pelvic inflammatory disease	NA	Breast Breast lump	NS	Abcess (C2)	Resolving abcess	Benign neoplasm of female right breast	NA	Biopsy - Right breast mass core	NS	Current	10-20/day	30 years	Not known	NIL	NIL	Mother-Breast cancer	NS	NS
108	030YWM	BC	51	1.59	95	37.5776	Breast cancer	Osteoarthritis, alcohol related liver cirrhosis, obstructive sleep apnea, hepatitis c, fibromyalgya, ptso	citalopram,HRT, calciciren, propranolol	Lump, pain and tendeness in breast	NS	NS	NA	NA	NA	NS	NS	Current	20 day	30 years	Counselor	NIL	NIL	Mother-Breast cancer, Aunt-Breast cancer	NS	NS
109	031BGH	BC	48	1.6	44	17.1875	Breast cancer	Eczema	Painkiller Co-codamol (4 times/day), Acitretin	Lump (3 months)	Grade 2 Invasive ductal carcinoma NST. 37.1mm ER+ 8/8 HER2-	NA	NA	Grade2 Invasive ductal carcinoma NST ER+ PR+ HER2-	NA	Oncotype = 14. No need for chemotherapy. Tamoxifen 20mg daily. Right mastectomy and sentinel node biopsy	2024-07-01	Current	15 day	20 years	Post lady	NIL	NIL	Mother-Skin cancer, Aunt-cancer	NS	NS
110	031YGC	SC	46	1.62	65	24.7676	Symptom control	NS	NS	NS	NS	NS	NS	NS	NS	NS	NS	Ex (stopped 10 years ago)	5-10/day	NA	Entertainer	NIL	NIL	2 Aunt-Breast cancer, Grandmother-Breast cancer	NS	NS
111	031YWM	BC	52	1.69	120	42.0153	Breast cancer	Meniere disease, cervical spondylosis	NA	lump	NA	NA	IDC grade 2, ER+, PR+,HER-	NA	NA	NA	NA	Never	NA	NA	Clerical	NIL	NIL	Aunt-Breast cancer	NS	NS
112	032BGH	BC	42	1.65	83	30.4867	Breast cancer	Uterovaginal prolapse	Venlafaxine 75mg, Propanolol 80mg	Lump right breast 4cm, Dimpling	Grade 2 Invasive lobular carcinoma, large node positive	NA	ER+	ILC G2 ER+, High suspician of bone metastasis and possible mesentenic lymphadenopathy.	NA	Neoadjuvant chemotherapy. Surgery	2024-10-22	Ex	NS	NS	Dyer	NIL	NIL	Mother-Breast cancer	NS	NS
113	032YGC	SC	25	1.57	50	20.2848	Symptom control	Eczema, Cold sore, Skin mole, Impetigo	NA	Breast Breast lump, Painful	NS	NA	NA	NA	NA	NA	NA	Current	10/day	3 years	Waitress	NIL	NIL	Aunt-Breast cancer	NS	NS
114	032YWM	BC	74	1.67	76.2	27.3226	Breast cancer	NA	NA	right breast discomfort, change in size and shape	ultrasound/ mamogram/CNB	Malignant	IDC NST, Grade 2-RIGHT BREAST	ER+, PR+, HER2-	NA	mastectomy right breast	NS	Never	NA	NA	Retired	NIL	NIL	Daughter-Pelvic and spinal cancer	NS	NS
115	033BGH	HC	NS	NS	NS	NS	Healthy control	NIL	NIL	NIL	Healthy control	NA	NA	NA	NA	NA	NA	NS	NS	NS	NS	NS	NS	NS	NS	NS
116	033YGC	SC	36	1.68	61.2	21.6837	Symptom control	Anxiety	Prozac, Bupropion	Breast Breast lump	NS	NA	NA	NA	NA	NA	NA	Ex (7 years ago)	0-20/day	10 years	Marketing manager	NIL	NIL	NIL	NS	NS
117	034BGH	HC	NS	NS	NS	NS	Healthy control	NIL	NIL	NIL	Healthy control	NA	NA	NA	NA	NA	NA	NS	NS	NS	NS	NS	NS	NS	NS	NS
118	034YGC	SC	39	1.53	72	30.7574	Symptom control	Asthma	Ventolin PRN	Lump	NS	NA	NA	NA	NA	NA	NA	Never	NA	NA	Swimming teacher	NIL	NIL	NIL	NS	NS
119	035BGH	BC	70	1.61	83	32.0204	Breast cancer	High blood pressure	Losartan, Indapamide, Lansoprazole, Paroxetine	Lump / mass, Puckering of skin	Grade 2 Invasive ductal carcinoma 55mm lymph nodes	NA	ER+ 8/8, PR+ 8/8, HER2-(1+ on IHC)	IDC G2, ER+ PR+ HER2-	Oncotype DX score 27. pT3 pN1a M0 stage IIIA	Mastectomy Right + axillary lymph node clearance. Plan for chemotherapy, radiotherapy 20meta + endocrine	2024-06-27	Ex	10-15/day	Stopped 5 years ago	Retired	NIL	NIL	Mother-Breast cancer	NS	NS
120	035YGC	BBD	39	1.6	50.8	19.8437	Benign breast disease	Asthma, Anxiety	Cerelle	Breast Breast lump	NA	NA	NA	NA	NA	NA	NA	Never	NA	NA	Teacher	NIL	NIL	Mother-Breast cancer, Aunty-Breast cancer	NS	NS
121	036BGH	BC	40	1.7	82.5	28.5467	Breast cancer	NIL	NIL	Lump, Itchiness	Grade 2 Invasive mucinous carcinoma	2 out of 7 sentinel lymph nodes show tumour metastases.	ER+, HER2-	65mm Grade 2 Invasive Mucinous Carcinoma of right breast with associated DCIS. Lymphovascular invasion positive.	NA	Mastectomy right with right sentinel lymph node dissection. Fully excised with good resection margins.	2024-06-17	NS	10	20 years	Chef manager	Cyst	NIL	Grandmother-Breast cancer	NS	NS
122	036YGC	BBD	57	1.6	80	31.25	Benign breast disease	COPD, Reflux, Hypothyroidism, Anxiety/Depression	Anoro Ellipta, Elleste/Zumenon, Ipratropium, Levothyroxine, Pantoprazole, Quinine	Breast Breast lump	Benign neoplasm of female breast	NA	NA	Benign neoplasm of female breast	NA	NA	NA	Ex (stopped 12 weeks ago)	10-20/ day	43 (since age 14)	Factory worker	NIL	NIL	NIL	NS	NS
123	036YWM	BC	37	1.71	78.3	26.7775	Breast cancer	NIL	Epirubicin 180mg, Cyclophosphamide 900mg, Dexamethasone 16mg, Ondasetron 8mg, Filgastrim 480mcgs	Breast lump	ultrasound/ mamogram/CNA	C5	Grade 3 IDC with medullary pattern	ER+, PR-, HER2-	PT2 INVASIVE and DCIS	WLE UOQ nad SLNB plus superior cavity	2024-06-13	Ex	10/month social	10 years	Community nurse	NIL	NIL	Maternal grandfather-Liver cancer	NS	NS
124	037BGH	BC	75	1.68	65	23.03	Breast cancer	NIL	NIL	Lump left breast for few weeks	Grade 1 Invasive carcinoma NST with lobular features	NA	ER+, HER2-. Left sentinel lymph nodes. Six lymph nodes show reactive changes. No evidence of metastasis	Grade 2 Invasive ductal carcinoma with DCIS. No evidence of lymphovascular invasion. Tumour excised with minimal clearance of 2mm from inferior margin.	pT1c N0 (Sn)	Wide local excision left	2024-07-17	Never	NA	NA	Retired NHS manager	NIL	NIL	Mother, sister, aunt, cousins-Breast cancer	NS	NS
125	037YGC	HC	42	NS	NS	NS	Healthy control	severe dyskaryosis (2010)	Aciclovir (14/7/2022) for 43 days	NIL	Healthy control	NA	NA	NA	NA	NA	NA	Current	NA	NA	NA	NA	NA	NA	NS	NS
126	037YWM	BC	76	NS	NS	NS	Breast cancer	NS	NS	NS	NS	NS	NS	NS	NS	NS	NS	NS	NS	NS	NS	NS	NS	NS	NS	NS
127	038BGH	BC	64	1.62	85	32.3884	Breast cancer	NIL	Atorvastatin 20mg, Omeprazole 20mg	Sensation of fullness right breast	Grade 3 Invasive ductal carcinoma right breast	NA	NA	Grade 2 Invasive ductal carcinoma NST 40mm, clear no section margins. Node negative. ER+ HER2-.	Oncotypre Dx score come back as 43	Mastectomy right	2024-07-15	Ex	NS	5	CRT-HCA	NIL	NIL	Mother-Cervical cancer, Father-Prostate cancer	NS	NS
128	038YGC	BBD	65	NS	NS	NS	Benign Breast Disease	Breast disorder, Osteoathritis, Irritable bowel syndrome, Asthma P2 MI U2, Duct ectasia	Fuclonazole (27/10/2022), Meloxicam	Bilateral nipple inversion with exudate within nipple for 1 10 years	NS	NA	Mammogram and ultrasound today revealed duct ectasia only.	Referred to oncoplastic clinic for review bilateral nipple inversion.	Discharged from Rapid acess clinic.	NA	NA	Ex (2019)	NA	NA	Support worker - People with learning difficulties	NS	NS	Maternal aunt - Breast cancer 40's	NS	NS
129	038YWM	BC	49	1.68	82.6	29.2659	Breast cancer	PCOS, Asthma, Ovarian cyst	lamictal, ventaline	na	NA	NA	NA	NA	ER +ve, PR +ve, Her 2 -ve, grade 2 IDC	NS	NS	Never	NA	NA	Accounts admin	NIL	NIL	Mother-Breast cancer	NS	NS
130	039BGH	BC	75	1.6	65	25.3906	Breast cancer	Oesophageal cancer in 2007, Previous benign brain tumour excised	oOmeprazole, Citalopram, Amlodipine, Adcal D3 chewable tablets	Breast lump	Right breast core biopsies B5b malignant	Right axilla biopsies negative for metastatic carcinoma-acute lymphaderitis noted	ER- 0/8, PR- 0/8, HER2-	Predicted Grade 2 Invasive ductal carcinomka with apocrine features, TNBC	Not recorded	Elective right mastectomy plus level 2 axillary node disection. Left axillary node biopsy	2024-09-09	Never	NA	NA	Retired admin	Breast cyst	Oesophageal cancer	Cousin-Breast cancer	NS	NS
131	039YGC	BBD	54	1.6	55	21.4844	Benign breast disease	Varicose veins - legs, Basal cell carcinoma, Breast implants	Vagifem, Evorel, Sumatriptan	Left breast pain and Breast lumpy appearNILce, Mastodynia	NS	NA	NA	Mammogram 29/11/2022 - Fibrocystic changes only	Discharged back to GP	NA	NA	Never	NA	NA	NS	Nil (Breast implants 20 years ago)	Nil (Basal cell carcinoma)	Mother - Breast cancer	NS	NS
132	039YWM	BC	42	1.66	97.5	35.3825	Breast cancer	NS	NS	NS	NS	NS	NS	NS	NS	NS	NS	NS	NS	NS	NS	NS	NS	NS	NS	NS
133	040BGH	BC	84	1.56	63	25.8876	Breast cancer	Bilateral cataracts, Asthma, COPD, Hypertension	Amlodipine, Omeprazole, Paracetamol	Thickening right breast	Triple negatibe Invasive ductal carcinoma right breast with benign axilla	NA	ER-, PR-, HER2-	Grade 2 Invasive ductal carcinoma with apocrine features, TNBC	Not recorded	Right mastectomy plus sentinel node biopsy	2024-09-09	Ex	20	60 years	Home maker	Benign cyst	NIL	NIL	NS	NS
134	040YGC	BBD	46	1.7	55	19.0311	Benign breast disease	Axial spondyloarthritis, Breast lump	Nil to note	Right sided breast pain and Breast lumps	NS	NA	Core biopsy - taken - showed benign (non-cancerous) mammary hamartoma	Mammogram - showed benign changes only	Ultrasound - confirmed presence of cysts with possible fibroadenoma	NS	NS	Never	NA	NA	Clinical Research Associate	Cysts (benign) - Previous aspirations	NIL	Maternal grandmother - Liver metastasis	NS	NS
135	040YWM	BC	60	1.67	55.2	19.7927	Breast cancer	Breast cyst (2015), Osteoporosis,	Aciclovir, Lactulose, Calcium carbonate, Mupirocin	NS	Grade 3 Invasive ductal carcinoma	NA	ER+, PR-, HER2-	Garde 3 Invasive ductal carcinoma ER+, PR-, HER2-	NA	Wide local excision and sentinel lymph node biopsy	2024-07-11	Never	NA	NA	Accountant	NIL	NIL	Prostate cancer	NS	NS
136	041BGH	BC	51	1.65	64	23.5078	Breast cancer	Endometriosis, Migraines	Oestrogen pill	Breast lump, tenderness	Grade 2 Invasive ductal carcinoma	NA	ER+ 8/8, PR+ 4/8, HER2-	Grade 2 Invasive ductal carcinoma Right breast. Sentinel nodes show macrometastasis	pT2 pN1a M0. Stage IIB	Wide local excision right breast plus sentinel node biopsy. Right axillary node clearance offerred. Done=2/4 mets	2024-08-19	Never	NA	NA	IT librarian	NIL	NIL	Grandmother-Bowel cancer	NS	NS
137	041YGC	BBD	62	1.73	98	32.7442	Benign breast disease	Glaucoma	Eye drops	Breast Breast lump	NS	NA	NA	Confirmed benign neoplasm female breast.	NA	NA	NA	Never	NA	NA	Domestic supervisor	Breast cyst in past	NIL	NIL	NS	NS
138	041YWM	BC	NS	NS	NS	#VALUE!	Breast cancer	NS	NS	NS	NS	NS	NS	NS	NS	NS	NS	NS	NS	NS	NS	NS	NS	NS	NS	NS
139	042BGH	BC	79	1.65	73	26.8136	Breast cancer	U. Colitis, Type2 diabetes, Hypertension, CKD Stage II, Atrial fibrillation, Carpal tunnel syndrome	Candesartan, Lansoprazole, Citalopram, Dagalifozin, Aziathoprine, Insulin, Zapain, Pentasa	Tender breast	Grade 2 Invasive ductal carcinoma B5b	NA	ER+ 8/8, PR- 0/8, HER2-	IDC G2, ER+ PR- HER2-	Not recorded	Patient agreed to surgery but failed pre-assessment. Decision for primary endocrine + Letrozole. Awaiting results of CT + cardiac monitor before surgery.	NA	Ex	15	15 years	Retired	NIL	NIL	NIL	NS	NS
140	042YGC	SC	47	1.63	71.2	26.7981	Symptom control	NS	NS	NS	NS	NS	NS	NS	NS	NS	NS	Never	NA	NA	School secretary	NIL	NIL	Mother-brain cancer	NS	NS
141	043BGH	BC	86	1.5	57	25.3333	Breast cancer	Parkinson's, Chronic asthma, Hiatus hernia, Hypothyroidsim	Verapamil, Lansoprazole, Levothyroxine, Sinemet 12.5mg/50mg, Evacal D3	None. Incidental finding.	Grade 2 Invasive ductal carcinoma	NA	ER+ 8/8, PR+ 4/8, HER2-	IDC G2, ER+ PR+ HER2-. 30mm x 30mm	NA	Severe frailty. Plan Letrazole + follow up in 3 months.	NA	Never	NA	NA	Retired	NIL	NIL	Sister-breast cancer, Brother-Bowel cancer	NS	NS
142	043YGC	SC	31	1.63	58	21.83	Symptom control	ACL Reconstruction	Contraceptive pill	Breast Breast lump	NS	NA	NA	NA	NA	NS	NS	Never	NA	NA	Teacher	NA	NIL	Dad-Prostate cancer	NS	NS
143	043YWM	BC	68	1.67	69.4	21.83	Breast cancer	Osteoarthritis, hypothyroidism	Amlodipine	None. Caught on mammogram	Invasive ductal carcinoma, malignant	NA	ER+,PR+,HER 2-ve	NA	NS	NS	NS	Ex	20-30	56 years	Domestic	NIL	NIL	Father-Lung, brain cancer	NS	NS
144	044YGC	BC	55	1.64	128	47.5907	Breast cancer	Caesarian (C-section) x2, Collapsed L lung, Diabetes type 2, Hypertension, Asthma, DVT R leg	Ramipril, Doxazosin, Quarso , Furosemide, Metformin	Breast Breast lump	malignant neoplasm of upper-outer quadrant of female breast	Left axilla - metastatic carcinoma (LC5)	Left breast - Grade III Invasive ductal carcinoma	Malignant neoplasm, Grade IIIA Invasive ductal carcinoma, metastatic	Pt2, Pn2, MO	P2 Left mastectomy and axillary node clearance	NS	Never	NA	NA	Care support	None	NIL	Brother-cancer lung or kidney (not sure)	NS	NS
145	044YWM	BC	NS	NS	NS	NS	Breast cancer	NS	NS	NS	NS	NS	NS	NS	NS	NS	NS	NS	NS	NS	NS	NS	NS	NS	NS	NS
146	045YGC	BC	71	1.52	67	28.9993	Breast cancer	Acute cholestasis, migraine, DVT/ HRT (15 years)	Apixaban, Omeprazole	NIL	NS	NA	Biopsy on 12/12/2022. ER Positive (Allred score 3/3 + 5/5 = 8/8), PR Positive (Allred score 3/3 + 5/5 = 8/8)	Malignant neoplasm, Grade III Invasive ductal carcinoma, (right breast)	PT2 pNO (SN)	Surgery	NS	Ex (5 years ago)	NIL	NIL	Retired	None	NIL	Daughter-Breast cancer	NS	NS
147	045YWM	BC	55	1.73	79.75	26.6464	Breast cancer	NS	NS	NS	NS	NS	NS	NS	NS	NS	NS	NS	NS	NS	NS	NS	NS	NS	NS	NS
148	046YGC	BBD	36	1.7	64	22.145	Benign breast disease	Polycystic ovarian disease	Cerelle, Omeprazole	Breast Breast lump	NA	NA	NA	NA	NA	NA	NA	Never	NA	NA	Not known	None	NIL	Father-Prostate cancer	NS	NS
149	046YWM	BC	41	NS	NS	NS	Breast cancer	NS	NS	Lump, Pain	Ultrasound/Mammogram, CNB	Malignant	27mm, Grade 3 Invasive ductal carcinoma NST SN 0/2	IDC, ER+, PR+, HER2-	T3 P3 M2	WLE and SLNB right breast	2024-08-09	NS	NS	NS	NS	NS	NS	NS	NS	NS
150	047YGC	BBD	36	1.7	57.2	19.7924	Benign breast disease	Herat murmur (Childhood), Astma (Childhood), Anxiety	Sertaline	Left breast- side Breast lump	Fibroadenoma excision	N/A	N/A	Benign Fibroadenoma	N/A	N/A	NA	Never	NA	NA	Not known	None	Fibroadenoma excision (2008)	Grandmother- Breast Cancer	NS	NS
151	047YWM	BC	NS	NS	NS	NS	Breast cancer	NS	NS	NS	NS	NS	NS	NS	NS	NS	NS	NS	NS	NS	NS	NS	NS	NS	NS	NS
152	048YGC	SC	50	1.7	90	31.1419	Symptom control	Anxiety & Depression, Hypothyroidism, IBS, von willebrand disease	Liothyronine, Fluoxetine, Levothyroxine, Vit B compound	Breast Breast lump	NS	NA	NA	NA	NA	NA	NA	Never	NA	NA	Not known	NIL	No	No	NS	NS
153	048YWM	BC	75	NS	NS	NS	Breast cancer	NS	NS	NS	NS	NS	NS	NS	NS	NS	NS	NS	NS	NS	NS	NS	NS	NS	NS	NS
154	049YGC	SC	31	1.68	60	21.2585	Symptom control	Migraine, Asthma, Personality disorder emotional unstable, PTSD, Anxiety, Depression	Candesartan, Fostair inhaler, Lansoprazole, Fluoxetine, Montelukast, Salamol inhaler	Lump in breast	NS	NA	NA	NS	NA	NA	NA	Current	Rolls on cigarette 20g/week	14 years	Not known	No	No	Aunt-Breast cancer	NS	NS
155	049YWM	BC	56	NS	NS	NS	Breast cancer	NS	NS	NS	NS	NS	NS	NS	NS	NS	NS	NS	NS	NS	NS	NS	NS	NS	NS	NS
156	050YGC	SC	35	1.7	66.7	23.0796	Symptom control	Palpitations, Heavy periods	NIL	Left breast nipple inversion with frequent erythema and pari. Unchanged last 2 years.	NS	NA	NA	Reassured and discharged. Normal ultrasound scan and examination.	NA	NA	NA	Never	NA	NA	Nurse	No	Nil	No family history of breast cancer. Father-Tonsillectomy	NS	NS
157	051YGC	BBD	46	1.65	75.3	27.6584	Benign breast disease	Asthma, COPD, Degenerative discs-back, Arthritis	Venlafaxine	Soreness left breast, Discomfort	NS	NA	NA	Normal examination, benign, mammogram and ultrasound	NA	NA	NA	Ex (Vape)	40	20+	Carer	Calcification (2020)	Nil	Maternal cousin-Breast cancer	NS	NS
158	052YGC	BBD	44	1.6	66	25.7812	Benign breast disease	Asthma	NA	Hard area left breast, Peri-menopausal	NS	NA	NA	Normal mammogram and targeted ultrasound shwoed fibroglandular tissue with a small cyst.	NA	NA	NA	Ex (2013)	NA	NA	NA	Nil	NA	Mother-Breast cancer in 50's and now has secondary breast cancer.	NS	NS
159	053YGC	SC	68	1.64	60.8	22.6056	Symptom control	Acute sinusitis, Lichen planus, Hypothyroidism, Episode of depression	Lanzoprazole, Fexofenadine, Levothyroxine	Swelling to Right axilla	NS	NA	NA	NA	NA	NA	NA	Never	NA	NA	Retired	No	No	No	NS	NS
160	054YGC	SC	72	1.63	82.5	31.0512	Symptom control	Swollen legs, SOBOE, Polymyalgia rheumatica, Intertrigo, Asthma, CKD stage 3, Reflux, Polyarthritis, Essential hypertension	Prednisolone steroid, Gaviscon, Amitriptyline, Amlodipine, Citalopram, Lanzoprazole, Levothyroxine, Mebeverine, Mirabegron	Pain in breast, Breast Breast lump	NS	NA	NA	Discharged	NA	NA	NA	Never	NA	NA	Retired	No	No	Sister-Bowel cancer, Brother-Cancer	NS	NS
161	056YGC	BBD	NS	1.66	75.2	27.2899	Benign breast disease	Asthma, Fibromyalgia, Reflux, Raynaud's syndrome, Vitamin D deficiency	Fuclonazole (9/8/2022), Topiramate, Fostair, Ventolin, Alverine, Adcal-D3, Omaprazole, Laxido	Breast lump in right breast, Fibroadenoma	NS	NA	Biopsies taken on 16/01/2023 in clinic - Fibroadenomas	NA	NA	TC1 16/02/2023 - Magseed excision prior to surgery of removal of 2 lumps. Patient reassured and discharged.	2023-02-16	Never	NA	NA	Finance manager	Nil	Nil	Nil	NS	NS
162	057YGC	SC	68	1.6	75.2	29.375	Symptom control	Cardiomegaly, Suspected asthma	Trazodone, Amoxicillin (03/01/2023-09/01/2023)	Pain behind left breast 2/12	NS	NA	NA	Normal mammogram and examination. Reassured and discharged.	NA	NA	NA	Never	NA	NA	NA	Nil	Nil	Nil	NS	NS
163	058YGC	SC	54	1.57	89.3	36.2287	Symptom control	Trigeminal neuralgia, Exercise induced asthma	Pregabalin, Co-codamol, Setraline, Salbutamol	Thickening right breast	NS	NA	NA	Normal mammogram and examination. Reassured and discharged.	NA	NA	NA	Never	NA	NA	Doctor's receptionist	No	No	Mother-cancer-uknown, Uncle-mouth cancer	NS	NS
164	059YGC	BBD	45	1.7	63.5	21.9723	Benign breast disease	Asthma	Inhalers	Breast Breast lump	Not stated	NA	NA	Mammogram and U/S reported breast cysts. Discharged.	NA	NA	NA	Never	NA	NA	Manager	No	No	No	NS	NS
165	060YGC	BBD	NS	1.63	70	26.3465	Benign breast disease	Hypertension,	HRT, Ramipril, Buscopan	Not stated	Not stated	NA	NA	Mammogram report benign (M2). No suspicious features. Discharged.	NA	NA	NA	Ex (Stopped 5 years ago)	12-15/day	20-30 years	Manager	No	No	No	NS	NS
166	061YGC	BBD	47	1.55	66.7	27.7627	Benign breast disease	Not specified	Not specified	Cysts	Not stated	NA	NA	Mammogram and U/S confirm multiple varying size cysts confirmed fibroadenoma.	NA	NA	NA	Ex	10-20/day	7 years	Social service	No	No	No	NS	NS
167	062YGC	BBD	54	1.68	67	23.7387	Benign breast disease	Appendectomy	Not specified	Breast tenderness	Not stated	NA	NA	U/S scan benign fibrocystic changes. Discharged.	NA	NA	NA	Never	NA	NA	Administration	Bilateral breast cysts	No	Father-bowel cancer	NS	NS
168	063YGC	BBD	73	1.65	74	27.1809	Benign breast disease	PE, Hyperlipidemia	Alendronic acid, Apixaban, Omeprazole, Atorvastatin	Right breast pain	Not stated	NA	NA	Ultrasound confirmed a benign lipoma. Patient discharged.	NA	NA	NA	Ex (45 years ago)	20 per week	NS	Retired	Cysts 10 years ago	No	Brother-Breast cancer	NS	NS
169	064YGC	BC	64	1.64	95	35.3212	Breast cancer	Osteoarthritis	Naproxen, Omeprazole	Breast Breast lump	Multifocal grade 2, Invasive ductal carcinoma	NA	ER positive, HER2 positive	MRI disseminated vertebral metastatic disease. Multifocal grade 2, Invasive ductal carcinoma	NS	Referred to oncology for neo-adjuvant treatment. For review in 6 months for mastectomy and axillary node clearance.	NS	Current	6-10/day	50 years	Nurse - HCSW	Breast abcess 19 years ago	No	Elder sister-Breast canccer	NS	NS
170	065YGC	SC	66	1.65	72	26.4463	Symptom control	Hyperlipidaemia, Depressive episode, Osteoarthritis	Clopidogrel, Atorvastatin	Breast Breast lump	Not stated	NA	NA	Mammogram No abnormalities	NA	NA	NA	Ex (stopped 6 years ago)	20/day	40 years	Retired	Nipple bleed-burst polyp (26 years ago)	No	Yes. Not breast cancer related	NS	NS
171	066YGC	BBD	41	1.62	76	28.959	Benign breast disease	Squamous cell carcinoma lip, anxiety	Not stated	Breast Breast lump	Not stated	NA	NA	U/S guided aspirate + mammogram confirmed benign cycts.	NA	NS	NS	Ex	NS	NS	Business manager	Left breast cyst aspirated 2020	SCC lip	No	NS	NS
172	068YGC	BBD	51	1.57	75.7	30.7112	Benign breast disease	Appendicectomy	Not specified	Breast lump left breast	Biopsy taken 7/2/2023	Culture negative	NA	Benign cyst	NA	NA	NA	Current	10-15 days	36 years	Ward manager	No	No	Mother's cousin-Breast cancer, Paternal grandmother-Ovarian cancer	NS	NS
173	069YGC	BBD	23	1.7	Not stated	0	Benign breast disease	Lumpsx2 female left breast, Function neuro disorder	Gabapentin	Breast lump right breast	Not stated	NA	NA	Benign breast tissue	NA	NA	NA	Never	NA	NA	Self-employed	No	No	Mother-Breast cancer aged 38 years	NS	NS
174	071YGC	BBD	49	1.56	67.1	27.5723	Benign breast disease	Not specified	Citalopram	Pain and discharge left breast	Not stated	NA	NA	Left breast ultrasound. No solid cyotic masses. Diagnosis partial ductectasia discharged.	NA	NA	NA	Current	15/day	20 years	Children services	No	No	No	NS	NS
175	072YGC	BBD	31	1.55	95	39.5421	Benign breast disease	Appendicectomy, Nonepileptic attack disorder	vit B12	Breast feeding and fatty Breast lump	Not stated	NA	NA	Ultrasound fatty lump possible lipoma. Diagnosis lipoma. Discharged.	NA	NA	NA	Never	NA	NA	Dog walker	No	No	Grandmother-Breast cancer, Great grandmother-Breast cancer, Grandfather-Non-hodgkin lymphoma	NS	NS
176	073YGC	BBD	52	1.57	113	45.8436	Symptom control	Abdominal cyst removed, vertigo, high blood pressure, left breast lump, investigation for thyroid lump	Anti-hypertension drugs	Left breast pain	Not stated	NA	NA	Ultrasound-suggestive of subcutaneous lipoma. Outcome confirmed lipoma on the chest. Discharged.	NA	NA	NA	Never	NA	NA	Passenger assistance	No	No	No	NS	NS
177	074YGC	BC	75	1.65	61.5	22.5895	Breast cancer.	Collapsed lung	NA	Right Breast lump	Invasive ductal carcinoma right breast	Right breast, M5 U5 lesion, Right axilla enlarged lymph nodes A2/A3, No malignant cells seen	NS	Grade 1, invasive ductal carcinoma of right breast. ER+, PR+, HER2-. FNA Rt axilla benign	T2 N0 M0 Stage2a	TC1 Rt palpable WLE + SNB	NS	Never	NA	NA	Retired-Librarian	No	No	Grandmother-Liver cancer	Grandmother-Liver cancer	NS
178	075YGC	BBD	65	1.67	95.2	34.1353	Benign breast disease	Endometriosis, Depression	Fluoxetine, Statins,	Pain	Mammogram and UIS right breast reported as benign P2/M2/U2	NA	NA	Reassured and discharged.	NA	NA	NA	Never	NIL	NIL	RND	No	No	Grandmother-Liver cancer	NS	NS
179	077YGC	SC	47	1.61	77	29.7056	Symptom control	Rheumatoid athritis	Not specified	Axillary Breast lump	Mammogram showed fatty tissue. Patient discharged.	NA	NA	NA	NA	NA	NA	Never	NA	NA	Driver	No	No	Mother-cervix cancer, Father-lung cancer	NS	NS
180	078YGC	SC	56	1.52	78.5	33.9768	Symptom control	Arthritis	Leflunomide, Naproxen, Lansoprazole, Paracetamol	Breast pain	Normal mammogram + clinical examination	NA	NA	Reassured and discharged.	NA	NS	NS	Ex	NS	25 years ago	Mobile dog groomer	NIL	NIL	Sister-Breast cancer, Mother-Ovarian cancer, Father-Bowel cancer, Gran-Bowel cancer	NS	NS
181	079YGC	BBD	30	1.73	76.2	25.4603	Benign breast disease	Ceasarian	NIL	Breast Breast lump	Core biopsy-benign fibroadenoma	NA	NA	NA	NA	Awaiting excision	NS	Current	6/day	Not specified	Wife	No	No	Father	NS	NS
182	080YGC	BBD	76	1.6	67	26.1719	Benign breast disease	Lumpectomy 1992, Appendicetomy, Chron's disease	Octasa, HRT	Breast Breast lump	Mammography + U/S = reactive lymph node left axilla and some ductasia behind left nipple	NA	NA	Reactive kymph node and ductasia. Reassured and discharged	NA	NA	NA	Current	5-6/day	60 (since 16 years old)	Estate agent	Yes. 30 years ago.	Lumpectomy. 30 Yyears ago.	Aunty + Cousin-Breast cancer	NS	NS
183	081YGC	SC	29	1.63	63.5	23.9	Symptom control	NIL	NIL	Breast Breast lump	UIS-Normal	NIL	NIL	Reassured and discharged	NA	NA	NA	Current	20/day	Not specified	Not specified	No	No	Grandfather-Prostate cancer	Nil	NS
184	082YGC	SC	46	1.68	76.5	27.1046	Symptom control	Fibromyalgia, Depression	Amitriptyline, MST, Gabapentin, Citalopram, Omeprazole	Breast lump	Ultrasound-2cm cyst	Reassured and discharged	NA	NS	NA	NA	NA	Current	10/day	Not specified	Not specified	NIL	NIL	NIL	NS	NS
185	083YGC	SC	66	1.57	66.7	27.0599	Symptom control	Operation on jaw, Laparoscopy	Montelukast, Avamys (nose drop), Symbicort, Ventolin, Cer	Nipple changes	Not stated	Discharged	NA	NS	NA	NA	NA	Never	NA	NA	Nursery nurse	NIL	No	2 cousins and aunty-Breast cancer, Mother and father-Bowel cancer	NS	NS
186	084YGC	SC	32	1.64	64	23.7954	Symptom control	Lower back pain	Rigevidon OCP	Breast lump, Fibroglandular tissue	Ultrasound- Normal	Reasured and Discharged	NA	NS	NA	NA	NA	Never	NA	NA	Team Leader in Warehouse	NIL	No	Grandmother-Breast cancer	NS	NS
187	085YGC	BBD	38	1.68	57.5	20.3727	Benign breast disease	NIL	NIL	Breast lump	Ultrasound- Fibrocystic change in left breast	Reassured and discharged	NIL	Reassured and discharged	NIL	NIL	NIL	Never	NA	NA	Pharmacy manager	NIL	NIL	Unknown	NS	NS
188	086YGC	SC	50	1.7	51.5	17.8201	Symptom control	Pancreas inv, Breast reduction	NA	Breast lump	Mammogram + Ultrasound. Simple glandular changes.	Reassured and discharged	NA	NS	NA	NA	NA	Ex	NA	26 years	Self-employed	NIL	NIL	Mother-Breast cancer, Sister-Breast cancer, Grandfather-Oesophagel cancer.	NS	NS
189	087YGC	SC	48	1.72	92	31.0979	Symptom control	Depression	Citalopram, Clenil inhaler	Breast pain	Mammogram + Ultrasound. No suspicious features.	Reassured and discharged.	NA	NS	NA	NA	NA	Never	NA	NA	NA	NIL	NIL	NIL	NS	NS
190	088YGC	BBD	46	1.65	76.5	28.0992	Benign breast disease	NIL	NIL	Breast lump	Mammogram and ultrasound confirmed fibroglandular tissue.	Reassured and discharged	NA	Reassured and discharged	NA	NA	NA	Never	NA	NA	Clinical technologist	NIL	NIL	NIL	NS	NS
191	089YGC	BC	51	1.78	72.1	22.756	Breast cancer	Irregular menstrual cycles, Varicose veins, Microductomia	NA	Breast Breast lump	Intraductal Carcinoma in sight of breast	NS	NS	NS	PT1a p No HER 2: Equivocal (score 2+)	30-03-2023: Wide Local Excision of breast leasion	2023-03-30	Never	NA	NA	Funeral director	NIL	NIL	Mother- Breast Cancer, Sister- Breast Cancer	NS	NS
192	090YGC	HC	76	1.63	55.8	21.0019	Healthy control	Traped nerve, IBS, Arthritis, Renal stone, Sciatica, Impaireal glucose tolarance, Dyslipidemia	Pantoprazole, Ezetimibe, Adcal- D3, Naproxen	NIL	Healthy control	NA	NA	NA	NA	NA	NA	Never	NA	NA	NA	NS	NA	NA	NA	NA
193	091YGC	SC	44	1.75	65.5	21.3878	Symptom control	Hypothyroidism, Anxiety	Levothyroxine, Citalopram, Zopiclone, Cerelle	Breast pain	Mammogram and ultrasound. Normal.	Reassured and discharged	NA	NS	NA	NA	NA	Current 5	NA	NA	Admin	NIL	NIL	Father-Skin cancer	NS	NS
194	092YGC	SC	27	1.52	82	35.4917	Symptom control	Depression	Diclofenac	Breast Breast lump	UIS-No lump	NA	NA	NA	NA	Discharged	NA	Current	2-3/day	NS	NS	NIL	NIL	Mother's sisters x 2-Breast cancer, Mother-Cervix cancer	NS	NS
195	093YGC	SC	52	1.57	78	31.6443	Symptom control	High cholesterol, Hysterectomy	Citalopram, Atorvastatin, Estrogel	Breast lump Right	Ultrasound. Duct not dilated	Reassured and discharged.	NA	NS	NA	NA	NA	Never	NA	NA	Manager in health and social care.	NIL	NIL	Mother-Breast cancer, Grandmother-Breast cancer.	NS	NS
196	094YGC	SC	75	1.55	55.5	23.1009	Symptom control	COPD, Hypertension	Spiriva, Salbutamol, Aspirin, Ramipil	Breast pain, Breast lump	Mammogram and ultrasound. Simple calcifications.	Reassured and discharged.	NA	NS	NA	NA	NA	Ex	NA	NA	RND	NIL	Bladder cancer 5 years ago	NIL	NS	NS
197	095YGC	SC	29	1.8	95.5	29.4753	Symptom control	NIL	NIL	Lump	Ultrasound-Normal glandular tissue	Reassured and discharged.	NIL	NS	NIL	NIL	NA	Never	NA	NA	Store manager	NIL	NIL	NIL	NS	NS
198	096YGC	BBD	40	1.65	60	22.0386	Benign breast disease	NIL	NIL	Breast lump	Mammogram & Ultrasound-Ductasia right breast	Reassured and discharged.	NA	Reassured and discharged.	NA	NA	NA	Never	NA	NA	Shop assistant	NIL	NIL	Grandmother-uterus cancer	NS	NS
199	097YGC	BBD	62	1.63	93.5	35.1914	Benign breast disease	Angina, Hiatus hernia, Total knee replacement (TKR)	Monomil XL, Nicorandil, Aspirin, Lansoprazole, Ezetimibe, Rosuvastatin	Breast lump	Mammogram and ultrasound confirmed the lumps to represent oil cyst and other area showed fat necrosis.	Reassured and discharged	NA	Reassured and discharged	NA	NA	NA	Never	NA	NA	Advanced practitioner	Breast cysts	NIL	NIL	NS	NS
200	098YGC	BBD	51	1.62	71.7	27.3205	Benign breast disease	NA	Nad radiotherapy, Letrozole	Axillary lump+breast lump	Ultrasound: Benign looking reactive lymph node	Benign, discharged	NA	Benign, discharged	NA	NA	NA	Current	20-30	Since 12 years old	Funeral director	NS	NS	NS	NS	NS
201	099YGC	BBD	46	1.65	NS	NS	Benign breast disease	Chestpain	Paracetamol, Ibuprofen	Breast lump	Mammogram showed benign changes while ultrasound did not show any local lesion	Reassured and discharged	NA	Reassured and discharged	NA	NA	NA	Never	NA	NA	Managing director	NIL	NIL	Mother-stage III bowel cancer	NS	NS
202	100YGC	BBD	72	1.57	67	27.1816	Benign breast disease	Diabetic, Hypertension	Amitriptyline, Zapain, Enalapril, Simvastatin	Inverted nipple	Mammogram and ultrasound confirmed duct ectasia	Reassured and discharged	NA	Reassured and discharged	NA	NA	NA	Ex	NS	10 years ago	NS	NIL	NIL	NIL	NS	NS
203	101YGC	BC	92	1.58	62	24.8358	Breast cancer	Hypertension	Amlodipine, Bisoprolol, Cetirizine, Lansoprazole, Alendronic acid	Breast Breast lump	Mammography, ultrasound and biopsy	NA	Right breast biopsy - invasive ductal carcinoma, Grade 1 (T2, P2, M1) with low grade DCIS and microcalcification (B5b). Left breast biopsy- Mucinous carcinoma provisional Grade 2 (T2, P3, M1) (B5b)	Bilateral breast cancer, Axillary ultrasound benign	TNM - T1c N0 M0 (Post surgery)	Bilateral mastectomy and SNB	NS	Ex (1970s)	NS	NS	Retired	NIL	NIL	NIL	NS	NS
204	102YGC	SC	32	1.7	63.5	21.9723	Symptom control	NIL	NIL	Breast lump	Currently breastfeeding. Ultrasound confirmed to be a milk duct.	NA	NA	NS	NA	NA	NA	Never	NA	NA	Estate agent	NIL	NIL	Uncle-stomach cancer, Uncle-lung cancer	NS	NS
205	103YGC	SC	35	1.57	80.5	32.6585	Symptom control	NIL	NIL	Breast swelling (has breast implants)	Ultrasound-Normal. Implants did not appear to be ruptured.	Discharged	NA	NS	NA	NA	NA	Never	NA	NA	Customer service advisor	NIL	NIL	Aunty-Breast cancer	NS	NS
206	104YGC	BBD	84	1.6	59.4	23.2031	Benign breast disease	Diabetic, Hypertension, Femoral artery bypass	Levothyroxine, Clopidogrel, Glucophage, Apixaban	Bleeding nipple	Mammogram and ultrasound - Duct ectasia. Core biopsy - No features of malignancy seen.	Duct ectasia B2 No papilloma.	NA	Duct ectasia B2 No papilloma.	For Hadfield procedure left breast to node and the possibility of intra ductal papilloma.	NA	NA	Ex	NA	30 years	NA	NIL	NIL	Father-Throat cancer, Daughter-Breast cancer	NS	NS
207	105YGC	BBD	37	1.55	108	44.9532	Benign breast disease	Underactive thyroid (hypothyroidism), Polycystic ovary syndrome (PCOS)	Levothyroxine, Amitriptyline	Breast lump	Ultrasound confirmed fibroglandular densities but no other abnormalities.	Reassured and discharged	NA	Reassured and discharged	NA	NA	NA	Ex	NS	10 years	Youth work coordinator	NIL	NIL	Mother-Breast, pancreatic & endocrine cancer, Sisters-Endocrine cancer	NS	NS
208	106YGC	BBD	38	1.57	55	22.3133	Benign breast disease	NIL	NIL	Breast lump	Ultrasound - Fobroglandular tissue scar	Reassured and discharged	NA	Reassured and discharged	NA	NA	NA	Never	NA	NA	Teacher	NIL	NIL	Grandmother-Throat cancer	NS	NS
209	107YGC	BC	55	1.7	101.6	35.1557	Breast cancer	Hypothyroidism, Back problem	Levothyroxine, Amitriptyline, Antihistamines	Breast Breast lump	Mammogram, ultrasound & core biopsy	N/A	A) L breast core biopsy - extensively infiltrated by invasive duct carcinoma of breast NST + probable grade 2 (B5b). Tumour microcalcification present. B) L axilla biospy lymph node - tissue extensively replaced by invasive duct carcinoma, NST similar in morphology to A. Overall appearnace consistent with metastatic nodal breast cancer (LB5).	Left grade 2 invasive ductal ca. triple positive axilla FNA metastastic disease	NS	Refer to oncology for neo-adjuvant chemotherapy.	NS	Ex	NA	1	Foster carer	Fibrocystic	NIL	Sister - Melanoma	NS	NS
210	108YGC	SC	35	1.83	89	26.5759	Symptom control	Anxiety	Citalopram	Breast lump	Ultrasound - normal fibroglandular change	Reassured and discharge	NA	NS	NA	NA	NA	Never	NA	NA	Teaching assistant	Benign breast lump	Nna	Aunties-Breast cancer	NS	NS
211	109YGC	BBD	46	1.65	150	55.0964	Benign breast disease	Hidradenitis suppurativa, Depression	Cyclizine, Dalteparin, Duloxetine, Gabapentin, Lansoprazole, Mirtazapine, Oramorph, Quetiapine, Paracetamol, Zomorph	Breast lump	Ultrasound- 1)Right breast, tiny hypoechoic skin lesion which appears to be benign and could represent sebaceous cyst or blocked sweat gland. 2) Left breast - Similar hypoechoic skin lesion which appears benign. Repeat Ultrasound (7/8/23)-Comparison made to previous study (2/5/2023). Benign appearing axillary nodes are demonstrated.	Reassured and discharged. Repeat ultrasound-No worrying features.	NA	Reassured and discharged. Repeat ultrasound-No worrying features.	NA	NA	NA	Current	5	NS	Project manager	Abcesses	NIL	Paternal grandmother-Breast cancer	NS	NS
212	110YGC	BBD	49	1.6	75	29.2969	Benign breast disease	T2DM	Froxige	lump in breast	Ultrasound - Fibroadenoma B2	Benign neoplasm of female breast	No data	Benign neoplasm of female breast	NA	NA	NA	Never	NA	NA	Stuff Nurse	Yes, 2014 benign	NA	NA	NS	NS
213	111YGC	BBD	52	1.65	69.9	25.6749	Benign breast disease	Iron deficiency anemia, anxiety, depression	Mirena Coil	lump left breast	Benign neoplasm of female breast (16-5-2023)	Benign neoplasm of female breast	NA	Benign neoplasm of female breast	NA	NA	NA	Never	NA	NA	Office Manager	NA	NA	Mother - Breast Cancer, Auntie - Breast Cancer	NS	NS
214	113YGC	BBD	47	1.56	70	28.764	Benign breast disease	Asthma, Underactive thyroid	Levothyroxine, Montelukast, Ventolin, Seretide, Desogestrel (OCP), Sertraline, Fexofenadine	Breast lump	Mammogram and Ultrasound - Increased calcification of left breast - looks benign	Known to have calcified fibroadenoma left side. For enhanced surveillance in the form of mammo in Nov 2023, May 2024 and May 2025	NA	Known to have calcified fibroadenoma left side. For enhanced surveillance in the form of mammo in Nov 2023, May 2024 and May 2025	NA	NA	NA	Never	NA	NA	Administration officer	Breast cysts and calcification	NIL	Paternal cousin - Breast cancer, Great grandmother - Lung cancer, Aunty & Uncle - Lung cancer, Uncle - Lung cancer & Skin cancer	NS	NS
215	114YGC	BBD	50	1.68	97	34.3679	Benign breast disease	Asthma	Fluoxetine	All sensation breast	Mammogram and ultrasound - Benign changes in keeping with bilateral ductasia and right sided fat necrosis	Reassured and discharged	NA	Reassured and discharged	NA	NA	NA	Never	NA	NA	Office admin	NIL	NIL	Mother-Lung cancer, Aunty-Lung cancer.	NS	NS
216	115YGC	BBD	35	1.67	69	24.7409	Benign breast disease	NA	NA	Breast lump	Ultrasound-Fibroglandular tissue	Reassured and discharged.	NA	Reassured and discharged.	NA	NA	NA	Ex	NA	10 years +	Makeup artist	NIL	NIL	NIL	NS	NS
217	117YGC	BBD	25	1.57	53	21.5019	Benign breast disease	NIL	Rigevidon (CCP)	Breast lump	Ultrasound - Fibroadenoma	Benign neoplasm of female breast. Patient happy to manage this conservatively. Reassured and discharged.	NA	Benign neoplasm of female breast. Patient happy to manage this conservatively. Reassured and discharged.	NA	NA	NA	Never	NA	NA	Council officer	NIL	NIL	NIL	NS	NS
218	118YGC	BBD	33	1.68	62.6	22.1797	Benign breast disease	NIL	NIL	Breast lump Right side	Ultrasound - Fibrocystic changes - No abnormaliies	Reassured and discharged	NA	Reassured and discharged	NA	NA	NA	Never	NA	NA	Nurse	Matitis left side	NIL	Grandmother-Cervical cancer, other Grandmther-Pancreatic cancer	NS	NS
219	119YGC	SC	55	1.68	NS	#VALUE!	Symptom control	Hypertension, PCOS	Ramipril, Evorel HRT	Lump axilla	Mammogram and ultrasound. Benign.	Reassured and discharged.	NA	NS	NA	NA	NA	Never	NA	NA	Carer	NIL	NIL	Grandfather-Bowel cancer	NS	NS
220	120YGC	SC	29	1.62	59.9	22.8243	Symptom control	ADHD	Elvanse	Breast lump	Ultrasound-Normal	Palpable nodule - For review in 6 month	NA	NS	NA	NA	NA	Current	6/day	NS	NS	NIL	NIL	Grandmother-Cancer	NS	NS
221	121YGC	SC	NS	NS	NS	NS	Symptom control	NS	NS	NS	NS	NS	NS	NS	NS	NS	NS	NS	NS	NS	NS	NS	NS	NS	NS	NS
222	122YGC	BBD	69	1.57	67	27.1816	Benign breast disease	Breast Cancer II Grade, High Bp, Hysterectomy	Hypertention medication, Doxazosin, Lansoprazole	Breast lump	Ultrasound	Fat Necrosis Left Breast	NA	Fat Necrosis Left Breast	NA	NA	NA	Ex	NA	Stopped 50 years ago	NA	Yes	Right Breast Cancer	Aunty-Breast cancer	NS	NS
223	123YGC	SC	39	NS	NS	NS	Symptom control	Left Breast Cyst, Psoriatic Arthritis, Psoriasis, Hypothyroidism	Tofacitinib, Levothyroxine, Naproxen, Paracetamol	Breast lump	No	Breast Cyst Aspirated	NA	NS	NA	NA	NA	Never	NA	NA	NA	No	No	No	NS	NS
224	124YGC	BBD	52	1.73	68.9	23.0212	Benign breast disease	NIL	Hormone Tubes	Breast Lump	No.	Breast Cyst	NA	Breast Cyst	NA	NA	NA	Never	NA	NA	NA	NIL	NIL	Mother and Great Grandmother	NS	NS
225	125YGC	BC	75	1.68	77.6	27.4943	Breast cancer	Malignant Melanoma, Papilary Carcinoma on the right breast, Total Thyroidectomy, Hypoparathyroidism, Essential Hypertension.	Levothyroxine, Atenolol, Simvastatin, Adcal, Lansoprazole.	Breast Breast lump	High Grade Intraductel Carcinoma of Female Breast.	NA	(Staging)	High Grade Intraductel Carcinoma of female breast, up to 6.5cm of HG DCIS right breast.	Hight Grade DCIS withh associated Grade I invasive duct carcinoma. Staging conduct: Complex fibrocystic disease radial scars with multiple invasive duct papillomata, completly exeise. Sentinel Lump node biopsy complited two nodes negative.	Mastectomy with SNB on 20/07/2023	2023-07-20	Ex	NA	NA	Retired	No	Yes, Malignant Melanoma.	No	NS	NS
226	126YGC	BBD	30	1.72	75	25.3515	Benign breast disease	NA	NA	Lump in breast, Lump in Left axilla, Increased breast tissue	NA	Sebaceous Cyst right axilla	NA	Sebaceous Cyst right axilla	NA	NA	NA	Never	NA	NA	Fire Fighter	NA	NA	NA	NS	NS
227	127YGC	BBD	44	1.68	66.2	23.4552	Benign breast disease	Ovarian Cyst	NIL	Pain in Breast, Rash on nipple	NA	Benign Fibrocystic change (M2 U2)	NA	Benign Fibrocystic change (M2 U2)	NA	NA	NA	Current (vape)	5	31 years	Probation Officer	NA	NA	Aunty-Breast, Ovarian Cancer	NS	NS
228	128YGC	BBD	32	1.57	76	30.8329	Benign breast disease	NA	Mitrazopine	Right lump, Right breast discharge, Right breast pain	NA	Dense Fibro-glandular tissue (discharged)	NA	Dense Fibro-glandular tissue (discharged)	NA	NA	NA	Current	1/2 a pack	15 years	Works in coffee shop	NA	NA	NA	NS	NS
229	130YGC	BBD	70	1.7	64.9	22.4567	Benign breast disease	Hysterectomy 1992, Epilepsy	Gabapentin, Vagifem	Breast lump, Discomfort	Mammogram 27/6/2023, Ultrasound 10/07/2023	Dense glandular breasts bilaterally, small volume, fibrocystic disease more on left and benign (non-cancerous) changes. Reassured and discharged.	NA	Dense glandular breasts bilaterally, small volume, fibrocystic disease more on left and benign (non-cancerous) changes. Reassured and discharged.	NA	NA	NA	Never	NA	NA	Retired civil servant	Breast cyst in past darin - left breast	NA	Father-Bowel cancer, Mother-Skin cancer, Cousin-Bowel cancer	NS	NS
230	131YGC	BBD	35	1.68	94	33.305	Benign breast disease	Depression, Fibrocystic disease of right breast, Polycystic ovarian syndrome, Iron deficiency anemia	Citalopram, Vitamins: Iron and Magnesium	Lump in right breast, Pain in right breast	NA	Infra-mammary lymph nodes (glandularity)	NA	Infra-mammary lymph nodes (glandularity)	NA	NA	NA	Never	NA	NA	Dementia lead for local authority.	Fibrocystic disease of breast	Early cervical cancer	Grandmother, Mother-Lung Cancer	NS	NS
231	133YGC	BBD	67	1.53	78	33.3205	Benign breast disease	Arthritis, DM (Pre-diabetes)	Naproxen, Omeprazole	Nipple crack, Sore nipple	NA	Benign Nipple Inversion	NA	Benign Nipple Inversion	NA	NA	NA	Never	NA	NA	Retired Nurse	Tiny Cyst on the Right Breast	No	Grandmother's sister- Breast Cancer, Cousin- Had lump	NS	NS
232	134YGC	BBD	50	1.65	51.3	18.843	Benign breast disease	NIL	NS	Breast pain, Breast lump	Mammogram and ultrasound.	Benign changes with fibroglandular tissue with benign lymph nodes. Reassured and discharged.	NA	Benign changes with fibroglandular tissue with benign lymph nodes. Reassured and discharged.	NA	NA	NA	Never	NA	NA	PCSO	Breast lumps	NIL	Aunty-Breast cancer	NS	NS
233	135YGC	BBD	58	1.73	121	40.429	Benign breast disease	Gallbladder removal, T2 DM, Dippression.	Metformin, Metrepire	Inverted nipple, Breast lump right + left	NA	Benign Neoplasm of Female Breast	NA	Benign Neoplasm of Female Breast	NA	NA	NA	Never	NA	NA	Retired Psychiatric Nurse	NA	NA	Father-Lung Cancer, Mother-Skin Cancer	NS	NS
234	136YGC	BBD	75	1.55	85	35.3798	Benign breast disease	Hypertension	felodipine, meloxicam, omeprazole,	Discharge from nipple	Ultrasound and Core biopsy-Binign ductasia	Discharged	NA	Discharged	NA	NA	NA	Never	NA	NA	Retired	No	No	Brother- Bowel Cancer, Prostate Cancer	NS	NS
235	137YGC	BBD	48	1.57	63.5	25.7617	Benign breast disease	Hypertension	Omeprazole, Bendroflumethiazide, Amlodipine, Fexofenadine	Breast lump Left, Nodle in the right armpit	Ultrasound and Mammogram	Breast Cysts (3) - Aspirated	NA	Breast Cysts (3) - Aspirated	NA	NA	NA	Never	NA	NA	Coroner's officer	Breast cyst	NA	Aunt-Breast Cancer, Grandma-Lung Cancer	NS	NS
236	138YGC	BBD	44	1.7	82.6	28.5813	Benign breast disease	NA	Omeprazole, Amitriptyline, HRT patches, Cerelle	Breast lump	Mammogram and ultrasound-Cyst.	Reassured and discharged. Open appointment on SOS basis if she wishes to have cyst aspirated.	NA	Reassured and discharged. Open appointment on SOS basis if she wishes to have cyst aspirated.	NA	NA	NA	Never	NA	NA	Support worker	NIL	NIL	Father-Bowel cancer	NS	NS
237	139YGC	SC	30	1.55	80.7	33.59	Symptom control	NA	NA	Breast lump	Ultrasound-Normal	Reassured and discharged	NA	NS	NA	NA	NA	Current and vape	5	NA	Cleaner	NIL	NIL	Grandmother-Breast cancer, Aunty-Breast cancer, Aunty-Brain tumour, Grandfather-Skin cancer	NS	NS
238	140YGC	BBD	61	1.57	63.5	25.7617	Benign breast disease	NA	NA	Breast lump	Mammogram and ultrasound - Normal. Intrammary lymph node	Reassured and discharged	NA	Reassured and discharged	NA	NA	NA	Ex	NA	NA	Office manager	NIL	NIL	NIL	NS	NS
239	141YGC	BBD	65	1.57	87.1	35.3361	Benign breast disease	Hypertension	Olmesartan	Breast lump	Ultrasound - Cyst aspirated. Mammogram (BTW) Feb 23.	Reassured and discharged	NA	Reassured and discharged	NA	NA	NA	Never	NA	NA	RND	Breast cyst	NIL	NIL	NS	NS
240	142YGC	BBD	56	1.65	72.1	26.483	Benign breast disease	NA	HRT	Breast lump	Mammogram (BTW), Ultrasound-tiny cysts and intra-mammary lymph node	Reassured and discharged	NA	Reassured and discharged	NA	NA	NA	Ex	NA	NA	Nurse	Aspiration of breast cyst	NIL	Mother-Breast cancer, Father-Lymphoma	NS	NS
241	143YGC	SC	67	1.78	NS	#VALUE!	Symptom control	Hiatus hernia, Diverticulitis, Trigger finger, Arthritis knee	Omeprazole, Dihydrocodeine, NSAID gel	Breast lump	Mammogram and ultrasound - Benign changes in keeping with bilateral ductasia and right sided fat necrosis	For follow-up. 6/9/23. No lumps, skin dimpling resolved. Reassured + discharge.	NA	NS	NA	NA	NA	Ex	NA	NA	RND	NIL	NIL	Father-Bowel cancer, Grandmother-Breast lump	NS	NS
242	144YGC	SC	55	1.68	85	30.1162	Symptom control	Underactive thyroid (hypothyroidism), Heart murmur, Angina	Levothyroxine, Atorvastatin, Lansoprazole, Certraline, Tildiem	Breast lump	Mammogram and ultrasound	Reassured and discharged	NA	NS	NA	NA	NA	Ex	NA	NS	Medical receptionist	NIL	NIL	NIL	NS	NS
243	145YGC	SC	30	1.6	77.6	30.3125	Symptom control	PTSD	Citalopram, Cerelle	Breast lump	Ultrasound - No abnormalities	Reassured and discharged	NA	NS	NA	NA	NA	Ex	NA	NS	Teacher	NIL	NIL	Grandmother-Breast cancer	NS	NS
244	146YGC	BBD	59	1.78	86.6	27.3324	Benign breast disease	NIL	HRT	Breast lump	Mammogram and ultrasound	Reassured and discharged	NA	Reassured and discharged	NA	NA	NA	Ex	NA	NS	Head housekeeper	NIL	NIL	NIL	NS	NS
245	148YGC	BBD	41	NS	58.9	#VALUE!	Benign breast disease	Chronic Constipation, Otitis media (acute), Chest infections, Breast lump, Breast augmentation, UTI	DVAC my daily gel	Right breast lump	No	Breast cyst with some capsular contraction (implants)	NS	Breast cyst with some capsular contraction (implants)	NA	NA	NS	Ex	NA	Stopped 20 years ago	Beauty Therapist	Breast lump, Breast augmentation	No	Maternal aunt-Breast cancer.	NS	NS
246	149YGC	BBD	35	1.59	89	35.2043	Benign breast disease	Mastitis, polyp of gallbladder, migraine, psoriasis, asthma, back problems	Co-codamol, lansoprazole, amitrptyline, naproxen, salamol, Qvar inhaler.	Sore right breast, pain and hardeninig of right breast, milky dischaege.	No	Bilateral duct ectesia	NA	Bilateral duct ectesia	NA	NA	NA	Ex	NA	NA	Book keeper	Mastitis	No	No	NS	NS
247	150YGC	BBD	22	1.75	79	25.7959	Benign breast disease	cyclothymia, dipression disoder	Mirtazopine, beconase nasal spray, mefenamic acid, aripiprezole	NS	No	Benign left axillary lumph node, fat necrosis in the left breast.	NA	Benign left axillary lumph node, fat necrosis in the left breast.	NA	NA	NA	Current	10	5 Years	Student nurse	No	No	Paternal side-Breast cancer	NS	NS
248	151YGC	BBD	41	1.58	48.9	19.5882	Benign breast disease	Knee pain, leg pain, anxiety with depression	Naproxen, Omeprazole, Cerelle	Billateral Nippple discharge	No	Bilateral nipple discharge, ductal ectasia	NA	Bilateral nipple discharge, ductal ectasia	NA	NA	NA	EX	NA	Stopped in 2020	Carer	No	No	Mother-Breast Cancer	NS	NS
249	152YGC	BBD	57	1.62	71	27.0538	Benign breast disease	Osteoporosis, meniere's disease, osteochondritis, hypertension, essential hypertesion, IBS	Gabapentin, adcal d3, alverine, estradiol, ramipril	Left breast lump	No	Benign Breast Changes	NA	Benign Breast Changes	NA	NA	NA	Ex	NA	NA	HCA with district murse team	Bilateral breast cyst	No	NIL	NS	NS
250	153YGC	BBD	51	1.58	85	34.049	Benign breast disease	Depression.	Sertraline, Propranolol, elleste duet	Bilateral breast pain, right breast lump	No	Benign Itramammary Lymph nodes	NA	Benign Itramammary Lymph nodes	NA	NA	NA	Never	NA	NA	Managing Director	No	No	Maternal aunt-Breast cancer	NS	NS
251	154YGC	BBD	48	1.65	76	27.9155	Benign breast disease	Ovarian Cyst, endoometriosis, Pelvic Inflammatory disease, vitamin D deficiency, Hysterectomy	NA	Breast Lump right breast, Right breast discomfort.	Mammogram: Indeterminate area right breast. Suspected Breast Cancer. Core Biopsy (24/07/2023) P3, M3, U3.	Benign Phylloides tumour right Breast C1	NA	Benign Phylloides tumour right Breast C1	Excision of the magseed phylloides tumour right breast (17/08/2023).	NA	NA	Ex	NA	NA	Social Worker	Breast lump	NA	Mother-Breast Cancer	NS	NS
252	155YGC	BBD	43	1.67	46	16.494	Benign breast disease	Incisional Hernia, Fibromyalgia, IBS, Anxiety with dippression, Inguinal Hernia, Iron deficiency anemia	Pentoprazole, Invite D3, Gabapentin, Sertraline	Left Breast Lump, Bloody nipple discharge	Bloody nipple discharge and nipple adenoma papilloma	Bloody nipple discharge and nipple adenoma/papilloma.	NS	Bloody nipple discharge and nipple adenoma/papilloma.	TCI for excision of left nipple lesion under general anaesthetic as a day case.	NA	NA	Current	20-30	NK	NK	NA	NA	Great nan- Breast cancer, paternal grandfather- Bowel Cancer	NS	NS
253	156YGC	SC	20	1.63	76.2	28.68	Symptom control	NIL	NIL	Left lump in breast, Pregnant, Been treated with antibiotics as abcess	NO (Mammogram?)	NA	NA	NS	NA	NA	NA	Current	Rarely since being pregnant	6	Support worker	NIL	NIL	NIL	NS	NS
254	157YGC	SC	33	1.63	69.9	26.3089	Symptom control	Investigated for nerve disturbance-under neurologist, Breast implants-gel (4 years), Hypothyroidism, Asthma	Levothyroxine, Nortriptyline	Pain left breast and lump	Ultrasound	NA	NA	NS	NA	NA	NS	Ex	Not specified	Not specified	Showroom manager	Fatty lump previously	NIL	Sister-Leukaemia	NS	NS
255	158YGC	BBD	50	1.68	76.2	26.9983	Benign breast disease	Asthma	Ventolin inhaler	Pain when leaning on right side	Mammogram and ultrasound	Reassured and discharged	NA	Reassured and discharged	NA	NA	NA	Current	Not specified	5	Farmers wife	NIL	NIL	Sister-Breast cancer (died 11 years ago)	NS	NS
256	159YGC	BBD	47	1.68	121	42.8713	Benign breast disease	Urethra widened x2, Broke ankles, Prolapse, Varicous veins, Depression, Anxiety	Sertraline, Omeprazole, Cocodamol	Breast lump Right	Mammogram, ultrasound, FNA.	Mammogram and ultrasound showed benign changes in keeping with a cyst. Discharged back to GP.	NA	Mammogram and ultrasound showed benign changes in keeping with a cyst. Discharged back to GP.	NA	NA	NA	Current	20	30 years	Unemployed-on sick	Duct ectasia Right breast 2016	NIL	Mother-Breast cancer, Sister-Breast cancer	NS	NS
257	160YGC	SC	75	1.6	69.9	27.3047	Symptom control	Fibromyalgia	Amitriptyline	Discomfort in right breast	NO (Mammogram?)	NA	NA	NS	NA	NA	NA	Never	NA	NA	Housewife	NIL	NIL	Daughter-Breast cancer (4 years ago), Brother-Lung cancer, Sister-Lung cancer	NS	NS
258	161YGC	SC	47	1.68	76.2	26.9983	Symptom control	NIL	NIL	Pain left breast (1 1/2 lump)	NO (Mammogram?)	NA	NA	NS	NA	NA	NA	Never	NA	NA	Doctor	Cyst to left breast previously no surgery or intervention	NIL	Maternal aunt-Breast cancer aged 60	NS	NS
259	162YGC	SC	36	1.68	74.8	26.5023	Symptom control	Hysterectomy, Anxiety/Depression	Sertraline	Lump left breast	NO (Mammogram?)	NA	NA	NS	NA	NA	NA	Current	10	20	Assistant practitioner	NIL	NIL	Great grandmother-Breast cancer	NS	NS
260	163YGC	BBD	39	1.7	63.9	22.1107	Benign breast disease	NIL	NIL	Breast lump	Ultrasound - Benign lymph node axilla breast cyst	Reassured. Open appt SOS basis for next 6 months.	NA	Reassured. Open appt SOS basis for next 6 months.	NA	NA	NA	Current	20	14	Health care	NIL	NIL	Mother-Lung cancer. Uncle-Liver & brain cancer.	NS	NS
261	164YGC	BBD	59	1.58	101	40.4583	Benign breast disease	Asthma, Allergies	fostair inhaler, steroids prednisolone, cholecalciferol, ibandronic acid, fexofenadine, fluoxetine	Retracted Nipple, Inverted nipple, Discharge	No	Ultrasound and Mammograms: Benign symptoms	NA	Ultrasound and Mammograms: Benign symptoms	NA	NA	NA	Never	NA	NA	NA	No	No	Mother-Breast Cancer	NS	NS
262	166YGC	SC	31	NS	NS	NS	Symptom control	Cystitis, Dizziness	Sertraline, Lansoprazole, zolmitriptan	Right breast lump	No	Ultrasound: Normal findings, discharged	NA	NS	NA	NA	NA	Never	NA	NA	NA	NIL	NIL	NIL	NS	NS
263	167YGC	BC	64	1.57	85	34.4842	Breast cancer	Lap Cholecystectomy, Sjogren's syndrome, left leg cellulitis	Furosemide, Omeprazole, Betahistine, Folic acid, Cyanocobalamin, Adcal-D3, Fuldnocortiscore.	Left Breast lump in the breast, Tiredness.	Ultrasound and Mammogram on 19/07/2023. Mammogram: Lobulated malignant mass in the upper outer quadrant left breast. Measures 43x33mm. Ultrasound: auxiliary x2 swiping left breast. Lymph nodes core biopsy. No abnormalities in the right breast	NA	Left breast core biopsies: HER2 DDISH Positive, ER Positive 8/8 (all red score), PR Positive (all red score). Grade II invasive ductal carcinoma. Left Axilla Biopsy - reached hyperplasia. No metastatic score. Grade 3 invasive ductal carcinoma ER/PR+DDISH Positive.	Grade 3 invasive ductal carcinoma, ER/PR+DDHUSH Positive. Neoadjuvant chemotherapy then surgery.	CT Scan- Locally advanced left breast carcinoma. Pathological left axillary adenopathy. No further measurable disease (08/082023).	15/12/2023: Left Mastectomy invasive ductal carcinoma Grade 3 (T3P3M2) 32mm localised. DICIS present- high grade osna negative, ER positive 8/8, PR positive 7/8 , HER2 positive amplified (pt2 N1	2023-12-15	Ex	NA	NA	Retired Cashere	No	No	Brother - Bowel Cancer	NS	NS
264	168YGC	BBD	31	1.57	60	24.3418	Benign breast disease	Acute Pyelonephritis, Thyroid Nodule, Vitamin B12 deficiency.	Evar Patch	Right breast lump	No	Ultrasound: Benign looking cyst.	NA	Ultrasound: Benign looking cyst.	NA	NA	NA	Current	< 10	8 years	Dental Nurse	NIL	NIL	Grandmother-Breast Cancer, Great Aunty-Breast Cancer	NS	NS
265	169YGC	BBD	51	1.63	58	21.83	Benign breast disease	Breast lump, Iron deficiency anemia, Fibroadenoma of Breast.	HRT, Ferrous Fumarate, Senna.	Right breast lump	No	Ultrasound: Benign Cyst	NA	Ultrasound: Benign Cyst	NA	NA	NA	Never	NA	NA	Health Visitor	Breast Cyst	NIL	Father-Brast Cancer	NS	NS
266	170YGC	BBD	51	1.7	82.6	28.5813	Benign breast disease	Arthritis, Depression, Anxiety, Migraine	Propanalol, Naproxen, Sumatriptan,Omeprazole.	Nipple discharge.	No	Left nipple multiduct discharge-Ductectesia, Mammogram and ultrasound: Benign Changes M2, U2	NA	Left nipple multiduct discharge-Ductectesia, Mammogram and ultrasound: Benign Changes M2, U2	NA	NA	NA	Current	A tiny bit of tobacco + canabis	35 years	Unemployed (mum+nan)	NIL	NIL	NIL	NS	NS
267	171YGC	BC	77	1.54	71	29.9376	Breast cancer	Osteoarthritis, Hypertension, Underactive thyroid gland	Thyroxine, Ramipril, Calcium	Breast lump	Guided biopsy Right breast 18/07/2023	Invasive ductal carcinoma NST, 17mm, Grade 2, SN:1/1, ER: positive (ALLRED SCORE 3/3 + 5/5 = 8/8), PR: positive (ALLRED SCORE 3/3 + 5/5=8/8), HER2: Negative on Ddish	TNM (8th edition): pT1c pN1a (SN1)	NS	NS	NS	2023-08-17	Ex stopped when 38	Less than 10/day	20 years	Retired	NIL	NIL	NIL	NS	NS
268	172YGC	SC	59	1.75	83.2	27.1673	Symptom control	Hypercalcaemia, Primary Hyperparathyroidism,	NA	Right breast lump	NIL	Fatty Connective Tissue -Discharged to GP	NA	NS	NA	NA	NA	Never	NA	NA	Retired Nurse	NIL	NIL	Mother-Breast Cancer	NS	NS
269	173YGC	BBD	54	1.6	53.2	20.7812	Benign breast disease	Polyarthritis, cervical spondylosis	Mometasone 0.1 ointment	Right breast lump	NIL	Ductal ectazia	NA	Ductal ectazia	NA	NA	NA	Ex	NA	NA	Tutor and House Keeper	Fibroadenosis of Breast	NIL	NIL	NS	NS
270	174YGC	BBD	53	1.58	73	29.2421	Benign breast disease	Obesity, Multiple Sclerosis, Hip osteoarthritis.	Lansoprazole, Levothyroxine, Amitriptyline, Tolterodine, Pregabalin, Docusate.	Right breast lump	No.	Breast Cyst-no suspicious Features.	NA	Breast Cyst-no suspicious Features.	NA	NA	NA	Never	NA	NA	NK	Non Malignant Breast Lumps	NIL	NIL	NS	NS
271	175YGC	BC	35	1.68	82.2	29.1241	Breast cancer	NIL. Stopped breast feeding 6 months ago.	NA	Right breast Breast lump. Bigger Breast lumpy area right breast for 6 months.	Contrast enhanced mammogram. Ultrasound scan. Core biopsies 25/07/2023	NS	Invasive carcinoma, provisional grade 3. T3 P3 M2. ER+, PR+, HER2-	Lobular carcinama Breast cancer for chemotherapy radiotherapy. Zolidex.	NS	WLE SLNB. 41mm Grade 2 invasive lobular carcinoma with LCIS, no VI, sentinel node negative	NS	Never	NA	NA	Teacher	NIL	NIL	NIL	NS	NS
272	177YGC	BBD	44	1.6	69.4	27.1094	Benign breast disease	NIL	Citalopram 20mg	Lump left breast. Finroadenoma (2006)	Mammogram. Incidental finding of lump on the lower inframmary fold right breast. Lump feslt also infra areolar left breast. Ultrasound - core biopsies both lumps.	Fibroepithelial lesions both benign.	NA	Fibroepithelial lesions both benign.	For surgical excision of both lesions. Bilateral excision of breast lumps - fibroadenoma.	For surgical excision of both lesions. Bilateral excision of breast lumps - fibroadenoma.	2023-10-13	Ex	NA	NS	Support worker	Fibroadenoma (2006)	NIL	Brother - Testicular cancer (2005)	NS	NS
273	178YGC	BBD	47	1.68	63.5	22.4986	Benign breast disease	Cyst (Right breast) removed 20 years ago	Iron tablets	Lump right breast	Mammogram and ultrasound -Very big cyst and other smaller ones right breast	Aspiration of large cyst unable to tolerate smaller being drained. Discharged.	NA	Aspiration of large cyst unable to tolerate smaller being drained. Discharged.	NA	NA	NA	Current	20	30	Support worker-Hearing difficulties	Cyst right breast	NIL	Aunty - Died of breast cancer	NS	NS
274	179YGC	SC	49	1.57	64.4	26.1268	Symptom control	Hysterectomy (age 45), Endometriosis, Fatty liver, Retroperitoneal abscess , Peritoneal cysts, previous breast lump	Propanolol PRN	Lump left breast	Mammogram and ultrasound	Upper outer quadrant left breast glandular changes. Discharge.	NA	NS	NA	NA	NA	Current	20	NS	Managers	Previous breast lump, cyst	NIL	NIL	NS	NS
275	180YGC	BC	64	1.7	57.2	19.7924	Breast cancer	Anemia, Anxiety	Movicol, Sertaline, Iron, Zepilen	Breast lump	Biopsy, Surgical Histology (31-08-2023)	NA	7 specimens calledcted- Specimen C- invasive ductal carecenoma, Grade T2 P3 M1	Grade 2 invasive ductal carcenoma, ER: Positive (all red score 5/5 +3/3=8/8), PR: negative (all score), Her 2: Negative (score) weak to modarate incomplite membrane staining in > 10% of the tumour cells.	TNM staging 8th ed pT1C pNo	Medical excision right brest (31-08-2023)	2023-08-31	Never	NA	NA	Retired (HCA)	None	No	Mother - Vaginal Cancer, Father - Bowel Cancer	NS	NS
276	181YGC	BBD	42	1.7	70	24.2215	Benign breast disease	Graves' disease, Gall stones, Fibroids left breast	Iron tablets	Lump right breast	Ultrasound right breast	Fibroglandular and fibrocystic change. Discharged. Referred to genetics team due to strong family history of breast cancer (mother + sister)	NA	Fibroglandular and fibrocystic change. Discharged. Referred to genetics team due to strong family history of breast cancer (mother + sister)	NA	NA	NA	Ex	20	NS	Nurse A+E	Fibroids Left breast	NIL	Mother (66yr) - Breast cancer, Sister (46yr) - Breast cancer	NS	NS
277	182YGC	BBD	61	NS	80.5	NS	Benign breast disease	Cervicalgia, Staghorn calculus	Hydrocortisone 1% cream	Itchy nipple	NIL	Nipple Eczema	NA	Nipple Eczema	NA	NA	NA	Ex	NA	NA	Retired	NIL	No	NIL	NS	NS
278	183YGC	SC	41	1.56	100	41.0914	Symptom control	Osteoarthritis, Fibromyaglia, Asthma	Omeprazole, Naproxen, Citelopram	Right breast lump	Mammogram: NAD, Ultrasound: Normal	Prominant Breast Tissue	NA	NS	NA	NA	NA	Ex	NA	NA	Cater Assistant	NIL	NIL	Mother-Breast Cancer	NS	NS
279	184YGC	BBD	40	1.5	61	27.1111	Benign breast disease	NIL	NIL	Left Breast Lump.	NIL	Ultrasound: Left Breast Cyst and Cyst Aspiration	NA	Ultrasound: Left Breast Cyst and Cyst Aspiration	NA	NA	NA	Never	NA	NA	NA	NIL	NIL	NIL	NS	NS
280	185YGC	BC	77	1.55	57	23.7253	Breast cancer	Type 2 DM, Subarachnoid Hemorrhage, Stroke, Anxiety.	Enalapril, Pregabalin, Zapain, Temazepam, Amlodipine, Atorvastatin, Metformin, Sitagliptin, Bisoprolol.	28mm Breast Lesion	Ultrasound and Mammogram: Malignant Mass, Invasive skin and underlying muscle.	NA	Core Biopsy x2 Features of an invasive ductal carcinoma NST, Provisionla grade II, ER/PR-Positive/ HER 2 negative.	Suspected Breast Cancer	Grade II	NA	NA	Current	10	NK	Retired	NIL	NIL	NIL	NS	NS
281	187YGC	SC	38	1.68	48	17.0068	Symptom control	Abdominal Hysterectomy, Anklets	NIL	Breast Discomfort, Lump right axille	NIL	No breast abnormality, Family History of Breast Cancer. Refer to Clinical Genetic.	NA	NS	NA	NA	NA	Never	NA	NA	Ticher	NIL	NIL	Motehr- Malignant Neoplasm of breat. Aunty-Breast Cancer. Cousin-Breats Cancer.	NS	NS
282	189YGC	BBD	69	1.67	78	27.968	Benign breast disease	Deep vein thrombosis, Chronic obstructive airways disease	Seretide Evohaler, Ventolin Evohaler	Right breast lump	No	Ultrasound + Mammogram: Benign Breast Changes	NA	Ultrasound + Mammogram: Benign Breast Changes	NA	NA	NA	Never	NA	NA	Retired	NIL	NIL	Yes	NS	NS
283	190YGC	BC	50	1.62	123	46.8679	Breast cancer	Type 2 diabetes	Bedranol, Dapagliflozin, Glucophage SR, Fexofenadine, Trulicity	Breast lump in left breast	Mammogram, Ultrasound, and Biopsies	NA	ER positve- Aldred score 7/8, PRpositive - Aldred score 8/8, Her2 - negative (22/8/2023)	30mm Grade 2 mixed solid papillary carcinoma with duct carcenoma NST, 20mm Grade 2 invasive duct carcenoma NST whole tumor size (invasive+situ) up to 90mm. Sentinel lymph node 1/2 TNM: MpT2pNI bother tumours PR positive , ER positive and HER2 negative.	NA	Left Mastectomy and sentinal lymph node biopsy	NS	Ex	Socially 1 pack	2 years	Detention Officer	None	No	Brother - Stomach cancer, Auntie - Ovarian cancer (Mothers side)	NS	NS
284	191YGC	HC	57	1.5	76.2	33.8667	Healthy control	Hysterectomy, Depression	Fluxentine	NIL	Healthy control	NA	NA	NA	NA	NA	NA	Ex. Stopped smoking 1 week ago.	10	40 years	Community mental support worker.	Lump right breast benign.	NIL	Brother-Stomach cancer, Maternal aunty-Ovarian cancer.	NS	NS
285	192YGC	BC	79	1.55	80.5	33.5068	Breast cancer	Angina, Hypothyroidism, Asthma, Psoriasis	Salbutamol, Levothyroxine, Provastatin, Quar, Alenolol	Breast Breast lump	Mammogram, Ultrasound, and core biopsy	NA	ER positve- Allred score 8/8, PR positive - Allred score 8/8, Her2 - negative	Grade 1 papilla carcinoma pT2 N0. Sentinel node biopsy negative 0/2. ER PR positive HER2 negative. Radiotherapy and hormones.	NA	Mastectomy and sentinel node biopsy for 39mm Grade 1 invasive papilla carcinoma with involved deep margins pT2 N0 SLNB 0/2	NS	Never	NA	NA	Retired from sewing factory	NIL	NIL	Sister - had breast cancer	NS	NS
286	193YGC	HC	53	1.65	102	37.4656	Healthy control	Psoriasis	NIL	NIL	Healthy control	NA	NA	NA	NA	NA	NA	Never	NA	NA	Retail	NIL	NIL	Mother-Breast cancer, Aunty-Breast cancer	NS	NS
287	194YGC	BC	35	1.71	104	35.5665	Breast cancer	NIL	NIL	Right breast Breast lump	Yes	NA	Ultrasound and guided biopsy of US/AS lesion of right breast, HER 2 negative.	Grade 3 Invasive Carcinoma right breast ER, PR positive.	Grade 3	19/10/2023: Right Mastectomy and axillary node clearence,	2023-10-19	Never	NA	NA	Partime admin Coordinator for long covid servise.	NIL	NIL	Paternal Grandmother-Breast Cancer, Metarnal Grandmother-Breast Cancer.	NS	NS
288	195YGC	SC	74	1.58	69.9	28.0003	Symptom control	Polymyalgia rheumatica, Regional enteritis, Hyperlipidemia	prednisolone, alendronic acid, ferrous fumarate, colecalciferol, solifenacin, Evorel, omeprazole	Breast pain	No.	Ultrasound: Normal Findings, discharged.	NA	NS	NA	NA	NA	Never	NA	NA	Retired	NIL	NIL	Mother-Breast Cancer, Autnty-Breast Cancer, Father-brain Tumour.	NS	NS
289	196YGC	BBD	35	1.77	80	25.5354	Benign breast disease	Athralgia, Breast cyst, Asthma, Mastitis.	mometasone, aciclovir	Right breast lump	NIL	Benign Breast Changes	NA	Benign Breast Changes	NA	NA	NA	Never	NA	NA	Teacher	Breats Cyst	NIL	NIL	NS	NS
290	197YGC	SC	55	NS	NS	NS	Symptom control	Anxiety, Eczema, Osteoarthritis, Epilepsy	Epilim, Evoler	Breast lump	NIL	Ultrasound: Normal findings, Discharged	NA	NS	NA	NA	NA	Never	NA	NA	Works in retail	NIL	NIL	Mother-Breast cancer	NS	NS
291	198YGC	BBD	33	1.64	67	24.9108	Benign breast disease	IBS	NIL	Left Breast Lump.	NIL	Benign Breast Tissue	NA	Benign Breast Tissue	NA	NA	NA	Never	NA	NA	PA for NHS	Benign Breast Lump (10 years ago)	NIL	NIL	NS	NS
292	199YGC	BBD	45	1.66	63.3	22.9714	Benign breast disease	NIL	NIL	Left Breast Lump.	Ultrasound and mammogram	Benign Breast Neoplasm	NA	Benign Breast Neoplasm	NA	NA	NA	Never	NA	NA	PA for NHS	NIL	NIL	NIL	NS	NS
293	200YGC	SC	63	1.55	61	25.3902	Symptom control	Benign lumps left breast (removed 2x), hypercholesterolemia (2021), gastroosophageal reflux (2020), abnormal liver scan (2019), hiatus hernia (2015), PTSD (2014), osteopenia (2012), osteoarthritis (2008), diverticular disease (2004)	Hylo-tear 0.1% eye drop (2023), Atorvastation 20mg (2021), Adcal D3 lemon chewable (2020), Atenolol 50mg (2020), Hylo-night eye ointment (2021)	Lump left breast, Tenderness upper part left breast, Tenderness upper part right breast	Mammogram and ultrasound	Left breast unremarkable other than scar from previous excision. Right breast some nodularity - mammogram and ultrasound showed benigh lymph nodes but no definiive lypoma - no suspicious findings.	NA	NS	NA	NA	NA	Ex	NS	NS	NS	Benign lumps left breast removed 2x	NIL	NIL	NS	NS
294	201YGC	BBD	33	1.69	76	26.6097	Benign breast disease	23/08/2023: Breast lump, Chronic low back pain (RTA).	Zapane	Right breast lump, Tenoer right breast lump	22/9/2023:Ultrasound-bilateral brasts: Area 1:lower left outer quadrant x2 rounded. Area 2:Right emo-areola. Area 3:Right upper outer quadrant nodularity.	Fibroadenoma-Benign neoplasm of breast. Discharged.	NA	Core biopsy shows fibroglandular breast tissue with part fibro adenoma. No atypia or malignancy seen (18/09/2023).	NA	NA	NA	Current	NA	NA	Water engineer-currently unemployed	NIL	NIL	Half sister(from teh same mother): x2 breast cancer at 35 and 43.	NS	NS
295	202YGC	BBD	39	1.6	64	25	Benign breast disease	Chronic fetigue syndrome, Gastric-oesophagal reflucs, low mood	NIL	Right breast lump	NIL	Dilated Duct	NA	Dilated Duct	NA	NIL	NA	Ex	NA	NA	Teacher	NIL	NIL	NIL	NS	NS
296	203YGC	BBD	44	1.63	55.3	20.8137	Benign breast disease	Lump in breast, Anxiety + Depression (2010/2020)	NIL	Lump left breast, Depresiion left breast	Mammogram and ultrasound	3cm retroareolar lump left breast - had a mammogram + ultrasound 18/9/2023 - confirmed benign cyst which was aspirated 18/9/2023	NA	3cm retroareolar lump left breast - had a mammogram + ultrasound 18/9/2023 - confirmed benign cyst which was aspirated 18/9/2023	NA	NA	NA	Current	5 to 10	NS	NS	NIL	NIL	Maternal aunt - Ovarian cancer, Grandmother - ovarian cancer, Paternal grandfather - bowel cancer	NS	NS
297	204YGC	BBD	33	1.59	63	24.9199	Benign breast disease	Abnormal weight loss, Anxiety with deppresion.	Fluoxetine, Zapin	Left Breast Lump, dimpling of left breast , unplanned weight loss	NIL	Benign Fibroglandular changes.	NA	Benign Fibroglandular changes.	NA	NA	NA	Ex	NA	NA	Assistant Manager in a care home	NIL	NIL	NIL	NS	NS
298	205YGC	BC	75	1.54	67	28.251	Breast cancer	Parkinson's disease, Oesophageal cancer (18 years ago), Tuberculosis (2000), Replacement of knee joint	Sinemet, Lanzoprazole, Sodium alginate, Paracetamol	Left breast Breast lump, Left breast pain	Biopsy - CBX left breast 23/08/2023	NA	Invasive ductal carcinoma of breast NST likely Grade 3	Invasive ductal carcinoma of breast NST (B5b) steroid receptor status ER negative allred score 0, PR negative allred score 0, HER2 negative score 1+ - focal weak incompatible staining membrane	pT2 N0 (OSNA)	Left mastectomy + SNB + OSNA	NS	Never	NA	NA	Retired	NIL	Oesophageal cancer (2005), Oesophagestomy (2005)	NIL	NS	NS
299	206YGC	SC	30	1.68	60	21.2585	Symptom control	Anxiety with deppresion	Celapram, microgynon.	Axillary lump	Ultrasound: Left breast and axilla	Reactive Lumph node left axila	NA	NS	NA	NA	NA	Never	NA	NA	Chariot Warfare	NIL	NIL	MIL	NS	NS
300	207YGC	BBD	67	1.57	75	30.4272	Benign breast disease	Eczema, Achilles tendinitis, Sarcoidosis, High Blood Pressure	Amlodipine	Left Breast Lump.	Ultrasound scan: Benign	Left breast cyst aspirated (sos for follow up)	NA	Left breast cyst aspirated (sos for follow up)	NA	NA	NA	Never	NA	NA	Retired Accountant	Breats Cyst	NIL	NIL	NS	NS
301	208YGC	BBD	21	NS	NS	#VALUE!	Benign breast disease	NIL	Setraline	right breast lump	Ultrasound scan of the right breast	Breast Cyst-Discharged	NA	Breast Cyst-Discharged	NA	NA	NA	Never	NA	NA	Care Assistant	NIL	NIL	Aunty-Breast Cancer	NS	NS
302	209YGC	BBD	75	1.57	112	45.4379	Benign breast disease	Chesty Cough, Asthma, Dyspepsia	Omeprazole, Spiromax	Right Mastaglia	Ultrasound and Mammogram	Benign neoplasm of female breast.	NA	Benign neoplasm of female breast.	NA	NA	NA	Never	NA	NA	Retired	NIL	NIL	NIL	NS	NS
303	210YGC	SC	37	1.57	88.9	36.0664	Symptom control	Migraine, Anxiety, Depression	Norethisterone	Bilateral Breast Lump	Ultrasound scan	Ultrasound scan-Glandular Breast Tissue	NA	NS	NA	NA	NA	Ex	NA	NA	Maternity leave	NIL	NIL	NIL	NS	NS
304	211YGC	BC	78	1.73	79	26.3958	Breast cancer	Breast lump right side 5/9/2023, Raynaud's, Polyarthritis, Chronic kidney disease stage 3, Gout, Pre-diabetes, Mole on skin	Ventolin, Nifedipine 5mg tds	Breast lump Right (upper inner quadrant)	Mammogram and ultrasound, Biopsy 23/9/2023. Breast core containing invasive ductal carcinoma, provisional grade 3 (T3 P3 M1) (B5b)	Left malignant neoplasm of upper-outer quadrant of female breast (UOQ V8 Post pT1c, Pn0 (SN)	NS	Grade 3 Invasive ductal carcinoma of breast NST in WLE, Negative shavings, Negative sentinal lymph nodes	NS	, Wide local excision and sentinal node biopsy for A 19mm Grade 3 IDC	2023-10-17	Never	NA	NA	Retired	NIL	NIL	Mother-Brain tumour	NS	NS
305	212YGC	BBD	40	1.67	66.6	23.8804	Benign breast disease	Anxiety with deppresion, Iron deficiency	Ferrous fumarate, Norethisterone	Left Breast Lump.	Ultrasound scan and Mammogram	Benign Glandular Tissue	NA	Benign Glandular Tissue	NA	NA	NA	Ex	NA	NA	District nurse	Braest cyst	NIL	NIL	NS	NS
306	213YGC	BBD	48	1.69	74	25.9095	Benign breast disease	Disintegration of muscle	NA	Left Breast Lump, Axillary lump	No	Ultrasound and Mammogram: Breast cyst-Aspirated	NA	Ultrasound and Mammogram: Breast cyst-Aspirated	NA	NA	NA	Ex	NA	NA	NK	Breats Cyst	NIL	NIL	NS	NS
307	214YGC	BBD	39	1.64	67	24.9108	Benign breast disease	NA	NA	Bilateral breast pain, breast lump	Ultrasound scan	Intramammary reactive lymph nodes and clavicale active synovitis	NA	Intramammary reactive lymph nodes and clavicale active synovitis	NA	NA	NA	Ex	NA	NA	Family Support Worker	NIL	NIL	NIL	NS	NS
308	215YGC	BC	60	1.5	72.6	32.2667	Breast cancer	Hypertension	Candesartan	Breast Breast lump	Malignant Neoplasm of upper- outer quarter of female breast (UOQ, V8, POST, pTQC1,pN1a, MO) infiltrating acute carcinoma G3 stage IIA, metas. NA	Invasive ductal carcenoma, 7 specimens taken	Steroid receptor staus: ER: Positive (all red score 5/5 + 3/3 = 8/8), PR: Negative (all score Ꝋ), HER 2: Negative (score Ꝋ)	Multifocal grade 3, invasive ductal carcinoma	Grade 3: pT1c, pN1a, MO	19/10/2023: right WLEXC and ANC	2023-10-19	Never	NA	NA	Retired	No	No	Mother - Lung cancer, Sister - Ovarian Cancer, Fatherside - Auntie and Cousin - Breast Cancer	NS	NS
309	216YGC	BC	47	1.55	65	27.0552	Breast cancer	C section, Tonsilectomy	Noriday	Breast lump	Biopsy 10/10/2024. Invasive ductal carcinoma	Grade 3 (biopsy 24/10/2023), ER/PR/HER2+	pT1c N1a	Malignant neoplasm of upper outer quadrant of female breast infiltrating duct carcinoma G2, triple positive	NS	Surgery R magseed Wide local excision	2024-03-28	NA	Never	NA	NA	Phlebotomist	NIL	NIL	Mother-Breast cancer x2, Great aunt-Breast cancer	NS
310	217YGC	BC	61	1.56	57	23.4221	Breast cancer	Dysfunctional uterine bleeding	Norethisterene, Elleste duct	Breast lump	Malignant phyllodes. Right breast.	Malignant phyllodes. Right breast.	Not available.	Right WLEXC Malignant phyllodes, lesion 22mm NO VI. Negative shaves.	NS	Right magseed guided WLEXC and SLNB. Awaiting mastectomy referred to different hospital.	2023-11-03	NA	Ex	NA	NA	Nurse	Excision of fibroadenoma 2011. Benign mass left breast reported as fibroadenoma Sept 2023.	NIL	Paternal aunt-Breast cancer	NS
311	218YGC	BC	62	1.65	72.1	26.483	Breast cancer	Ingestion, Hypothyroidism, Chronic Pelvic Pain	Levothyroxine, Omeprazole, Naproxen	Breast Breast lump	Malignant neoplasm of lower-inner quadrant of female breast, Mucinous Adenocarcinoma G2	Invasive mucinous adenocarcinoma	ER: Positive all red score 5/5 + 3/3 = 8/8, PR: Positve all red score 5/5 + 3/3 = 8/8, HER2: Equivocal (score 2+), DDISH: Negative	Invasive mucinous adenocarcinoma	P2, M2, T3	07/11/2023: Left WLE and sentinel biopsy	2023-11-07	Never	NA	NA	Unknown	No	No	Dad-cancer	NS	NS
312	219YGC	BC	74	1.58	89.5	35.8516	Breast cancer	Insulin Dependent Type 2 diabetic, Hypertension, CI/CD stage 4, Gout, Osteoarthritis, Dyspepsia, Aortic Stenosis, Acute Bronchitis.	Dapagliflozin, Cocois ointment, Allopurinol, Gliclazide, Xultophy insulin, Lansoprazole, Atenolol, Spironolactone, Atorvastatin, Doxazosin, Furosemide, Tramadol.	Breast lump left breast	26/9/2023: Mammogram and Ultrasound core biopsy left breast and auxilla. Clinical diagnosis of breast cancer to left breast and axilla.	NA	Grade III invasive ductal carcenoma left breast and auxilla - triple negative.	Breast Cancer triple negative, not for adjuvant chemotherapy due to medical issues. Radiotherapy and bisphosphonates.	CT Stages - no	3/11/2023: Left Mastectomy and Left Axillary level III node clearance. Invasive ductal NST 40mm (invasive plus in situ 60mm), unifocal grade 3 (T3 P3 M3), vascular invasion possible, intermedirate to high grade DCIS necrosis present. ANC - 10/10. Metastatic nodes TNM8: PT2 N3. Triple negative.	2023-11-03	Ex	unknown	50 years	Retired	NIL	NIL	NIL	NS	NS
313	220YGC	SC	60	1.6	53.5	20.8984	Symptom control	NIL	HRT Vagifem, Nasal spray for tinnitus, Mometasone	breast pain Left	No mammogram or ultrasound for this visit.	Mastalgia or chest wall discomfort. Discharged back to GP.	NA	NS	NA	NA	NA	Never	NA	NA	Retired teacher	NIL	NIL	Maternal grandfather - breast cancer	NS	NS
314	221YGC	BC	81	1.63	95.3	35.8689	Breast cancer	Hypertension, Type 2 diabetes	Allopurinol, Amitriptyline, Atorvastatin, Clopidogrel, Linagliptin, Lisinopril, Omeprazole	Breast lump	Mammogram and ultrasound 30/10/2023	Grade 3 invasive ductal carcinoma, ER/PR+DDHUSH Positive. Neoadjuvant chemotherapy then surgery.	pT2	Left breast core biopsies: HER2 DDISH Positive, ER Positive, PR Positive. Grade 3 invasive ductal carcinoma.	NS	Wide local excision and sentinel lymph node biopsy	2024-02-29	Never	NA	NA	Retired social worker	Fluid discharge from both nipples	NIL	NIL	NS	NS
315	222YGC	SC	51	1.65	98.4	36.1433	Symptom control	Tonsillectomy, Cholecystectomy, Depression	Sertraline	Sore breast, lump, pain under arm	Mammogram and ultrasound (30/10/2023)	Prominent glandular tissue Right breast on examination ultrasound and mammogram normal discharged with breast pain advice leaflet.	NA	NS	NA	NA	NA	Ex	15	20	Secretary/ PA	NIL	NIL	NIL	NS	NS
316	223YGC	BBD	82	1.52	76.2	32.9813	Benign breast disease	Hypertensin, Asthma, Knee replacement (x2)	Adizem, Bendroflumethiazide, Bricanyl inhaler, Paracetamol,	Pain right breast	Mammogram (30/10/2023)	Benign calcification discharged back to GP.	NA	Benign calcification discharged back to GP.	NA	NA	NA	Ex (Social smoker)	3	15	Retired accounts clerk	NIL	NIL	Father - Stomach cancer (passed away)	NS	NS
317	224YGC	BBD	77	1.63	104	39.1434	Benign breast disease	CDK4 on dialysis, Asthma, Diabetic type 2, Arthritis, Heart murmur, Thickening of aortic valve, Hypertension, Hyperthyroidism, Hypothyroidism, Gout	Insulin Novorapid, Apixaban, Montelukast, Beconase nasal spray, Fostair inhaler, Ventolin, Levothyroxine, Pregabalin, Calcichew, Adizem, Atrovastatin, Docusate allopurinol	Abcess left nipple	Mammogram and ultrasound (30/10/2023)	Benign abcess confirmed by ultrasound and mammogram.	NA	Benign abcess confirmed by ultrasound and mammogram.	NA	NA	NA	Never	NA	NA	Retired teacher	NIL	NIL	NIL	NS	NS
318	225YGC	BC	57	1.57	54.1	21.9482	Breast cancer	2017: Sepsis, no cause found, Ulcerative colitis	Stopped HRT 6 weeks ago, Evening Primrose, Omeprrozole	Breast lump in the left breast	NS	NA	NS	NS	NA	NS	NS	Never	NA	NA	Manager Childcare	Benign lumps left breast 25 years ago	No	Mother - Bladder Cancer	NS	NS
319	226YGC	BC	83	1.68	72.6	25.7228	Breast cancer	Asthma, Tonsillectomy Adenoidectomy, Mastectomy, Cholecystectomy, Right knee replacement, Heartfeuture, PE, AF	Adcal-D3, Apixaban, Betahistine, Pantoprazole, Bisoprolol, Bumetanide, Cocodamol, Spironolactone, Dapagliflozin, Fostair ventolin inhaler, Levothyroxine, Sumatriptan.	Bilateral Breast lumps	Right Breast Mammogram suspicious malignancy on the upper ale quadran. Another small mass in close	NS	04/10/2023: (A)Right Breast core Biopsy: Invasive ductal carcinoma of breast, probable grade II. ER positive (all red score 8), PR moderate positive (all red score 6), HAR 2 negative score 1+. Invasive ductal carcinoma breast NST 9(B5b). (B) Right axilla - ER positive-8, PR positive-7, HER2 negative-0. Node positive LBS.	Grade II invasive duct carcinoma of breast NST in right mastectomy with close posterior margin two lumph nodes positive in axillary clearance.	Grade II Tomor staged pT2, pNIa	9/11/2023: Right mastectomy and axillary node clearence	2023-11-09	Ex	20	20 years	Retired Nurse	No	No	Mothers Sisters x2- Breast cancer, Cousin - Breast cancer, Patient sister - Breast cancer	NS	NS
320	227YGC	SC	60	1.56	60.3	24.7781	Symptom control	Silicone breast implants, excision of bunion.	Omeprazole.	Lump in the left breast, Breast pain radiating in the axilla.	6/11/2023: ultrasound scan, 22/11/2023: MRI (both brests).	Normal enhancement on both sides with no mass lesions. No sespicious anbnormal enhancement bilaterally. Left uoa seroma and silicone granuloma.	NA	NS	NA	NA	NA	Never	NA	NA	Unknown	Two cysts drained in the past. Brest implants remored at 40 yeras old.	NA	NA	NS	NS
321	228YGC	BBD	29	1.68	65	23.03	Benign breast disease	C section 2x	NA	Breast lump left	Ultrasound 6/11/2023 - Hamartoma	Ultrasound breast left 13/02/2024 P2 hamartoma left lower inner quadrant for 3 month surveillance in area of clinical concern in the lower inner quadrant of the left breast. There is a mixed echogeniaty area measuring 30mm. Discharged from breast team 26/02/2024	NS	NS	NA	NA	NA	Never	NA	NA	Police officer	Previous lump same breast	NA	Mother - Thyroid cancer, Grandmother - Hodgkins lymphoma	NS	NS
322	229YGC	SC	36	1.78	82.6	26.0699	Symptom control	2019: Cervical cancer	Cirtilopram	Pain+lumo in the left side	8/11/2023: Ultrasound. Abscess. Patient diclined aspiration - too painful.	Brest Abscess, discharged back to GP with __ __ 7/2/2024.	NA	NS	NA	NA	NA	Current	10	22 Years	Parcel Packer in A Warehouse	No	Cervical Cancer	Mothers sister - Breast cancer	NS	NS
323	231YGC	BC	82	1.52	65.3	28.2635	Breast cancer	Hiatus hernia, Arthritis, Carpal tunnel	Omeprazole, Adcal	Breast lump	NS	NS	NS	NS	NS	NS	NS	Ex (22years stopped)	NA	40 years	Retired-Financial advisor	No	Basal cell carcinoma	Aunties-father and mother side -Breast camcer	NS	NS
324	232YGC	BC	71	1.6	NS	#VALUE!	Breast cancer	Hypertension, Age related macular digeneration	Amlodipine, eye injection monthly	Breast Breast lump	Grade 1 invasive tubular carcinoma lefth brest	3 Specimens examined, sentinel node left axilla, 2 nodes next to sentinel node, Left mastectomy.	NA	Grade 1 invasive tubular carcinoma, SN+ NONSN: 0/3, TNM8: pT1b No	G1(T1 P1 M1), receptors: ER+ , PR+, HER 2-	23/11/2023: Left Mastectomy	2023-11-23	Ex (15 years ago)	5-10 a day	30 years	Retired Secretary	Biopsy Repeated 2007	No	Father side: Cousin - Breast Cancer, Father: Cancer	NS	NS
325	233YGC	BBD	47	1.58	63	25.2363	Benign breast disease	Trigeminal Neuralgia	NA	Breast lump left brest and pain	Mammogram and ultrasound (20-11-2023),Position- Left breast 4/5 mammogram reported benign U1. M1.	NA	NA	Benign U1/M1	NA	NA	NA	Ex	15	15	Unknown	No	No	Father - Reticulum Cancer	NS	NS
326	234YGC	SC	43	1.65	94	34.5271	Symptom control	Asthma, Hypotheroidism, Anxiety , Gastric Sleeve, Apendicectomy, UTI	Fluoxetine, Levothyroxine, Salbutamol, (nimf..)	Breast lump right side	Mammogram and ultrasound (10-11-2023)- Normal	Reassured and Discharged	NA	NS	NA	NA	NA	Current	Vape	10	Nurse	NIL	NIL	Grandfather - Bowel Cancer	NS	NS
327	235YGC	SC	19	1.5	57.2	25.4222	Symptom control	Appendicectomy, Asthmatic, Anxiety	NA	Left nipple discolouration	Left nipple discolouration	Clinical examination - normal, Possible circulatory issues, Reashured and Discharged back to GP	NA	NS	NA	NA	NA	Current	vape/ 6-7 Cigs	2	Trainee dispensor - pharmacy	NIL	NIL	Mother - Breast Cancer, Father (...)	NS	NS
328	236YGC	BBD	58	1.68	95	33.6593	Benign breast disease	Osteoarthritis, Gastroesophageal reflux, Epilepsy, Migraine, IBS, Anxiety, Palpetations, Depression, Mirena Coil, () Disease	Certirizine, Laxido, Trimethoprim, Lansoprazole, Atenolol, Mebeverine, Lamotrigine, zopiclone	Sore left nipple and lump	Mammogram and ultrasound (20/11/2023)	Dilated Duct, discharged back to GP	NA	Dilated Duct, discharged back to GP	NA	NA	NA	Never	NA	NA	Unknown	NS	NS	NS	NS	NS
329	237YGC	BBD	60	1.57	69.9	28.3581	Benign breast disease	Hysterectomy, Migraines	Topiramate	Breast pain left	NA	Small P2 nodule upper area quadrant left breast (?) Lymph node ultrasound confurmed amall benign looking intra mammary lympnode. Discharged	NA	Small P2 nodule upper area quadrant left breast (?) Lymph node ultrasound confurmed amall benign looking intra mammary lympnode. Discharged	NA	NA	NA	Ex	6-5 Cigs	35	(Domestic ?)	NIL	NIL	Unknown	NS	NS
330	238YGC	BBD	34	1.6	54	21.0937	Benign breast disease	Under active thyroid, Migraines, Botox for migraines	Levothyroxine, Imigran	Breast lump painful left	NA	Fibroadenoma 27/11/2023	NA	Part of fibroadenoma (B2)	Patient has requested excision. Outpatient appointment 19/12/2023. Clinic outpatient appointment 13/06/2024, ongoing. Conservative monitoring due to pain from fibroadenoma. Fibroadenoma from histology taken 21/11/2023.	NA	NA	Never	NA	NA	Student nurse	NIL	NIL	NIL	NS	NS
331	239YGC	BBD	51	1.55	56	23.3091	Benign breast disease	Gall bladder removed, Placenta removed, Anxiety, Tonsils removed	Sertraline 50mg (since May 2023)	Breast indentation right	NA	Right breast nodularity just above a reported dimple by patient, which creates the impression of divot underneath. Nothing suspicious on palpation, no discharge, no lymph node (P2). Patient had mammogram as well as ultrasound on area of nodularity in the right upper breast. Mammogram showed benign changes and ultrasound normal. Patient reassured and discharged.	NA	Right breast nodularity just above a reported dimple by patient, which creates the impression of divot underneath. Nothing suspicious on palpation, no discharge, no lymph node (P2). Patient had mammogram as well as ultrasound on area of nodularity in the right upper breast. Mammogram showed benign changes and ultrasound normal. Patient reassured and discharged.	NA	NA	NA	Never	NA	NA	Unemployed	NIL	NIL	Maternal side	NS	NS
332	241YGC	BBD	36	1.7	70	24.2215	Benign breast disease	Migraine, Adenomyosis, Hypotheroidism	Amitriptyline, Levothyroxine, Fultium D3	Breast lump, inversion of left nipple	No	Benign Breast Changes	NA	Benign Breast Changes	NA	NA	NA	Never	NA	NA	Business owner	Breast cyst	NIL	NIL	NS	NS
333	242YGC	BC	66	1.5	60.32	26.8089	Breast cancer	Thyroid, Anxiety	Thyroxine, Propranolol, Sertraline	Breast lump	Tx (30+16m) G3 nx Invasive ductal carcinoma, right breast, ER+, PR+ and HER2+	Grade 3 Invasive ductal carcinoma with associated intermediate and high garde DCIS. ER/PR/HER2+	TNM8: pT3 N1	ER: Positive allred score 5/5 + 3/3 = 8/8, PR: Positve allred score 5/5 + 3/3 = 8/8, HER2: Equivocal (score 2+). Complete moderate staining in >10% tumour cell DDISH: Positive (amplified)	NS	Right mastectomy and sentinel lymph node biospy	2024-05-07	Current	15-20 day	40+ years	Retired	NIL	NIL	Mother-Womb cancer	NS	NS
334	243YGC	SC	24	1.73	60	20.0474	Symptom control	NA	NA	Breast lump left	No	Ultrasound scan: Fibro-glandular tissues	NA	NS	NA	NA	No	Never	NA	NA	Teacher	NIL	NIL	NIL	NS	NS
335	244YGC	SC	21	1.68	123.83	43.874	Symptom control	Teeth extraction, Asthmatic	Sertraline, Folic acid	Breast lump left	NA	Patient had a couple of nodularity just under left inframmary fold on chest wall. Patient had ultrasound scan at area of concern. This was completely normal. It is a fatty gristle. Patient reassured and discharged.	NA	NS	NA	NA	NA	Current (vaping)	40 per day	6 years	Centre manager	NIL	NIL	Grandfather-Multiple myeloma, Maternal aunties-Breast cancer, Lung cancer	NS	NS
336	245YGC	BBD	49	1.65	53	19.4674	Benign breast disease	Simple coile, Contact dermatitis	Lansoprazole, Cefraben cream	Breast lump right	No	Ultrasound scan:Breast cyst Aspirated	NA	Ultrasound scan:Breast cyst Aspirated	NA	NA	NA	Never	NA	NA	Academic Researcher	Breast cyst	NIL	NIL	NS	NS
337	246YGC	BC	67	1.59	67	26.5021	Breast cancer	Anxiety, Arthritis, Hip replacement	Diazepam	Breast lump	Malignant neoplasm of upper-inner quadrant of female breast 31/10/2023	NA	Grade 3 , pleomorphic lobular carcinoma, 55mm tumour involves the anterior margin lymphovascular invasion is present. 0/2 negative lymph nodes.	Right, malignant neoplasm of upper-inner quaddrant of female breast (UIQ) [M] infiltrating duct carcinoma, Grade 3-poorly differentiated.	TNM staging 8th edition: pT3 pN0	Right wide local excision and sentinel node biopsy curative 39mm. Right breast.	2023-12-15	Ex	NS	NS	Retired-office worker	NIL	NIL	NIL	NS	NS
338	247YGC	SC	34	1.65	102	37.4656	Symptom control	Surgical correction on ankle	Implant (fertility)	Lump on right breast	NA	Ultrasound on right breast normal: normal fibroglandular tissue, no focal mass or any otehr abnormalities detected. Patient discharged and sent back to GP	NA	NS	NA	NA	NA	Ex	10 per day	20 years	Sales Advidor	NA	NA	Mother side: Grandmother- Breast Cancer	NS	NS
339	248YGC	BBD	42	1.62	61	23.2434	Benign breast disease	Fibroids	Fluoxetine.	left breast lump, lrft breast discolouratioin	No	Ultrasound scan: Fibroglandular tissue	NA	Ultrasound scan: Fibroglandular tissue	NA	NA	NA	Ex	NA	NA	Assistant buyer	NIL	NIL	NIL	NS	NS
340	249YGC	BBD	49	1.56	53	21.7784	Benign breast disease	Simple goitre, contact dermatitis	Lansoprazole, Cefraben cream	Right breast lump	No	Ultrasound scan:Breast cyst Aspirated	NA	Ultrasound scan:Breast cyst Aspirated	NA	NA	NA	Never	NA	NA	Academic researcher	Breast cyst 2020	NIL	NIL	NS	NS
341	250YGC	SC	64	1.6	65.8	25.7031	Symptom control	Diabetes type 2	Lansoprazole, Loratadine, Propranolol, Cetirizine cream, Cilostazol, Dapagliflozin, Fluoxetine, Glucophage, Adcal-D3, Alendronic acid, Atorvastatin	Leaking right nipple	NA	Patient had mammogram with ultrasound scan. Found only some prominet ducts. Patient has been advised to carry on with _ treatment and has been discharged.	NA	NS	NA	NA	NA	Current	15-20 per day	50+ years	Retired	No	No	Sister- Double mastectomy (rare)	NS	NS
342	251YGC	BBD	38	1.75	72	23.5102	Benign breast disease	Polycystic ovarian syndrome	NA	Right breast lump	No	Fibroglandular tissue	NA	Fibroglandular tissue	NA	NA	NA	Never	NA	NA	Petroleum Alchemist	NIL	NIL	Mother - Breast Cancer.	NS	NS
343	253YGC	BBD	46	1.68	95.3	33.7656	Benign breast disease	Asthma, Depression, Anxiety	Ventolin inhaler, Flutiform inhaler, Citalopram	Discomfort in the right breast	NA	Mammogram and ultrasound scan: Both showed benign changes in keeping with fibroglandular changes. Patient reasured and discharged to GP.	NA	Mammogram and ultrasound scan: Both showed benign changes in keeping with fibroglandular changes. Patient reasured and discharged to GP.	NA	NA	NA	Never	NA	NA	Part Manager	No	No	Father - Prostate Cancer.	NS	NS
344	254YGC	BBD	39	1.76	86	27.7634	Benign breast disease	Asthma, Anxiety	Propanolol, Betamethasone valerate 0.1	left breast lump	No	Breast cyst	NA	Breast cyst	NA	NA	NA	Never	NA	NA	GP Doctor	NIL	NIL	Mother-Breast Cancer	NS	NS
345	255YGC	BBD	28	1.68	63	22.3214	Benign breast disease	NA	Femodette Contraception	Tender lumps in both (L+R) breast	NA	Ultrasand scan: left side reported a cyst. Promminent fibroglandular tissue soon in this area also. Patient discharged with further follow ups.	NA	Ultrasand scan: left side reported a cyst. Promminent fibroglandular tissue soon in this area also. Patient discharged with further follow ups.	NA	NA	NA	Current	4 a day socially	10 yeas	Charity work	No	No	Grandparents - both sides: Fathe side - breast cancer and mouth cancer , Mother side - skin cancer	NS	NS
346	256YGC	SC	40	1.7	68	23.5294	Symptom control	Simple coile	NIL	Left breast lump	No	Ultrasound scan: Reactive lymph nodes	NA	NS	NA	NA	No	Never	NA	NA	Data Manager in a School	Reactive lymph node of left axilla	NIL	Mother - Breast Cancer.	NS	NS
347	257YGC	BBD	39	1.72	59.6	20.146	Benign breast disease	NA	NA	Left breast lump	No	Fibroepithelia Tissue	NA	Fibroepithelia Tissue	NA	NA	NA	Never	NA	NA	Artist	NIL	NIL	Paternal Grandmother-Breast Cancer	NS	NS
348	258YGC	SC	38	1.7	73	25.2595	Symptom control	Migraines, Depression, Anxiety	Propanolol	Lump in left breast	NA	On examonation a slightly large duct at 9 o'clock possition in left breast. Patient had an ultrasound guided assesment of the left breast that was reported normal. Patient reassured, no further appointments, to examine breasts regulaarly. Has been discharged.	NA	NS	NA	NA	NA	Ex	20 per day	15 years	Nurse	No	No	Father side: Sister (Fathers) - Breast Cancer, Cousin - Breast Cancer	NS	NS
349	259YGC	BBD	35	1.64	77	28.6288	Benign breast disease	Kidney stent, cervical neoplasm cells laser removal, lithotripsy kidney calculus	Carelle	Lump	Benign neoplasm of female breast	Fibroadenoma right breast	NS	Benign fibroepithelial lesion	Excision lesion right breast	NA	NA	Ex	5/day	5 years	Recruitment	NIL	Cervical neoplasm	NIL	NS	NS
350	260YGC	SC	42	1.73	72.1	24.0903	Symptom control	NA	NA	Lump in right armpet, painful	NA	Mammogram and Ultrasound on both breasts: Left breast prominent globular - normal. Right Breast was on axillary ultrasound of breast tissue - swollen. Some normal lymph nodes, but normal. Patient reassured and discharged.	NA	NS	NA	NA	NA	Current	10 per day	26	Housekeeper	No	No	Mothe side: grandmother - breast cancer	NS	NS
351	262YGC	BBD	58	1.67	63.5	22.7688	Benign breast disease	Gall Bladder Removal	NA	Small lump in left breast	NA	Mammogram and Ultrasound revealed: Left retroareolar is duct ectasia, no masses. Patient reassured and discharged.	NA	Mammogram and Ultrasound revealed: Left retroareolar is duct ectasia, no masses. Patient reassured and discharged.	NA	NA	NA	Ex (Social)	5 per day	30+ years	Cleaner, Catering Assistnat	No	No	No	NS	NS
352	263YGC	BBD	40	1.55	76.2	31.717	Benign breast disease	High blood pressure	Lisinopril	Sore left breast, lump in left breast	NA	X-Ray on both breasts and ultrasound on the left breast only revealed: A mild ectasia in the retroareolar region on the left breast. A small nodular collection was seen - shows thick internal content with only minimal cyst component. Patient advised to stop smocking. Left her appointment open for 3 months, then will be discharged.	NA	X-Ray on both breasts and ultrasound on the left breast only revealed: A mild ectasia in the retroareolar region on the left breast. A small nodular collection was seen - shows thick internal content with only minimal cyst component. Patient advised to stop smocking. Left her appointment open for 3 months, then will be discharged.	NA	NA	NA	Current	6 per day	20+ years	Pharmacy Manager	No	No	Great aunt - Breast cancer, Grandad - Prostate cancer	NS	NS
353	264YGC	BC	76	1.63	NS	#VALUE!	Breast cancer	Nerve damage in legs, feet, T2DM, Hypertention	Vitamin B, Thiamine, Ramipril	Breast lump left, Discomfort in breast	Infiltrating duct carcinoma of breast C509 G2	NA	A: Left UIQ-High grade DCIS (B5a). B: Left axilla lymph node Grade 2 Invasive ductal carcinoma, not in an identifiable lymph node (B5)	Multifocal IDC with focal metaplastic features G2	mpT3, N3	Mastectomy left + axillary node clearance	2023-12-15	Ex	20/day	20 years	Retired-theatre nurse	NIL	NIL	Sister-Breast cancer	NS	NS
354	265YGC	BBD	41	1.61	57	21.9899	Benign breast disease	NA	NA	Breast lump right	No	Ultrasound scan and Mammogram: Right brest cyst, Aspirated	NA	Ultrasound scan and Mammogram: Right brest cyst, Aspirated	NA	NA	NA	Never	NA	NA	Account clerk	Fibrocystic disease	NIL	NIL	NS	NS
355	266YGC	BBD	59	1.75	68	22.2041	Benign breast disease	Palpitations, Migraine	NA	Breast lump right	No	Inflammation/Fat necrossis	NA	Inflammation/Fat necrossis	NA	NA	NA	Never	NA	NA	Farmer	NIL	NIL	NIL	NS	NS
356	267YGC	BC	41	NS	NS	#VALUE!	Breast cancer	Vaginal bleeding, Low back pain	NS	NS	NS	NS	NS	NS	NS	NS	NS	Never	NA	NA	Store manager	Yes	NS	Grandmother-Bowel cancer	NS	NS
357	268YGC	BBD	33	1.71	96	32.8306	Benign breast disease	Cocyx injury	Cerelle (pill), Sertalpram	Breast lump right gristly	NA	Ultrasound confirmed right breast was glandular tissue only. Patient reassured and discharged.	NA	Ultrasound confirmed right breast was glandular tissue only. Patient reassured and discharged.	NA	NA	NA	Never	NA	NA	Traffic officer	NIL	NIL	Maternal aunt-Breast cancer	NS	NS
358	269YGC	BBD	55	1.63	58.5	22.0181	Benign breast disease	NA	NA	Breast lump right	Ultrasound	2 cysts were found on ultrasound. 1st cyst 19x15mm and 2nd cyst 4.5mm, larger have been ultrasound guided aspiration.	NA	Ultrasound confirmed patients had cysts. The larger cyst in right breast has been ultrasound-guided aspiration. Patient has been discharged back to GP.	NA	NA	NA	Ex	5 per day	5 years	NS	NIL	NIL	NIL	NS	NS
359	270YGC	SC	45	1.59	51	20.1733	Symptom control	NA	NA	Breast lump right	2 cysts were found on ultrasound. 1st cyst 19x15mm and 2nd cyst 4.5mm, larger have been ultrasound guided aspiration.	Ultrasound confirmed patients had cysts. The larger cyst in right breast has been ultrasound-guided aspiration. Patient has been discharged back to GP.	NA	NS	NA	NA	NA	Ex	5 per day	5 years	NS	NIL	NIL	NIL	NS	NS
360	271YGC	BBD	74	1.55	72.1	30.0104	Benign breast disease	NA	Cerelle, Ferrous fumarate	Breast lump right	NA	Ultrasound scan and Mammogram: Simple glandular tissue	NA	Ultrasound scan and Mammogram: Simple glandular tissue	NA	NA	NA	Never	NA	NA	Social Worker	Breast Cyst (remored)	NIL	NIL	NS	NS
361	272YGC	BBD	35	1.54	65	27.4077	Benign breast disease	Appendix, Lumpectomy (20y), Gall bladder removal, Knee replacement, Sciatica, Breast cyst (drained 2018)	Omeprazole, Ibuprofen, Paracetamol, Co-codamol, Gabapentin 300mg	Breast lump	Ultrasound 19/12/2023	Patient has cyst. An ultrasound scan was performed and the cyst was succesfully aspirated. Patient disccharged.	NA	Patient has cyst. An ultrasound scan was performed and the cyst was succesfully aspirated. Patient disccharged.	NA	NA	NA	Never	NA	NA	Retired teacher	NIL	NIL	NIL	NS	NS
362	273YGC	BC	79	1.64	66.6	24.762	Breast cancer	NA	NA	Breast lump left	NA	Benign Breats Changes	NA	NS	NA	NS	NS	Never	NA	NA	NS	NIL	NIL	Mother's cousin-breast cancer	NS	NS
363	276YGC	BC	49	1.57	51.3	20.8122	Breast cancer	Breast lump right side (30/10/2023), osteoarthritis NOS of hip, Anxiety and depression, Chronic kidney disease stage 3, Myasthenia gravis, Thyrotoxicosis, Hypertension, Deep vein thrombosis, Pure hypercholesterolaemia	Letrozole 2.5mg (start 12/2/2024), Citalopram 20mg, Pravastatin 20mg, Ramipril 1.25mg	Breast lump right, Skin dimpling of upper outer quadrant, Large dense mass palpable, Thickened tissue breast area, Breast didn't feel right for few weeks	Mammogram and biopsy 20/11/2023	Invasive lobular carcinoma Grade 2, ER+ PR+ HER2-	TNM: pT2 N0	35mm Grade 2 classic Invasive lobular carcinoma SN: 0/1	NS	Right mastectomy with SNB for 35mm grade 2 ILC	NA	Ex	NA	NA	Retired GP Practice manager	NIL	NIL	Grandmother-Breast cancer, Father-Prostate cancer. Reported there's lots of cancer in her family	NS	NS
364	277YGC	BC	48	1.63	76.7	28.8682	Breast cancer	NA	NA	Cyst right	Mammogram and ultrasound 19/12/2023-20mm cyst. MRI 5/2/2024. Ultrasound right auxilla 5/2/2024- not suspicious	30mm classic lobular carcinoma. SN = non SN 0/2	TNM: pT2, pN0	T3 P2 M1-B5b. ER- Positive allred score 8/8, PR-moderately Positive 6/8, HER2 negative score 0	NS	Right magseed wide local excision and sentinel wide biopsy	2024-03-14	Current	1	24 years	Office manager	Cyst recently	NIL	NIL	NS	NS
365	278YGC	BC	83	1.6	76.2	29.7656	Breast cancer	Left ventricular hypertrophy, Haemarthrosis of the knee, Telangiectasia, Osteoarthritis, Peripheral oedema, Peripheral vascular disease, Aortic stenosis AF/IHD, Hypertension, Lupus erythamatasus, Anxiety depression, Hypothyroidism	Bisoprolol, Speronolactone, Indapamide, Losartin, Amidoride, Levothyroxine, Warfarin, Depo-Medrone	Asymptomatic	Mammogram and ultrasound 22/01/2024, CT 9/11/2023	Invasive mucinous carcinoma with lymphovascular invasion Grade 2	TNM: pT2, pNx	NS	NS	Wide local excision	2024-03-07	Ex	Weekend 2	1 year	Farmer	NIL	Basal cell carcinoma	NIL	NS	NS
366	279YGC	BC	75	1.47	70.3	32.5327	Breast cancer	Hip fracture NOS, Septic arthritis Osteoarthritis nuclear spondylosis, Vitamin B12 deficiency, Lymphodema, Biliary colic crolangitis, Peripheral neuropathy, cerebrovascular accident (CVA), Mild depression, Total knee replacement (TKR)	Buprenorphine, Alendronic acid, Adcal-D3, Ferrous fumarate, Lansoprazole	Nipple inversion left - new onset	Mammogram 23/01/2024. Two small lesions left breast upper outer quadrant. Suspicious ultrasound guided biopsy both areas. Ultrasound left axilla benign appearing enlarged lymph nodes A2.	Invasive ductal carcinoma Grade 2	TNM: pT2, pN0 (SN), pMx	NS	NS	Left mastectomy and sentinel lymph node biopsy	2024-02-15	Ex	20	16 years	Retired secretary	NIL	NIL	Maternal aunt-Bowel cancer, Maternal uncle-Bowel cancer	NS	NS
367	280YGC	BC	45	1.78	73	23.04	Breast cancer	Anxiety and Depression, Asthma	Fostair inhaler, escitalopram, prednisolone, amoxicillin	Lump in left breast for 2/S2	Ultrasound 23/01/2024 + core biopsy left breast and left axilla. Mammogram 23/01/2024	Signed dor optima study awaiting ___ outcome	NA	Invasive ductal carcinoma NST	NS	Left wide local excision with left sentinal lymph node biopsy	NS	Ex	57	20 years ago	Mental Health Nurse	NIL	NIL	Brother- reticular cancer, Mother- Lung cancer	NS	NS
368	281YGC	BC	46	1.56	63.5	26.093	Breast cancer	Precancerous cells from cervix, Prolapse repair, inaugural hernia repair	Cirtalopram	Left sided painful breast lump	29/02/2024: Ultrasound scan and mammogram	20mm Grade2 invasive ductal carcinoma NST SN: 0/1, TNM8: Pt16 NO ER+PR+HER2 neg	NA	38 mm Grade 2 invasive ductal carcinoma, NST SN III, TNM8 Pt2 NI	NS	Left breast wide local excision and sentinal lymphnode biopsy	2024-01-03	Ex	10	20	Barber/Hairdresser	NIL	NIL	Brother-Thyroid Cancer, Mother- leukemia (in remission), Father- had bowel cancer	NS	NS
369	282YGC	BC	76	1.62	94	35.8177	Breast cancer	Gout, Ocular hypertension, Arthritis, Ventricular ectopics beats, Hypertension, Lipid metabolism disorder	Allopurinol, Felodopine, Indapamide, Lasatan, Simvastatin, Paracetamol, Optive 0.5% eye drops	Breast lump right	Mammogram M3 and ultrasound (US A2). Ultrasound guided biopsy 8/4/2024	Invasive ductal carcinoma. Grade 3.	TNM: pT2	Invasive ductal carcinoma NST, Grade 3 (T2 P3 M3) whole tumour (Invasive + DCIS). Size 30MM. Disease extent: localised. One benign lymphnode	NS	Right Wide local excision and right sentinel lymph node biopsy	2024-04-30	Ex	NA	NA	Retired	NIL	NIL	NIL	NS	NS
370	283YGC	BC	45	1.6	102	39.8437	Breast cancer	Anxiety, Depression, Arthritis	Sertraline, Depo-Provera	Breast lump left, Breast increase in size	Mammogram and ultrasound 8/4/2024. Ultrasound core biopsy left breast 9/4/2024. Grade 3 Invasive ductal carcinoma. ER positive (5/5+3/3=8/8), PR positive (8/8), HER2 negative 1+	Metastaic breast cancer, ER+, PR+,HER2_	Metastatic breast cancer	Core biopsy: Cores of breast infiltrated by a grade 3 (T3 P3 M2) invasive ductal carcinoma. High grade cribriform DCIS with comedo necrosis is present. Lymphovascular invasion is possible.	NS	Core biopsy left breast	2024-04-08	Never	NA	NA	Driving instructor	NIL	NIL	NIL	NS	NS
371	284YGC	BC	39	1.63	88.9	33.46	Breast cancer	Anxiety	Cirtalopram	Breast lump right	Ultrasound breast and axilla. Breast biopsy-Grade 3 Invasive ductal carcinoma. ER-positive 8/8, PR-positive 4/8, HER2-positive 3+	NS	TNM: pT2, pN0, margin clear.	background malignant cytology C5. Right palpable Grade 3 (T3, P3, M2) Invasive ductal carcinoma of breast. DCIS grade: High grade. ER+, PR+, HER2+	NS	Mastectomy with sentinel lymph node biopsy Right	2024-05-16	Current	10	20	Receptionist-Vet	NIL	NIL	Mother-Breast cancer and removed lymph nodes	NS	NS
372	285YGC	BC	43	1.55	135	56.1915	Breast cancer	Atrial fibrillation, Cardiac pacemaker, Mitral valve replacement, Eczema, Iron defiency anaemia, Neurofibromatosis	Cerelle, Paracetamol, Pregabalin, Warfarin, Qvar inhaler, Sertraline, Losartan, Ventolin, Codeine	Breast pain right, Inverted nipple	Mammogram and ultrasound 19/4/2024 and 22/4/2024.	Right: 60mm Grade 2 mixed Invasive ductal + mucinous carcinoma. ANC: 2/8 metastatic nodes, highest node positive. Left-30mm Grade 1 Invasive Tubular carcinoma. SN: 0/3	TNM8: Right-pT3, pN1a, Left-pT2, N0.	Bilateral. Left breast lower outer core biopsy grade 2. Invasive ductal carcinoma. ER+ 8/8, PR+ 6/8, HER2- score 4. B-Right breast upper outer core biopsy-core of lymph node totally replaced by a macrometastatic deposit of carcinoma. ER+ 7/8, PR+ 7/8, HER2- score 0. C-Right upper breast upper central core biopsy. Breast cores infiltrated by a grade 2. Invasive ductal carcinoma-High grade DCIS ass…	NS	Bilateral mastectomy with axillary node clearance on right and sentinel node biopsy onleft	2024-06-13	Never	NA	NA	Unemployed	NIL	NIL	Mother-Stomach cancer, Sister-Stomach cancer, Maternal aunt-Breast cancer, Sister-Ovarian cancer	NS	NS
373	286YGC	BC	53	1.63	89.8	33.7988	Breast cancer	Gall bladder removed, Ovarian cyst, Depression past	NA	Breast lump right	Grade 2 Invasive ductal carcinoma	Invasive ductal carcinoma 120mm associated DCIS. Present-high grade solid type without necrosis. Grade 3 (T3 P3 M2. LVI present. Histological calcification: present. 22 lymph nodes retrieved from axillary tissue with15 lymph nodes showing metastatic disease. Largest metastasis measures 10mm in size. There is evidence of extracapsular invasion.	TNM8: pT3, pN3a	Right mastectomy and axillary node clearance specimen comprises widespread invasive ductal carcinoma and associated high grade solid type DCIS. There is lymphovascular invasion with nodal disease present. Focal tumour inflammatory reaction is noted. Invasive carcinoma size 120mm in slices 3-8. Extent: Infiltrating.	NS	Mastectomyand axillary node clearance Right	2024-05-24	Ex	15	15	Retired	NIL	NIL	Mother-Died from secondary breast cancer, Father-Lung cancer	NS	NS
374	288YGC	BC	78	1.69	72.1	25.2442	Breast cancer	Rodent ulcers, Parathyroidechtomy, Replacement right hip, Hypertension, High cholesterol, Oesteoarthritis, Hyperthyroidism	Zapain, Tramadol, Amlodipine, Atorvastatin, Vitamin D, Lanzoprazole	Asymptomatic. No symptoms found on screening breast test Wales.	Grade 3 Invasive ductal carcinoma NST	Grade 3 Invasive ductal carcinoma NST. SN: 0/1. ER+, PR+, HER2-	TNM8: pT2, pN0 (SN)	Invasive ductal carcinoma NST. Size 23mm. Extent: Unifocal. Grade 3 (T3 P3 M3). Vascular invasion: Difficult to determine, extensive cleft artefact.	NS	Right breast wide local excision and sentinel lymph node biopsy	2024-05-21	Ex	6	20	Retired-Villa management	NIL	NIL	Mother-Breast cancer, Daughter-Breast cancer	NS	NS
375	289YGC	BC	84	1.57	63.5	25.7617	Breast cancer	Atrial fibrillation, Hypertension, Hypercholesterol	Edoxaban, Bensoprolol, Relodipino, Frusemide, Ramipril, Simvastatin, Hyelrochloride, Fexofenadine	Breast lump left	Grade 3 Invasive ductal carcinoma	Grade 3 Invasive ductal carcinoma (40mm) and extensive DCIS AX. Nodes (OSNA + histology): 0/2, ER-, PR-, HER2+	TNM8: pT2, pN0	Invasive ductal carcinoma NST with apocrine features. Size 40mm (slices 7-10). Whole tumour size (invasive + in-situ). 90mm at least Grade 3 (T2 P3 M3). Vascular invasion: Present. Associated DCIS: High grade. DCIS necrosis: Present. DCIS arclutecture: Solid, clinging - Lobular neoplasia: ALH	NS	Left mastectomy and sentinel node biopsy	2024-06-11	Ex	3	6	Retired-Teacher	NIL	NIL. Rodent ulcers to face.	NIL	NS	NS
376	291YGC	BC	64	1.6	71.3	27.8516	Breast cancer	NA	Wegovy (1X per week, last 9 weeks)	Breast lump	Mammogram and biopsy. Invasive ductal carcinoma. Left breast.	Grade 2 Invasive ductal carcinoma	TNM8: pT1c, pN0 (SN)	Invasive carcinoma size: 18mm (slices 3-5), whole tumour size invasive + insitu: 18mm. Extent unifocal. Grade 2 (T3P3M1)	NS	Left wide local excision and sentinel lymph node biopsy.	2024-06-21	Ex	NS	Stopped 30 years ago	Lorry driver	NIL	NIL	Mother-Lung cancer	NS	NS
377	292YGC	BC	49	1.614	79	30.3263	Breast cancer	Asthma, Nasal polyps, Gallbladder	fostair, Nasal spray flixonase, anti-histaminic Fexofenadine	Pucking	Invasive lobular carcinoma	ER+ , PR+ , HER2-, Grade2 , Invasive lobular carcinoma	TNM8: pT2, pN2a, Grade 2 Invasive lobular carcinoma	Grade 2 Invasive lobular carcinoma, whole tumor size: 33 mm in slices P9	NS	made local excision and axillary node clearance (left)	2024-06-21	Ex	3	Stopped 30 years ago	Runs a campsite	NIL	NIL	NIL	NS	NS
378	293YGC	BBD	30	1.6	64	25	Benign breast disease	Aderoids tonsillectomy, IBS as a child	NA	Lump left breast	Right small cyst, left ductal distasia	Distcharged back to GP	NA	Distcharged back to GP	NA	NA	NA	Never	NA	NA	Receptionist	NIL	NIL	Mother-Cervical cancer , Grandmother-mouth cancer	NS	NS
379	294YGC	BBD	69	1.5748	85	34.2743	Benign breast disease	Type 2 diabetes, Hypertension, Hypothyroidism, Glaucoma, Anxiety and depression, Intertrigo	Empagliflozin, Novomix 30, Metformin, Levothyroxine, Atorvastatin, Propranolol, Latanoprost, Hypromellose, Amlodipine	Lump left breast	Mammogram 6/10/2024, benign....	Reassured and discharged	NA	Reassured and discharged	NA	NA	NA	NA	NA	NA	Retired	NIL	NIL	NIL	NS	NS
380	295YGC	SC	49	1.6	58	22.6562	Symptom control	Cyst left breast, lump in	HRT, Vitamins,	NS	NS	NS	NS	NS	NS	NS	NS	NS	NS	NS	NS	NS	NS	NS	NS	NS
381	296YGC	BBD	61	1.57	83	33.6728	Benign breast disease	Heart attack	Rampil, Asprin, Amxastatin, Lansaprazole, Dapagliftin	Lump right breast	Mammogram small opaty medial to right nipple	Discharge baxck to GP	NA	Discharge back to GP	NA	NA	NA	50 per day	NA	NA	Unemployed	NIL	NIL	Mom had ovarian cancer, Aunty had Breast cancer	NS	NS
382	297YGC	SC	37	1.78	85	26.8274	Symptom control	2xpregnancies	NA	Skin irritation felt thickened area	On examination Fibroglandular tissue in upper outer quadrant of left breast, but no abnormalities. Ultrasound scan did not show any abnormalities	Reassured and discharged	NA	NS	NA	NA	NA	Never	NA	NA	Marketing consultant	NIL	NIL	Great aunt-Breast cancer	NS	NS
383	298YGC	BBD	39	1.7	82.6	28.5813	Benign breast disease	Panprotocolectomy, ulcerative colitis, appendicetomy, tonsilectomy, surgery right arm broken bone, anxiety, depression, arthritis, having investigations for chest pain	Propanolol, Duloxetive, Zapain	Bilateral leaky nipples, Lump right breast tender breast hot nipple itchy occasionally	Ultrasound-Benign U1	NA	NA	NA	NA	NA	NA	Vape	10-15	20 years	Self employed	NIL	NIL	Maternal grandmother-cervical cancer, Maternal aunty-bowel cancer	NS	NS
384	299YGC	SC	57	1.63	60	22.5827	Symptom control	Endometriosis	Heavy periods (medication unsure of name), Utovlan, Ferrous fumerate, Citalopram, Mirabegron	Breast lump, Discomfort, Red patch to skin	Clinical examination-dense glandular feeling breast tissue blaterally	Ultrasound in the area of concern was normal. Reassured and discharged	NA	NS	NA	NA	NA	Vape	5 times a day for 4 years	Since 20s	NA	NIL	NIL	Grandmother-Ovarian cancer	NS	NS
385	300YGC	SC	24	NS	NS	#VALUE!	Symptom control	Previous anxiety and depression	Omeprazole	Lump right nipple	NS	NS	NS	NS	NS	NS	NS	NS	NS	NS	NS	NS	NS	NS	NS	NS
386	302YGC	BC	69	1.57	79.8	32.3745	Breast cancer	Core biopsy, Discharge right nipple, High cholesterol	Furosemide, Calcichew D3, Lansoprazole, Atorvastatin, Fexofenadine	Asymptomatic. Annual mammogram.	Mammogram and ultrasound right breast. Core biopsy, Grade 2 invasive ductal carcinoma. ER positive All red score 8/8, PR positive 5/8, Her2- score 2+ Ddish-negative not amplified.	Grade 2 IDC, ER+, PR+, HER2-	NS	Grade 2 IDC, ER+, PR+, HER2-	NS	Wde local excision and Sentinel lymph node biopsy	21/6/2024-30/7/2024	Never	NA	NA	Retired	NIL	NIL	Dad-Died lung cancer, Paternal aunty-Breast cancer	NS	NS
387	305YGC	BBD	53	1.65	94.7	34.7842	Benign breast disease	Gall bladder 2019 removed, Sciatica, Herniated disk	Co-codamol, Gabapentin, HRT	Ridged tissue right breast	NA	Benign nodularity of right breast. Discharged.	NA	Benign nodularity of right breast. Discharged.	NA	NA	NA	Never	NA	NA	Admin officer	NIL	NIL	Paternal grandmother-cancer, Father-bowel cancer.	NS	NS
388	307YGC	BC	62	1.6	69	26.9531	Breast cancer	NA	Thyroxine	Breast lump picked up on mammogram.	Mammogram. Malignant neoplasm of breast upper outer quadrant. Invasive lobular carcinoma.	Invasive lobular carcinoma. Grade 3. ER+, PR+, HER2-. Right breast pleomorphic ILC and 1 benign lymph node.	ER positive 5/5 +3/3=8/8; PR positive 3/5+2/3=5/8, HER2 negative 1+ weak, incomplete membrane staining in >10% of invasive tumour cells, negative.	A-US core biopsy right breast mass (index) RS US. B-Right breast mass R3. Biopsies A-US core biopsy right breast. B-Stereo core biopsy right breast. Both cores are infiltrated by Invasive lobular carcinoma, provisional Grade 2.	NS	NS	2024-07-30	Never	NA	NA	Probation officer	NIL	NIL	Mother-Lung cancer	NS	NS
389	310YGC	SC	77	1.7	69.9	24.1869	Symptom control	Osteoporosis	Adcal	Breast pain	NA	Not confirmed yet. Muscle skeletal pain. Discharged.	NA	NS	NA	NA	NA	Never	NA	NA	Retired	NIL	NIL	Paternal grandmother-Breast cancer, Paternal aunty-Breast cancer	NS	NS
390	311YGC	SC	64	1.7	65	22.4913	Symptom control	NA	NA	Breast pain	NA	Reassured and discharged	NA	NS	NA	NA	NA	Never	NA	NA	Retired	NIL	NIL	NIL	NS	NS
391	312YGC	SC	37	1.73	69.9	23.3553	Symptom control	Childhood asthma, DNC, Tonsillectomy, Adenoidectomy	Nexplanon implant	Breast lump right	Ultrasound	Pea-sezed lump-ultrasound at the area of concern and was reassuringly normal. Likely to be small pocket of breast tissue. Reassured and discharged.	NA	NS	NA	NA	NA	Never	NA	NA	Local government management	NIL	NIL	Great aunty-Breast cancer	NS	NS
392	313YGC	BBD	40	1.52	56	24.2382	Benign breast disease	Interstitial cystitis, Borderline personality disorder, Bipolar, Depression, Anxiety, Lap and dye, Relook laparotomy, Botox bladder 3 monthly	Dihydrocodeine, Gabapentine, Venlaflaxine, Diazepam, Zopiclone, Lithium	Breast lump right	Mammogram and ultrasound scan	Tender nodularity of the right upper outer quadrant which clinically felt like fibrocystic changes (P2)	NA	Tender nodularity of the right upper outer quadrant which clinically felt like fibrocystic changes (P2)	NA	NA	NA	Ex	2	20	Nurse	NIL	NIL	NIL	NS	NS
393	314YGC	HC	46	1.57	54	21.9076	Healthy control	Borderline personality disorder, Anxiety, Depression, Hypothydism, Asthma	Quietarpin, Mirtazapine, Ventolin, Levothyroxine, Fexofenadine	NIL	Healthy control	NA	NA	NA	NA	NA	NA	Vape	NS	Quit smoking 3 years	Recovery workers	NIL	NIL	NIL	NS	NS
394	315YGC	BBD	55	1.78	88.9	28.0583	Benign breast disease	Covid	HRT-Kilofem, Mirtazapine antidepressant	Breast tender/sore left - cyst	Ultrasound	Sebaceous cyst (P2). Small reactive lymph node which is tender. Reassured and discharged. Open appointment for 6/12/24	NA	Sebaceous cyst (P2). Small reactive lymph node which is tender. Reassured and discharged. Open appointment for 6/12/24	NA	NA	NA	Never	NA	NA	Care worker	NIL	NIL	NIL	NS	NS
395	321YGC	SC	36	1.75	77	25.1429	Symptom control	NS	NS	NS	NS	NS	NS	NS	NS	NS	NS	Never	NA	NA	Teacher	NIL	NIL	NIL	NS	NS
396	324YGC	BBD	34	1.6	63.5	24.8047	Benign breast disease	B12 deficiency, previous cysts right breast, appendicetomy, c-section, laparoscopy	B12 injection, depo injection	Breast lump right	Ultrasound	NA	NA	Fat necrosis and tiny cyst. Access to clinic for 6 months if does not settle.	NA	NA	NA	Never	NA	NA	Medical secretary	Cysts x2	NIL	Maternal aunt-Breast cancer	NS	NS
397	327YGC	HC	79	1.67	78	27.968	Healthy control	NIL	NIL	NIL	Healthy control	NA	NA	NA	NA	NA	NA	Never	NA	NA	Retired teacher	NIL	NIL	NIL	NS	NS
398	330YGC	SC	72	1.55	55.3	23.0177	Symptom control	NS	NS	NS	NS	NS	NS	NS	NS	NS	NS	Current	6	56 years	Retired	NIL	NIL	Mother-Lung cancer, Sister-Lung cancer	NS	NS
399	334YGC	BC	50	1.65	70.9	26.0422	Breast cancer	Autism, cholecystectomy laparoscopic, tonsilectomy	NIL	No symptoms	Ultrasound and core biopsy	Core biopsy result: ER+ Allred score 8/8, PR- Allred score 0/8, HER2 borderline (score 2+). DDISH negative not amplified.	NA	Grade 2 Invasive ductal carcinoma. T1 ER+ PR+, HER2 ddish NEGATIVE, T2 ER+, PR-, HER2 DDISH borderline	NA	Mastectomy left	2024-08-07	Never	NA	NA	Specialist care	NIL	NIL	Uncle-Lung cancer	NS	NS
400	335YGC	BBD	43	1.55	71.7	29.8439	Benign breast disease	Appendectomy, Tonsilectomy, BCC removed face, neck and leg, Epilepsy, Hypoparathyrodism, Hypocalcaemia, Broke her back falling down the stairs	Epilim, Clobozam, Clonazapam, Alphacalcidol, Zapain, Pizotifen, Buccolam	Bleeding and discharge left breast	NS	NA	Breast tissue with occasional duct containing ductal hyperplasia. No DCIS or malignancy	Benign breast disease	NA	NA	NA	Never	NA	NA	Phlebotomist	NIL	NIL	Father-Prostate cancer, Grandmother-Breast cancer, Maternal grandfather-Throat cancer, Brother-BCC	NS	NS
