# Supplementary material for: Metabolic Fingerprinting of Urine Reveals Metabolite Changes in Women With Breast Cancer
Source: Cancer Med. 2026 Jun 10;15(6):e72018. doi: 10.1002/cam4.72018 (PMC13253611; doi:10.1002/cam4.72018)
Supplement: Supplementary file 3 — Table S2: cam472018‐sup‐0003‐TableS2.xlsx. m/z matrix derived following metabolite fingerprinting. [file CAM4-15-e72018-s003.xlsx]

## Sheet: urine
		Sample	001AB_HC	001BG_BBD	001YG_SC	001YW_BC	002AB_HC	002BG_BBD	002YG_BBD	003AB_HC	003BG_SC	003YG_BC	003YW_BC	004AB_HC	004BG_BBD	004YG_BBD	005AB_HC	005BG_BC	005YG_BC	006AB_HC	006BG_HC	006YG_SC	006YW_BC	007AB_HC	007BG_HC	007YG_SC	007YW_BC	008AB_HC	008BG_BC	008YG_BBD	008YW_BC	009AB_HC	009BG_BC	009YG_BBD	009YW_BC	010AB_HC	010BG_SC	010YG_BC	010YW_BC	011AB_HC	011BG_SC	011YG_BBD	011YW_BC	012AB_HC	012BG_SC	012YG_SC	012YW_BC	013BG_BBD	013YG_HC
ionization	m/z	Label	HC	BBD	SC	BC	HC	BBD	BBD	HC	SC	BC	BC	HC	BBD	BBD	HC	BC	BC	HC	HC	SC	BC	HC	HC	SC	BC	HC	BC	BBD	BC	HC	BC	BBD	BC	HC	SC	BC	BC	HC	SC	BBD	BC	HC	SC	SC	BC	BBD	HC
n	100.035		28286.6	40350.1	31895.5	31552.7	25546.6	7167.66	43999.9	17843.5	960.274	13732.7	49041.1	24477.7	26019.3	30990.9	23390.5	8084.27	58896.7	20269.5	80864.6	11967.9	85716.1	5629.26	57565.3	17886.8	69637	4856.81	43891	69729	41713.6	20385.6	23452.1	72509.6	21121.5	8120.71	68605.4	15581.3	24510.2	10330.4	3235.48	18658.2	36553.8	35987	58560.1	5047.11	31913.2	27969.3	40242
n	100.053		58972.3	69183.5	98004.8	79618.7	74728.5	89984.9	183449	67988.4	48403.2	210268	151481	56227.1	36759	137915	87714.8	22249.7	48679.9	89497.5	127233	117238	103694	48495.5	84472.8	64008.2	287356	89879.6	55533.5	319498	11502.9	51788	90289	80151.7	74570.7	17973.2	60692.2	42494.5	133932	67757.6	119983	66319.6	112450	68147.4	264570	125029	44958.4	106422	113457
n	100.533		24457.2	14752.4	27025.3	6195.57	26902.2	15396.6	66538.5	25565.5	43097.4	54982.8	47071.8	51501.2	46877.1	35455.2	7370.65	41134.8	85585.7	39092.6	70586.8	9448.63	74559.7	599.583	29944.1	3027.36	25713.2	9318.32	13108.5	30567	51539.2	21328.6	39537	72309.1	8539.49	37868	74015.8	33835	26669.9	32426.1	4156.56	67615.1	8061.48	27448.6	22529.6	21837.4	74760.2	82346.4	31508.8
n	100.96		48688.2	46487.2	108485	55283.2	64886.2	38649	31457.3	38371.3	44727.9	15367.3	16496	35648.1	67728.9	53589.4	42514.9	35397.5	24896.6	46978.3	32372.2	48643.6	42771.8	119178	55016.7	52797.3	54094.6	66452.2	44550.2	21249.6	2907.09	87385	44607.8	8039.25	35350.6	63848.4	77577	105251	36590.3	727.377	109031	31595.3	25324.5	58667.1	52327	40168.8	31936.4	26466.6	56296.9
n	101.024		267864	561464	438595	553944	336363	515103	460161	428994	621227	831548	1.14832e+06	411198	425158	465419	574791	473829	962639	566534	633709	525901	589071	276101	456559	676656	298353	363525	458401	491861	664100	451674	476854	447008	367539	372007	715448	306913	418092	395273	532823	421354	539091	352076	595397	293477	797175	711819	403753
n	101.061		340388	335746	311876	492808	408275	494572	258864	407853	335249	229524	326793	295491	456361	230403	589637	238861	224282	645842	247368	355742	336703	451629	289607	335923	454380	441305	325371	311891	309673	425887	324306	188677	520265	588564	377520	223573	504329	447674	358072	287954	503416	712947	523937	489303	294830	336243	223831
n	101.495		34433.5	42205.8	35371.3	48060	39090.7	18384.4	84120	55225.9	88987.5	102945	93705.1	22050.4	59839	85426.6	59750.6	35577.8	205636	44798.4	95562.2	50434.1	99104.6	2421.64	28276.8	46083.8	80568.3	26200.8	42420.6	49612.2	139944	18935	51356.8	52548.9	37344.4	62944.9	38865.1	48529.4	136693	31143.5	54232.6	25216.7	12994.8	45277.7	24560.5	13259.9	65547.7	127575	132548
n	101.522		49314.3	40091.3	6961.43	59553.9	62224.9	51167.6	126972	72732	73113.5	206664	113319	46218.1	73312.5	52735.9	60586.8	54319.9	295784	83861.7	89313.8	70693	93128.2	10967.3	67202.9	28347.4	52018.6	27964.6	32413.4	18742.6	164492	51311.8	54913.5	83608.2	46446.9	66609.2	147310	26479.5	48135.1	60906.1	11400.5	109625	17256.4	54185.9	67189.9	5084.46	124495	114273	47162.9
n	102.02		70753.3	126684	145035	143706	324509	159581	103173	81836.7	149660	222479	212580	161459	115129	152958	121158	124536	244386	138774	360545	143964	137454	153466	112328	182614	212167	138256	105817	137677	167485	128503	112251	130636	61042.9	103851	168351	97446.1	77932.7	120845	113161	125407	91833.9	275920	177085	68501	193979	148801	94623.9
n	102.056		651914	112786	109292	219145	156635	137947	324440	98771.9	667725	167500	61836.8	197018	144466	275569	225234	294254	125450	151695	1.33905e+06	198688	190391	33060.1	185677	220291	137155	123582	41473.6	195802	62174.7	197551	187749	166719	43166.6	87476.8	589316	204213	774801	190395	158280	780878	267987	208941	212775	152307	172046	138817	116697
n	102.957		254098	143083	187761	127327	117088	251395	134791	353840	58928.4	47392.9	168060	141756	207065	223137	159155	79606.4	29704.2	275110	20361.2	288422	74682.8	348903	83613.5	107501	364828	194541	590804	406439	52599.5	65319.6	105221	22457.5	707388	105449	66455	101287	467812	94387.6	574555	72919.4	408267	247453	130953	344553	62319.3	135456	35555
n	103.004		680526	831422	571522	993617	2.91137e+06	747300	988405	1.16193e+06	958850	762573	1.22253e+06	680488	930289	934481	1.68175e+07	585751	1.84735e+06	3.60619e+06	1.24305e+06	620487	1.08729e+06	1.40142e+06	914103	770382	785524	3.62249e+06	569707	1.36431e+06	1.29314e+06	890384	796537	1.02539e+06	613938	880486	2.31315e+06	401983	642927	2.52528e+06	889487	640121	630211	2.20259e+06	837742	1.60772e+07	711394	1.25064e+06	878515
n	103.04		4.97807e+06	5.39941e+06	6.23422e+06	6.05326e+06	5.96011e+06	5.90661e+06	3.90816e+06	3.27392e+06	6.28665e+06	9.22591e+06	5.29458e+06	4.85503e+06	6.35933e+06	7.14025e+06	5.42146e+06	4.13974e+06	3.06993e+06	6.35911e+06	7.16766e+06	5.30973e+06	7.29983e+06	3.33292e+06	6.3018e+06	6.83052e+06	4.51676e+06	2.5966e+06	6.35048e+06	5.48882e+06	3.93544e+06	5.31429e+06	5.47492e+06	4079218	3.69885e+06	2.39422e+06	9.97142e+06	3.16908e+06	4.58504e+06	5.67971e+06	5.42049e+06	5.49083e+06	6.11401e+06	4.29165e+06	9.56417e+06	4.29383e+06	8.50231e+06	6.09159e+06	4.25145e+06
n	104.012		296918	320224	252105	663303	337266	358143	468228	604312	532253	905188	1.07778e+06	1.56359e+06	528750	642795	537254	475995	1.45308e+06	908846	1.12975e+06	300719	960622	197223	312513	223955	549460	366725	492251	314901	699405	482772	734112	565914	350300	442853	148689	510246	544964	491659	228728	516167	278706	563641	775305	747360	623966	1.18648e+06	1.05604e+06
n	104.018		4370.46	19330.9	24056	115245	82335.7	30335.8	36364.6	43495.3	3935.19	40417.4	12199.3	28960.3	15051.2	21313.7	41648.8	31990.2	10506	64084	33039.3	11003.6	17628.8	3435.47	28388.4	15587.3	96196.8	118421	30793.7	69870.8	191888	62090.4	21468.3	23811.9	210361	36019	77080.6	34346.5	207403	101469	25494.4	17273.5	261374	160341	123365	147027	39596	14498.6	100073
n	104.035		977571	620829	1.11926e+06	1.10017e+06	918048	698901	639115	870824	1.01342e+06	691614	552366	493474	1.05613e+06	568993	780992	459989	266595	694876	1.13861e+06	612487	857544	366553	889399	1.31879e+06	387082	437904	390049	323212	295793	641317	622184	761920	318356	194627	728616	544971	406394	552555	531994	565020	821620	729288	901741	438764	746049	783944	500222
n	104.513		19232.7	21251.5	13010.1	61726	4337.96	13054.8	15504	26404.8	983.278	14156.6	34000.1	65643.4	11770	33944.5	1404.07	21819	57987.2	49913.2	42760.4	11295.3	55653.7	16735.6	17034.3	1522.88	30743.8	2751.38	5293.5	14480.7	34007.3	19245.4	42363.7	26449.9	17496.1	5688.96	12034.9	26353.5	11255.6	25876.5	21434.1	11035.7	12473.3	18236.5	56117.5	7058.8	24679.5	36014.5	42837.9
n	104.952		109011	33268.2	34993.1	29400.2	33721.6	87876.8	26532.5	113454	504.022	9771.69	71717.7	16351.2	51310.9	114479	93415.7	23396.7	48174.1	146224	358.104	55582.9	17400.4	79151.8	5349.01	65519.7	252497	89074.8	151152	251855	12523.8	21589.7	12074.8	1067.65	466081	15222.4	64302	8828.89	561070	53715.5	204524	29895.4	484849	233527	82019	688799	23836	22291.9	38974.9
n	105		4070.6	28512.6	142681	719128	25361	30778.1	10839.1	69953.8	12002.3	28150.8	8981.48	0	7352.25	5033.57	11562.4	44694.8	3332.73	7349.92	0	5991.7	19938.1	2549.27	0	4944.64	447756	97094	8970.02	13602.8	3940.63	5864.17	50426.4	5747.31	199618	263557	38582.5	8902.17	277173	14908.3	10804.5	5479.52	113110	154194	54450	202252	105678	56752.9	132071
n	105.019		247594	135703	456030	597758	663253	377387	230431	195065	247496	284913	466255	326248	284721	347576	2.71901e+06	271090	264185	1.35686e+06	401853	397097	377762	319479	327749	897329	364628	1.11283e+06	324664	682926	320378	361580	348440	311423	213090	246541	426069	247194	184943	798323	336406	358749	392260	387372	410933	3.88164e+06	399226	365533	352559
n	105.056		35330.5	29379.7	4672.17	37751	81056	13961.3	8234.3	6558.92	36762.6	44202.2	14694.8	22255	3484.08	23069.5	58949	33854.8	16781.3	30650.9	31985.1	3921.01	14663.1	13011.2	60537	56374.8	22266.7	43996.9	1347.92	98305.1	9658.68	41255.5	15742.3	56341.2	47185.4	30156.8	33122.8	9948.22	28113.1	49474.6	35441.2	42267.1	32370.2	30986.7	34235.7	22729.7	30716.8	27665.5	36945
n	105.506		78179.5	213825	51020.9	72722.3	169721	86845.4	336969	227414	54941.6	118716	165965	63407.7	62479.8	197634	153434	332143	224193	318858	326620	232563	1.27027e+06	30516.4	199964	64449.1	96836.5	323018	5498.96	1.5177e+06	179665	180829	264620	638642	134368	88667	82816.2	281849	65120.3	53101.7	58410.5	673422	76136.2	168015	178713	619815	195291	1.6417e+06	99490.4
n	106.035		19418.8	40226.2	46239.4	74473.5	36624.5	16251.6	74094.1	7650.93	80832.3	113958	106864	25268.1	30352.2	36648.7	9718.88	2680.63	78646.8	26017.1	55207.4	15078	85715.3	33096.2	30233.8	24624.8	71599.3	27879.4	15721.1	66226.2	49525.4	22539.3	37184.7	71630.9	29570.6	20380	62192.2	46640.1	62193.1	10690.2	48038.3	32827.8	5849.86	28651.1	89925	30393.6	66978.8	84753.2	46527.7
n	106.043		18525.4	15922.7	13311.3	14224.5	52803.5	107269	27820.7	51407.5	2948.9	42396.5	67411.4	20806.6	45371.1	21465.4	61516.5	49958.9	89087.9	16435	26243.1	32863.2	26624.6	2845.17	19615.5	33647.8	18547.2	3055.84	12529.4	59719.8	84576.8	42661.2	23298.2	32432.2	17364.3	22853.8	15193.7	32823.4	41621	27855.5	5744.85	19716.5	13772.5	33780	106207	23291.5	44917.5	48249.6	14599.6
n	106.053		58473	133057	134366	437311	101669	108457	228981	91215.6	118577	217340	138376	17234.4	158521	198586	135568	20958.6	44962.6	96296.5	63039.2	286028	85359.3	34634.6	191810	143145	174086	131413	182530	354832	48379.1	59993.8	150214	178587	129841	93883.4	76017.3	96317	355815	66801.8	2359.2	123104	223325	184240	670475	191425	65578.5	106527	83634
n	107.043		68632	170511	205430	146695	100453	67113.6	169658	138826	163607	298496	215427	27504.9	118909	69695	90841.9	107897	508114	69601.5	541143	109699	170519	36734.4	94266.3	131974	152477	83103.8	132308	309853	159186	107483	118408	222459	85545.1	65634.2	178818	206096	124206	48999.1	3835.71	88621.3	117431	82992.4	483098	84136.7	165874	219996	85321.7
n	107.05		74396.2	300824	96119.6	315170	190209	287118	243147	79313	272797	228526	325775	179756	335482	456356	247400	194728	260981	188430	97584.4	186582	129353	181790	165524	214695	186745	182481	94549	375902	455712	363126	178782	383477	387681	124445	252400	165114	335663	616953	142609	64750.2	331582	274747	237817	374906	375524	366339	503528
n	107.987		100518	310316	95919.4	246726	95471.6	487048	516968	160904	236354	342978	500558	407617	434419	773200	222607	468283	478418	391065	125003	127711	339781	185348	277215	242057	289174	209140	259445	219717	1.2941e+06	682096	397402	379950	235099	262123	251901	319546	437576	1.05169e+06	482537	134080	239808	324404	180352	186462	514490	634976	670247
n	108.051		133056	122280	292892	194782	178057	94875.3	324596	132240	148976	555545	249522	21599.1	81583.2	129010	20306.7	73797.6	702213	52041.1	1.03007e+06	128245	250237	51054.8	162268	148398	208239	170054	203209	450320	160698	99490.5	176509	233817	157208	73057.4	265320	210905	208362	191219	7616.27	244256	162630	67559.6	344654	150014	103755	175656	289206
n	108.902		5.04706e+06	2.45481e+06	1.91212e+06	325932	2.02166e+06	1.42674e+06	2.07037e+06	1.26771e+06	672834	1.56428e+06	3.11198e+06	1.09562e+06	5.79024e+06	2.05798e+06	1.93771e+06	1.11711e+06	55240.2	1.52094e+06	577791	6.85078e+06	1.46491e+06	1.41132e+06	2.678e+06	2.15292e+06	8.14163e+06	660036	1.40485e+06	7.94026e+06	1.96524e+06	357903	1.40633e+06	96347.3	2.50358e+06	1.07534e+06	632044	1.09941e+06	5.1634e+06	1.6949e+06	839714	1.33813e+06	2.74422e+06	4.83638e+06	2.49146e+06	5.77124e+06	2.10297e+06	1.9605e+06	164992
n	108.996		62934.8	27939.4	13831.6	114881	89845.6	91008.2	80766.4	83706.3	16879.7	87465.1	94528.9	50449	12048.3	83063.3	47850.1	61206.8	87665.4	84716	105462	86910.9	118851	69095.9	54546.3	101931	65969.1	93489.7	98353.6	57369.6	68508.6	87038.3	137532	72456.6	130542	65895.2	78733.4	54565.1	143153	142275	114043	66762.9	123037	141416	119692	114677	31164.2	37411.1	114229
n	110.006		33673.6	13808.5	53768.3	129118	132611	81201.1	10699	56993.3	18309.9	20289.9	29567.3	20087.4	15370.1	1101.46	7111.77	14261	729.276	19881.5	16840.7	1371.43	15243.6	6419.08	27086.2	1082	296173	647.058	7921.67	16514.2	13388.5	6028.14	1681.12	4304.59	51651.7	1897.76	1509.39	117549	89946.9	34224.4	22886.6	1199.04	8990.6	30182	7615.1	64572.5	199864	7996.7	2526.82
n	110.899		3.35199e+06	1.62734e+06	1.19976e+06	236244	1.24882e+06	898518	1.26429e+06	890175	445084	1.10485e+06	1.93858e+06	539757	3.84025e+06	1.44488e+06	1.23256e+06	742357	62476.7	911526	396793	4.34383e+06	861287	943324	1.62077e+06	1.42327e+06	4.74825e+06	422210	828189	4.99218e+06	1.13806e+06	288033	755963	80522.5	1.53588e+06	616549	342729	630310	3.4216e+06	1.09233e+06	583913	807434	1.58038e+06	3.26643e+06	1.50453e+06	3.89807e+06	1.33298e+06	1.1924e+06	102005
n	110.976		61554	61001.7	23648.2	109829	63090.2	98182	52950.4	87024.4	66607	73956	63797.3	53175.1	87786.5	68593	74703.5	50690.1	124648	47223	77188.8	48133.2	79223.6	115177	84477.9	42905.5	107703	91312.3	65347.4	76343.7	271171	104789	45479.8	90400	135732	129066	80609.5	63091.9	92475.5	272410	158690	49848.5	50181.2	192732	60553.1	63954.4	43808.2	67175.8	113056
n	110.986		932904	688052	1.67705e+06	263143	945489	193220	434838	554483	677118	864396	1.17152e+06	523082	2.67945e+06	730230	465375	529552	316391	862373	702645	692152	661199	565480	1.10432e+06	750227	522068	308471	927329	506346	348265	372095	568076	152526	400882	156612	638364	546134	399403	379762	178998	907902	410105	358634	457001	290412	744490	1.06577e+06	277515
n	111.003		39406.8	106657	67288.5	811952	704615	317669	56690.6	371723	94490.9	36671.1	109515	14330.6	153162	3803.99	88416.1	17879.1	2518.63	50046.7	97816.3	23387.6	8505.3	110174	54540.3	22302.7	1.65316e+06	108008	75933.8	142162	134465	44448.7	52550.4	10451.4	201699	65027.7	43088.7	530566	357792	71215.2	148629	22488.6	89718.1	228488	83662.5	274125	812651	59969.6	25402.8
n	111.009		125074	412930	264607	301604	457105	162284	524918	312394	518663	471392	683610	283247	243147	463018	343339	577887	815377	433167	777550	407628	917043	220189	493788	381660	180051	278594	679533	609749	446124	203428	493159	678531	208867	213145	559216	366783	129398	379462	311164	742454	262233	197587	195023	210738	587524	828581	364067
n	111.02		275934	80566.8	133590	214539	365657	134114	169517	125455	113537	77174.7	164887	58647.8	383197	339693	215402	100917	64075.4	85491.7	248061	177651	159383	187928	170608	213506	30055.7	215121	57950.3	168930	148637	191915	141284	128936	150892	73905	105727	89991.9	175459	168170	59625.4	103083	199176	163627	93092.2	103948	192740	50221.5	110828
n	111.045		67427.8	71429.6	90895.7	107985	7676.93	16966.9	53876.6	54081.1	49355.4	121000	81305.3	15354.8	45660.9	53086.6	24708.8	90834.6	62193.7	32367.6	105418	43275.6	111949	51115.1	35644.7	89575.8	97964.5	43495.9	125345	99718.8	1491.38	1331.35	19207.9	138556	91485.8	6379.28	38213.9	114492	44499.1	130817	6500.9	99473	44649.2	39111.4	109836	78676.3	28629.6	109276	44949
n	111.508		71304.5	110394	84262.5	189662	175244	149460	314224	170189	201865	290266	439036	205410	177367	309227	215890	153521	801201	111478	806413	147226	758111	80087.4	209634	116356	160698	128624	174795	199602	235023	328763	211375	317256	113329	151299	265571	156321	151537	354111	203820	202745	101261	153169	348814	122659	337352	106482	266693
n	111.947		51476.3	6700.4	23835.6	35121.2	14609.7	66388.6	64084.4	61038.7	39357	72627.6	66409.6	66800.5	59498.9	58965.5	51600.4	57864.3	94454.3	26654.9	71870.4	54195.4	73029.3	44225.4	36500.1	31523.6	34471.1	32267.1	24709.3	61222.1	53395	62186.1	55947.7	66974.3	54901.7	24054.4	70161.6	99094	51333.2	88472.4	39578.2	68389.9	31579.4	45423.8	41416.8	58595.2	51512.4	99851.5	95516.9
n	112.006		9755.74	44961.9	49706.2	55862.8	49387.7	9703.42	51007.9	33327.2	45513	39166.9	90997.7	11207.3	54160.3	92426.4	54691.7	42755.2	87647.6	46751.6	136528	28241.6	83088.1	17793.8	62507.4	49779.3	32369.7	14757.6	34922.2	19866.8	18742.6	64861	18383.5	48298.3	16721.2	17087	55838.6	20694.2	32548.4	61520.7	19504.2	31384.9	60262.6	31889.4	29270.4	5319.26	67908.2	54788.9	49151.1
n	112.015		90743.2	19458.6	25341.2	26574.5	27601.2	36373.9	58474.1	37005.2	9543.48	29446.2	245805	13771.1	125612	56747.6	30867.8	8426.72	11185.1	85782.7	33714.2	30135.1	51649.6	125271	48018.5	38019.7	50152.2	371326	50256.8	21960.1	36837.6	29414.3	34064.3	45327.6	43302.3	229300	23360.5	115096	31609.7	150963	93546.7	25641	31643.7	301594	33052.4	231294	16724.1	70033.5	22903.4
n	112.035		11094.2	6481.55	5037.93	38982.5	8163.45	11812.6	10252.1	11463.8	24427.3	55108.8	29896.9	8075.11	41764.6	8264.55	12988.6	58.476	40226	17364.4	51907	20290.2	37997	18289.9	7833.45	49143.6	29888.8	13101.6	18256.6	52345.2	13384.9	7580.49	15602.7	86421.3	23684.5	13454.7	29058.6	5161.59	35442	18719.6	20120.8	7123.68	21295.7	37265.8	25445.9	19856.1	76537.1	32069.5	10495.1
n	112.052		4.88296e+06	8.67245e+06	7983374	1.19549e+07	7.15307e+06	7.67483e+06	6.56652e+06	7.68183e+06	9.63946e+06	8.19232e+06	1.57935e+07	6.58886e+06	1.09242e+07	1.04353e+07	1.1314e+07	7.76052e+06	7.90702e+06	8.6274e+06	1.67492e+07	7.04781e+06	1.44608e+07	6.80268e+06	1.04339e+07	1.23847e+07	6.60746e+06	7.1881e+06	4.33356e+06	4.61398e+06	2.88317e+06	1.31109e+07	7.09079e+06	8.99963e+06	6.47301e+06	7.54649e+06	9.67629e+06	5.14301e+06	9.88093e+06	8.57046e+06	8.61834e+06	7.18416e+06	1.05405e+07	1.01836e+07	9.57211e+06	5.46461e+06	1.54743e+07	6.06736e+06	9.79457e+06
n	112.091		2544.78	40097.4	33934.4	45383.3	14752.2	29108.5	33719	41142	37319.3	31358.9	83083.1	21438.7	59637.6	40113.4	40092.6	18704.9	10919.5	44680	65523.2	28609	61796.3	18864.7	23739.9	51691.7	57491.9	21284.8	16179.3	11363	37595.7	78422	17471.6	55002.8	12029.5	12749.5	31008.6	10307.8	50003.7	37909.6	18072.2	12656.9	65116.8	46121.9	37032.7	17864	81090.5	32302.6	55175.6
n	112.896		483226	218747	155475	164995	187055	96908.9	177747	142586	77086.6	140469	248418	11167.6	551110	149633	171980	100276	40582.7	149068	32940.7	595241	129966	112563	246002	144180	718874	37381.3	123952	665467	189486	28191.2	138751	7134.37	220763	22144.8	29390.9	81212.3	537853	158031	54632.1	119868	179525	480599	214006	530700	198013	165495	40917.9
n	112.983		227395	173360	409912	95428.6	240986	56980.3	84768.9	128621	196823	236710	362306	125104	675956	190668	115759	143660	79536.2	214927	176513	204271	119114	140502	282582	190100	145906	100543	193768	141559	108657	57837	129025	47743.5	62645	47318.6	175304	182372	92294.4	78834.8	40319.5	291418	89293.6	86481.1	141384	43534.2	217497	275878	42462.3
n	112.986		539066	515894	494674	526062	573901	593742	348125	618920	462154	339664	350209	414920	446941	440546	361831	353751	178494	453102	356587	460167	318096	905256	416302	431082	603311	892349	553568	637427	424714	351886	445411	164848	574642	493361	400818	415400	530266	417376	767505	397568	25390	899809	573824	423741	4.03738e+06	472707	3.54291e+06
n	113		126639	61525.7	70618.9	199003	247224	115118	31108.1	153405	30803.7	8908.19	65732.9	50366.7	66620	44280.4	54665	39929.5	38355.3	34853	64677.6	49749.7	54670.1	249805	33351.5	43310.2	503875	147462	47766.5	75851.3	61041.5	33372.7	51288.4	4203.21	107099	134876	36418.6	176971	142782	122669	264401	29725.6	63254.7	151464	59342.5	112684	247824	40887.8	20435.7
n	113.025		78866.7	76605.8	68431.4	177552	94871.5	143836	113971	69117.7	73602.2	201347	332113	99753.7	100683	150865	143415	187378	162837	176585	176863	107420	216906	36811.3	143241	146078	161002	127922	196445	141895	161277	92127.6	155541	181499	225373	95242.4	86143.9	137420	170119	196611	122767	170724	87676.6	173750	164429	165642	136212	279911	133015
n	113.036		4127.78	17610.3	14949.5	23794.1	24658.3	35686.6	21108.1	27266.3	13517.6	31340.3	33317.2	3896.66	31609	13453	70094.1	12115	32302.2	11885.2	79211.7	6732.38	30035.8	7539.58	12685	20729.1	9604.58	20715.2	27745.2	13817.6	17631.9	28504.4	15080.2	38276.6	33526.3	12460.2	18454	21891.1	6796.96	30854.8	10319.1	6544.06	24747.8	61719	46962.9	39002.8	25069.6	34073.4	2586.16
n	113.049		38904.3	59634.8	32849.2	74199.3	30518	48571.4	30767.1	84036.2	99855.2	73285.7	102611	65505.1	57392.7	54864.2	57060.2	32675.4	55755	80734.9	116517	59074.2	101109	49466.2	39302.3	89215.3	19329.8	40169	10524.8	41105.3	4931.08	136670	49257.9	60345.1	46442.7	8644.13	38726.4	51673.4	46895.9	69289.8	56859.1	39668.7	219996	79689.4	32697.1	44179	97529.7	47810.2	55909.5
n	113.055		213137	397484	321854	590401	289996	246587	268932	318363	314644	294612	659732	168335	452784	376878	411738	234942	333837	349317	866890	364236	541819	241249	388419	465349	297881	300048	282805	367986	167631	360068	248863	350447	270950	253791	480421	260923	398526	333843	241917	261788	236872	413810	721605	228957	577942	251698	283654
n	114.02		22006.7	62005	60459.1	71631.9	124689	83076.2	71888	72738.7	70172.6	101302	126905	60213.9	86812.8	109729	80832.6	69050.1	72837.7	47274.8	108397	84925.3	126108	39598.7	83638.5	66364.3	84452.1	47741.6	78821.8	51574.2	66540.9	69661.1	122020	98673	53976.7	127016	81872	66052.4	70183.3	86672.9	65927.2	92758.7	51121.2	76824.1	83112.5	48449.2	109916	130987	71814.8
n	114.056		37508.7	6495.22	9180.01	12911.4	30785.4	31834	7476.74	14598	32376.4	54094.8	27236.4	11574.6	53541.6	19817.2	31807.6	32351.8	44456.9	11489.9	24400.8	31886.2	42506.4	19325.1	38012.6	84123.9	23093.8	13970.7	29872.5	39496.4	17568.3	38537.8	34676.3	24680.2	9434.55	17001.2	27812.1	9336.83	35796	15779.2	7908.39	12436.9	13150.4	31853.5	35497.3	20232.5	95435	35223.7	18711.5
n	114.548		18510.3	13154	28396.3	1708.56	30191.4	10387.7	55105.4	24022.7	27725.1	89365.1	34950.4	18855.1	30491.6	24297.5	11957.6	15685.5	57007.2	12316.2	52194	17490.7	37209.8	13552.7	22884.3	12501.6	20344.7	8258.49	18919	22696.3	6166.12	17058.3	18681.4	64639.2	24102.1	4297.68	24362.6	23357.8	21313.5	22516	17966.1	8288.93	23324.3	16331.7	32174.2	27691.4	31761.8	33555.6	14842
n	114.995		24984.8	47488.8	64948.9	76820.5	148236	310688	62856	90822.5	51259.2	231882	238392	179058	79749.5	76335.4	228129	89177.4	67700	118984	45732.7	40351.9	69038.7	127544	34126.7	78733.2	168594	107967	84119.2	111333	13303.1	111355	92318.1	46442.3	84719.9	66394.5	156765	36432.2	172314	163056	74469.1	43706.3	354.958	108375	199439	40097.5	50487.9	60717.5	291550
n	115.004		75512.3	317177	434494	436272	392618	478678	861484	380760	157411	471355	535030	174748	164274	501665	661719	1.27076e+06	674729	336062	718452	1.66522e+06	2.16522e+06	443956	528833	417245	644791	375813	2.09125e+06	585693	1.0875e+06	239410	349383	1.69165e+06	1.14595e+06	157468	448561	812671	294851	1.09427e+06	569334	1.24333e+06	482208	456475	346254	1.068e+06	573850	1.11355e+06	108641
n	115.04		923906	1.27225e+06	676233	930493	691568	905663	798606	926541	1.23843e+06	2.3591e+06	1.31964e+06	898537	1.20846e+06	705341	654680	1.05179e+06	713213	1.15999e+06	1.43818e+06	677726	1.78057e+06	584270	1.15298e+06	625278	2.19361e+06	589752	1.06641e+06	496120	832424	1.00057e+06	981191	495047	720976	900223	1.13554e+06	345101	956594	1.04222e+06	525520	1.48934e+06	649728	1.03183e+06	1.44925e+06	538429	1.4566e+06	2.88608e+06	856595
n	115.058		9623.9	14189.2	24491.8	4994.56	14861.4	9528.71	58102	8688.38	5578.59	18727.5	13263.2	12072	23003.1	15511.5	4941.1	16808.7	31730.4	3506.15	54057.7	16257.4	10992.5	2236.27	13268	16642	29873.4	2315.88	7549.93	36359.9	35887.8	5745.25	20108.9	17276.7	9153.77	6889.52	2062.05	28647.1	24978.5	14691.5	18184.3	24342.2	20695.8	4491.45	47327.6	16685.1	15331.4	2220.23	6097.69
n	115.077		115040	173930	43017.2	218921	179217	337407	53659.7	222681	159006	66525.5	128166	216848	273113	103654	229215	119093	131227	194941	132781	101227	150129	293521	100682	98023.4	313646	278133	184701	69231.3	193698	259338	171805	40055.4	274098	448842	149382	44333.8	205339	305309	368243	87860.9	260713	423690	262817	74778.7	134762	194839	87938.6
n	115.538		2138.14	19503.7	25426.5	15176	34621.6	14746	34180.4	12002.2	9570.07	25658.8	37676.7	22855.8	39582.5	18326.4	15465.1	21172	123915	92123	61515.5	16629.7	38674.2	8972.41	15409.6	22527.1	35167	3171.51	5988.14	4542.76	76588.4	82550.1	28665.6	19430	13933.3	38022.2	7810.95	22367	15269.2	46273	1096.18	46104.6	8678.35	88209.1	5126.82	23279.9	45139.8	25362.7	10491.7
n	115.934		34661.4	50542.4	342954	79770.4	64990.4	71527.3	63485.6	42813.6	139768	13328.1	30648.4	186035	69728.8	55881.8	93898	203131	30883.6	25558.7	101348	126186	79374.9	290470	167854	92949.4	59049.6	88406.3	71073.2	75130.5	97019	120830	28532.8	28116.1	15695.2	91896.7	261936	361435	1471.23	43700.4	380943	41024.8	54346.9	52206.5	112487	35378.3	158236	26.374	121961
n	115.985		11895.5	44693.5	35278.7	91092.2	61865.6	129409	133290	50632.8	19600	175568	108319	94055.6	51215.7	102598	122111	139829	162394	60700.8	114587	56058.4	76686.9	13547	162152	118790	136871	72872.3	69723	41209.7	158499	86909.3	296712	167841	105535	90405.1	86061.4	126743	178417	357194	81045.8	167687	54862.5	416549	24751.8	92179.8	106124	157329	426027
n	116.007		10964.1	13720.7	5564.13	14709.9	11746.6	12704.8	20091.8	14009.8	5054.28	6098.89	1370.09	8822.99	2065.2	9921.75	4155.73	26629.1	7419.78	8761.21	12665	53436.7	72941	8155.74	20924.8	2732.1	4977.35	11775.4	55264.7	8036.53	20176.3	14648.1	11844.1	41385.8	29188.3	8865.65	10307.5	12016.1	2624.02	18511.1	3751.18	37114.6	12273.3	10849.7	8703.83	39890.7	5899.72	42085.5	5169.44
n	116.038		190844	100689	228579	204577	107583	191124	101223	48836.7	92657.9	255006	571009	379735	170267	166778	125313	143805	119893	277841	248686	141105	158133	66677.9	164445	203542	124957	78480.1	150771	150019	89274.9	117473	139571	114916	59744.6	74158.5	90197.7	215740	93052.8	81534.7	84209.1	202325	176229	100908	224651	139256	188693	345415	73430.9
n	116.047		570408	117963	253099	481579	345797	128233	204147	130875	1.08819e+06	460948	32658.7	183045	189649	488829	744965	318364	61643	144908	476556	446940	171765	78002.9	608486	333816	253169	132890	143532	239608	253039	452254	262643	298351	280435	39902.9	235294	435019	273892	382830	193494	306721	490725	334635	939820	330984	511640	265696	136325
n	116.072		63158.8	28453.7	43474.6	80338.1	76888.1	59542.5	68323.4	70487	94030	68734.2	58840.6	60359.5	85954.8	97323.5	154558	63786	47537.7	48666.6	90013.4	47461.2	119171	26428.5	89257.2	92795.4	32474.1	43564.6	61499.4	49520.7	14581.7	119603	64596.3	59483.1	52027.1	45231.7	98174.3	65982.8	77136	60749.9	47172.8	50246.3	102999	24958.4	95089.2	42186.7	115203	74610.4	78374.3
n	116.527		8895.6	23550.1	18070.6	6731.7	4023.75	37675.3	15241.7	15675.4	15431.7	26444.5	38076.5	10085.6	3686.03	13969.5	12674	36093.6	13650.1	2773.67	26612.9	3373.65	53977.4	7684.78	13068.2	10614.2	3662.86	9349.3	10870.1	4624.55	36490.2	3736.41	5971.67	18137	5953.13	4298.67	7445.03	9053.84	5718.12	13198	6955.09	43940.2	9175.24	9864.84	13809.6	10105.5	64391.1	15926.2	10352.5
n	116.907		1.32803e+06	1.24265e+06	530126	2.30757e+06	1.04279e+06	2.54165e+06	662294	1.96377e+06	1.01336e+06	755097	1.19566e+06	1.46972e+06	1.31093e+06	840844	1.45272e+06	643509	761170	1.37682e+06	538290	1.06268e+06	751639	1.66971e+06	839076	904142	1.99683e+06	1.83059e+06	1.385e+06	1.21532e+06	1.43453e+06	1.44577e+06	1.12083e+06	408470	1.79184e+06	2.86594e+06	932667	709922	1.67878e+06	1.81035e+06	3.43588e+06	838424	1.46162e+06	3.61122e+06	1.5867e+06	932669	649673	1.30853e+06	743670
n	116.978		17588.6	4863.21	5677.07	8296.11	50510.9	13742	20338.3	20476.2	21697.2	34205.6	26736.8	42821.7	2894.48	10344.7	195258	15929.8	20268.9	32410.4	44529.1	9418.38	24868.1	11145.1	24874	49444.2	24794.4	10473.7	3605.15	17730.1	566.109	10910.9	4503.58	26183.9	19857	9403.45	82440.7	2775.81	10376.2	90800.2	4527.64	10100.6	22398.5	68487.6	12514.2	61647.2	11654	23226.4	23973.1
n	117.019		6.32628e+06	4.06587e+06	2.42093e+06	4.55838e+06	9.97124e+06	5.98746e+06	7.51028e+06	8.09014e+06	6.27923e+06	9.53872e+06	1.86572e+06	9.40677e+06	2.58865e+06	5.4317e+06	3.92049e+07	5.8183e+06	4.89843e+06	6.78529e+06	1.05226e+07	4.4633e+06	6.49673e+06	6.98553e+06	3.71625e+06	1.03136e+07	5.31434e+06	6.83825e+06	5.03341e+06	7.21457e+06	701882	4.58018e+06	5.28762e+06	7.83753e+06	5.25495e+06	3.15587e+06	1.9788e+07	3.87307e+06	4.65681e+06	1.5643e+07	6.44732e+06	4.78862e+06	3.44428e+06	1.09396e+07	6.23122e+06	6.78793e+06	6.11531e+06	6.98882e+06	3.83446e+06
n	117.056		3.97569e+06	4.05844e+06	8.03404e+06	4.06938e+06	4.75258e+06	2.51508e+06	4.56174e+06	2.06503e+06	5.43585e+06	3.65762e+06	2.14342e+06	3.34458e+06	4.05096e+06	4.76301e+06	8.28664e+06	3.34495e+06	939258	3.13999e+06	3.59049e+06	3.97227e+06	4.83588e+06	2.4588e+06	4.64063e+06	4.10417e+06	1.97232e+06	1.82197e+06	3.62845e+06	3.28842e+06	2.4805e+06	2.83996e+06	4.06922e+06	2.68895e+06	2.87913e+06	1.61244e+06	7.49599e+06	3.13999e+06	3.41139e+06	4.49723e+06	2.39041e+06	4.26418e+06	3.87869e+06	1.94923e+06	7.61095e+06	3.47731e+06	8.46874e+06	4.55294e+06	3.02409e+06
n	117.508		193063	253167	163368	292165	173449	230900	270301	272213	312027	467051	364259	163774	268713	221891	82406.7	278161	609219	210647	232435	190675	308696	103515	101605	219198	196017	95216.5	223872	218761	260882	174978	208890	243498	163965	154929	261985	152507	293551	150158	130701	258347	224459	158943	302317	113155	358209	271985	163784
n	118		27603.9	17378.4	11275.8	23155.4	37325.1	2385.16	31793.9	10286.3	18854.4	40900.6	278.784	19374.3	39123.8	23564.8	12942.2	19312.3	44316.7	9219.98	16452.1	32278.6	57418.9	22844.9	26765.6	5257.68	42671.1	18452	20897.6	4756.04	26480.2	31039.7	108.41	38697.7	1295.58	17495.8	25310.1	9735.7	39113.7	8367.48	22055.5	9804.76	40534.3	24448.4	3906.57	19946.3	31691	34317.6	18785.3
n	118.015		8863.73	9825.38	1493.15	17668.2	1897.42	19589.8	6114.18	8591.13	7242	23873	33999.4	9641.2	8466.96	4324.32	9559.43	9888.26	20731	6237.61	5683.41	9306.16	8802.03	8999.59	8241.97	16798.8	17497.4	6727.65	10750.1	19212.1	422.878	15886.2	6053.31	413.927	12632.9	2484.8	10626.7	7426.53	10482.6	4356	9515.05	6999.66	17207.4	10545.5	1106.23	7603.64	19592.7	19761.8	8840.92
n	118.023		196360	118605	62686.8	124385	333526	158001	196041	217224	159298	328992	70931.7	275583	114042	152142	1.28533e+06	144216	100408	212181	359205	109293	178718	202250	97646.6	265151	149136	160172	172464	202300	30904.9	142721	158610	255189	172871	72020.4	537026	105113	131222	440914	182929	103083	60286.1	327484	175647	180551	166140	159091	96073.6
n	118.051		215650	172960	476963	283909	380739	242450	149171	365043	467550	228215	527250	305662	418609	461911	220102	173294	183587	284296	451573	263725	308287	191879	334260	532316	103510	202443	214823	111855	106817	344946	272765	265394	116038	129050	231923	246709	232345	203415	214377	199582	290481	338026	501153	145368	272411	332596	212988
n	118.059		120651	114081	282134	123841	183844	112921	127901	56181.8	206211	79847.2	83612.3	94545	94817	161898	295761	106496	54937.7	107691	118801	167947	133050	102036	165375	127089	49350.2	72871.5	123030	95085.7	86062.5	99655.1	140547	85822	127166	54588.4	266955	76666.7	127317	144539	108108	131182	128949	42075.6	280368	112300	285733	160263	92180.2
n	118.904		1.16814e+06	1.39754e+06	466434	2.16597e+06	875889	2.24875e+06	657756	1.68796e+06	903916	641951	938053	1.30366e+06	1.23025e+06	769119	1.23436e+06	453192	692626	1.27251e+06	514079	1.05292e+06	800082	1.77103e+06	839460	770701	1.91089e+06	1.71825e+06	1.31463e+06	1.04517e+06	1.30744e+06	1.26835e+06	1.08487e+06	364225	1.52836e+06	2.58641e+06	685094	676162	1.35096e+06	1.86372e+06	3.19153e+06	738555	1.28104e+06	3.38712e+06	1.27995e+06	842674	547632	1.03098e+06	731580
n	118.942		6.01791e+06	4.99456e+06	1.09727e+07	2.96468e+06	4.74601e+06	5.44575e+06	3.68152e+06	4.82328e+06	3.58065e+06	1.82645e+06	3.63343e+06	4.96685e+06	5.51218e+06	4.03578e+06	6.74443e+06	7.18166e+06	250313	6.84822e+06	2.84634e+06	7.53389e+06	2.10063e+06	1.28978e+07	4.4126e+06	3.43034e+06	4.68766e+06	8.07457e+06	4.53626e+06	6.23303e+06	2.26107e+06	3.42999e+06	4.34409e+06	333018	6.24875e+06	5.66745e+06	6.04833e+06	8.16451e+06	4.62063e+06	864347	5.27733e+06	4.02587e+06	5.20288e+06	4.45987e+06	4.24229e+06	8.83671e+06	3.51139e+06	3.02516e+06	1.73556e+06
n	118.952		315163	98770.3	110406	44014.1	74623.4	137302	85409.6	159840	58230.8	57228.4	33398.7	58476.5	61057.9	90576.6	113521	112954	17321.2	285882	61721.6	101182	42953.2	176278	40475.3	120931	118285	367121	142860	137396	44612.4	27892.3	78707.1	15394.1	257655	288726	66113.8	45179.5	212648	28602.5	37324.5	198437	440119	86768.3	155423	463697	21099.5	120412	51511.6
n	118.993		38212.7	36460.1	62596.1	57497.4	46849.5	20908.4	45853.3	42710	95435.2	65912.4	130420	55578.2	56285.2	82950.3	51006.9	47692.5	62241.8	61458.1	91675.9	58569.8	117840	14551.2	88631.6	81066.7	56419.3	25655.3	86483	78928.3	41313.1	61620.1	65416.7	63881.3	49640.4	18881	69181.8	42245.2	29374.1	51114.8	45718.9	38986.9	47885.4	43003.1	62814.7	27698.9	100828	99552.8	48227.2
n	119.016		24740.5	12586.7	3234.54	137279	40863.9	22866.6	2869.83	42061.8	16293.3	37796	3151.26	21228.7	12112.4	20105.1	194104	30021.9	26228.5	23939.9	53692.6	17583.6	29560.3	8628.43	2996.26	52293.6	105982	15853.1	4569.17	45022.7	31548.5	10139.9	11584.2	38528.1	33978.9	15333.1	86732.7	15347.6	70541.3	95602.2	25172.9	28035.2	46243.6	49784.6	29160.4	73241	54233.7	30767.1	40887.2
n	119.035		8.71826e+06	9.25107e+06	1.47859e+07	1.19761e+07	1.14569e+07	7.04121e+06	1.08802e+07	9.90435e+06	1.69095e+07	1.35941e+07	2.36082e+07	4.23693e+06	1.15848e+07	1.92095e+07	1.02908e+07	1.13294e+07	1.30608e+07	1.1868e+07	1.80289e+07	1.4532e+07	2.33339e+07	6.7849e+06	2.10589e+07	1.64489e+07	1.28506e+07	7.67327e+06	1.66951e+07	1.10234e+07	1.17408e+07	1.63945e+07	1.37519e+07	1.78099e+07	4.49993e+06	8.10931e+06	1.83484e+07	1.23007e+07	7.98137e+06	1.25301e+07	1.00536e+07	1.46969e+07	5.77058e+06	5.31175e+06	2.69075e+06	8.83138e+06	2.01676e+07	1.63848e+07	9.79826e+06
n	119.046		53501.3	153961	27053.4	78963.1	15340.2	33743	6808.08	45019.8	44843.9	32801	83735.8	17427.4	56862.1	37373.2	44747.6	12627.9	107875	61211	22987	5324.51	28187.4	4752.52	12355.8	18261.5	14369.6	18044.3	53346.3	32233.7	19781.7	36443.6	35711.5	27260.3	42051.7	31947	35560.7	5578.11	41762.8	60433.2	49626.3	64346.7	82047	53404	13004	51596.5	11868.3	34172	38312.8
n	119.058		1.20554e+06	501399	1.95084e+06	1.68104e+06	1.60067e+06	862186	698542	250724	1.69298e+06	728530	1.08755e+06	1.5797e+06	2.14157e+06	1.36244e+06	854895	1.51462e+06	966861	174600	122840	1.34458e+06	1.49834e+06	778090	1.52731e+06	1.42083e+06	643092	637493	220756	395192	930777	2.26403e+06	1.19313e+06	91898.3	978284	544873	2.91173e+06	2.28298e+06	1.05416e+06	905824	1.67994e+06	911175	504304	1.30297e+06	1.03367e+06	750462	1.67346e+06	228274	2.94939e+06
n	119.077		30211.7	25363.3	64888.1	64881.8	56971.1	24285.1	37307.4	60696.1	84870.9	67695.4	116859	49706.7	33939.3	71748.5	33877.8	37354.8	43435.7	62019.4	78120.4	28973.5	87324.6	34858.9	67896.9	63673.4	20937.3	30410.5	85291.2	58422.6	51034.5	85266.1	75212.1	86972	10345.7	30395.1	62588.4	54026.9	49972.5	69287.9	35150.4	62756.2	10117.7	56505.4	50215	38475.2	104725	94660.7	41364.9
n	119.506		2607.71	15799.8	15456.7	44165.3	10683.9	16265.8	19689.6	2319.72	25095.7	27365.1	475.424	8650.09	19780.9	11828.7	8200.77	14709.1	71269.4	13830.2	16191.8	3521.43	14209.3	4612.58	5001.03	11470	15908.2	1846.56	2015.77	37584.9	10692.8	8287.79	24311.4	44318.6	2443.98	6655.24	14949.6	4536.25	6152	17158.5	788.457	20795.5	13813.2	11540.1	18735.2	12570.3	26536.1	1651.5	3006.33
n	119.947		80158	45039.3	353841	57710.5	96601.1	90659.6	110104	135509	19236.5	100418	65239.4	28356	63840.9	36355.4	101513	77118.4	15070.9	109483	15591.4	185403	22168.9	64305.1	39483	26982.5	109673	53249	121978	154093	8864.53	21653.6	47481.8	12124.4	61717	17102	60039.2	24975.4	90158.3	71099.6	23665.4	64162.8	99817.1	106410	24588.8	132782	22262.5	61100.5	20603.2
n	120.013		13723.8	27233.6	16356.4	26203.1	36772.1	27162.1	24409.9	28138.7	31759.5	23310.4	28961.4	10548.4	56243.7	8410.89	12931.1	19663.1	38542.3	12125.8	43622.3	27225.7	40146.8	15557.7	15363	31292	23863.5	7645.23	13178.5	18543.9	18173.2	6897.12	7191.48	25098.1	10989	11819.3	27366.8	29077	14671.3	4189.97	877.528	21173.1	12992.9	15868.6	21552.7	5346.3	30257.6	30927.5	8019.38
n	120.039		231101	284920	438548	367705	357795	159835	208137	317050	573029	407626	752204	330256	313280	531209	192454	360625	350774	361740	616219	371751	709582	258967	551529	477315	229868	237058	468425	361681	405737	507997	415725	578424	175987	297523	467249	384676	261054	339595	279060	417022	296311	326493	445354	201137	626911	494971	250704
n	120.05		38979.4	81893.8	129075	135548	85588.7	28481.8	65029.5	67070.3	83371.6	187052	88420.4	32573.5	28967	69494.7	45832.1	47482.8	136221	38480	309108	56029.3	59346.9	21893.5	76334.1	84068.4	91042.8	25414.7	73799.2	104156	54150.1	16623	43910.4	223753	48135.2	33771.3	53254.9	130420	101570	42026.6	12063.1	42153.8	76541.2	112882	443698	82682.1	139921	81338.6	55695.7
n	120.901		289331	366870	124090	518411	255816	569276	157607	421018	268887	205742	258642	394118	329834	225731	310336	168199	167383	395849	132061	257193	201692	377196	187196	210194	540673	411133	350451	291203	332747	335061	293305	107044	448948	618069	228821	199184	357675	463038	751996	219677	371914	797723	363586	246735	122617	290081	192386
n	120.938		126909	125892	262875	74769.2	115690	169327	98392.7	114231	104164	46631.4	108881	132127	145601	119853	213590	185708	2346.49	181904	71000.2	184909	35072.1	348004	142433	105117	118008	227349	104331	206234	836.323	85003.5	113157	2405.26	181078	127427	162905	232496	136704	19970.4	143161	89649.3	172556	119347	103655	179381	110436	68359.9	34885.3
n	120.997		91604.9	168872	107820	205543	157358	200756	258444	305136	138635	218289	220927	186699	117302	288335	167503	249360	293902	181436	413535	150495	142331	109761	188801	128988	155701	112190	168861	119265	200170	189486	139538	309535	203116	220001	88268.1	87739.3	122931	337393	152115	155396	134456	173056	148084	208848	163123	474877	488456
n	121.03		3886.92	565318	178575	526662	383469	612334	56321.4	447291	352092	395824	4.46336e+06	897102	852358	353900	420974	177601	811885	505713	229725	281150	253732	1.11061e+06	457328	341653	490217	1.23723e+06	791701	2.1626e+06	223342	2.66199e+06	759210	309473	612205	2.68109e+06	95068.7	2.54513e+06	542714	418867	569237	498101	1.40651e+06	571266	357467	7.14831e+06	283319	283641	1.95899e+06
n	121.043		43530.1	64118	92259.9	347554	236853	76148.2	21335.2	111069	138419	50838.6	123502	75092.3	85749.7	98478	33464.5	63677.3	53899.7	43060.7	82094.1	60520.2	150323	21173	97085.2	105587	97668.1	31684.1	88169.5	85836.5	94380.2	109789	88527.9	109009	45123.6	58178.9	136622	189416	133321	90598.7	150138	80516.4	63949.8	74370.4	70419.7	82810.7	280631	105720	50970.1
n	121.051		113404	283563	251503	216198	316714	411660	246982	245579	444109	295513	467427	196913	198993	402058	509611	460988	440344	361815	530400	326562	442038	178623	365971	328290	156423	361952	259698	357171	323219	561491	287248	381438	351528	335445	466328	236246	614220	427146	480294	346832	421842	530805	427744	176373	492235	319500	495270
n	121.058		31167.5	197397	194760	217568	241657	146842	160165	122092	134441	374253	239377	159040	84841.2	122345	83785.8	103799	263074	46874.5	1.09056e+06	150492	123337	33549.2	133610	225955	74143.1	88706.4	154992	359992	152124	90514.7	127778	137685	159299	51387.8	108057	262644	181029	58100.4	23426	150553	120240	163091	723610	128986	167217	208559	201109
n	122.003		109001	144509	185784	777285	113708	440919	311135	331404	178064	574503	513059	1.34232e+06	274240	215537	1.3341e+06	558768	236057	300325	999744	122772	290026	153638	882111	346986	698949	256656	110443	386477	375406	247214	310074	582860	381734	244128	169546	19817.4	876320	661776	254853	403242	382418	622783	184695	98829.6	147671	348228	233848
n	122.021		36884.5	2383.94	51122.5	13275.5	30038.8	18896.7	27468.3	29300.4	12184.5	32059.4	33272	24071.2	12918.4	23684.9	30631.7	31896.5	14416.8	33285.4	17960	22809	19785.6	5539.11	36260.6	17215.5	28879.6	7892.04	31990.6	16076.7	23735.8	13209.5	2207.65	26416.9	36795.3	16731.5	455.146	18938.1	33776.1	61293.3	7133.45	30359.2	17544.5	12501.9	19832.4	607.466	34337.1	12218.6	19497.4
n	122.035		24135	16467.6	8713.17	60501.6	24353.1	49230.3	31060.4	47809.4	87913.6	55132.9	125306	35799	26018.1	30687.5	20306.6	37450.9	113298	35448.3	114996	20853.3	88015.6	9391.07	29107.7	24690	31303.6	11344.6	24909.1	46158.8	103545	7851.39	35591.2	37631.4	16490.6	10060.2	21815.5	31835.1	35649	34284.4	14557.5	38637.2	16483.4	51126.1	59708.3	2759.24	35887.4	34508.6	46306.4
n	122.066		65585	44521.7	31993.2	61701.8	44595.5	22889.7	45167.5	72272.8	73146.4	112660	30966.6	39194.2	91056.2	50696.7	30923.8	27365.4	85851.5	20328.3	229452	8723.6	28565.2	27313.7	61289.7	43471.3	39490	33390.3	47860.8	135512	41922.5	20903.1	21169.3	60265.5	67833	15.154	83986.5	50814.7	148722	16730.7	4666.49	62102.6	67455	52140.4	156788	26216.3	28686.1	37855.6	66798.2
n	122.504		12584.5	9479.09	4575.99	110592	3230.39	20918.9	17175.4	30099.1	18526.7	33195.1	20599.8	113751	23389.1	24759.7	133431	52474.7	3541.38	43725.3	103123	10434.6	10635.4	6886.28	86013.8	45720.1	80590.1	14945.5	2365.11	27619.3	41931.1	18591.1	16797.3	40014.8	40612.8	17374.2	10361.7	32645.9	41783.8	95163.5	15234	10773.8	67392.6	67154.3	4971.33	14977.6	676.176	28267.6	15497.3
n	122.546		25871.1	29554.1	13897	8564.92	2762.17	22187.1	19008.6	37394.7	57891	44963.4	62474.2	20605.9	61398.8	19675.6	25725.2	11391	57691.4	39647.3	49028.4	22041.4	36101	31359.9	7761.37	43894.5	46201	8805.09	21960	29927.8	12814.4	4730.15	11849.1	21435	6537.83	22748.9	37286.6	21105.6	16316.1	24188.7	9710.91	34220.3	16098.6	35899.3	28770.4	14581.4	33227.1	31106.9	14641.2
n	122.898		27563.1	26915.4	15248	58344.4	7479.72	45735.7	1774.91	65188.7	20114	3560.44	24658.5	32395.3	38156.4	11905.3	35000.6	23755.8	4145.57	32672.3	3830.07	22092.8	16326.1	26279.9	4143.15	12050.7	35565.7	36356.8	15799.5	27237	17130	27623	27193.9	6906.42	61783.9	34981.4	13888.1	12606.5	28764.6	7619.12	45571.7	6815.95	36372.7	96096.7	25222.8	27739.2	21249.7	28714.7	8548.71
n	122.993		79082.3	147648	78802.4	213805	231641	262273	179301	144224	149070	745044	345653	205251	168437	173164	477088	195484	499580	160039	268259	239645	169135	61645.6	153186	179831	138343	95726.4	205576	88125.9	224350	147464	202391	412405	258452	215916	360554	157480	182425	498073	160689	899996	126577	277922	67194.1	111076	133868	262274	197743
n	122.997		53540.1	67653.7	79783.3	66720.2	60098.2	71215.7	58780.4	76534.5	33174.4	34580.2	60694.6	82530.5	78384.5	48525.2	174840	93769.6	5499.52	68600.8	59227.4	100563	51124.2	72182.7	85507.6	66621.8	95476.1	46073.4	70154.1	86839.6	48601.2	35495.7	51676.9	16295.2	98955	32738.3	54772	28334.7	81832	57997.5	18962.6	66627.2	81297.8	161629	110895	60589.9	36400.6	72081.3	15758.7
n	123.02		18563.8	64043.6	84731.2	75501.6	67039.6	76031.9	121491	31066.3	31919.9	176566	127321	22474.3	7323.04	45286.3	77984.6	216834	21831.5	43611	45208.3	3214.65	76872.5	12631.2	125975	60931.7	28284.3	49655.5	352102	11736.4	98812.3	35623.2	23486.8	183379	69643.4	6729.17	31666.6	61712.5	107158	401755	5606.5	60258.8	118386	21153.1	263216	24303.8	69805.8	76932.6	46881.8
n	123.025		89700.7	75233.4	65273.9	138374	119140	184250	56705.8	190025	150032	201125	249422	118836	227985	127109	113598	198127	343427	152903	201515	172556	244733	29124.6	155487	133324	183338	21087.8	107771	101376	156663	131121	132755	124556	63361.5	98791.1	165335	121178	165565	81787.8	60832.2	142082	47048.4	93745.5	137581	84290.5	244674	283710	108552
n	123.045		32843.7	2489.06	27344.4	5740.98	26557.6	16456.5	32426	1232.05	26095.4	25241.2	29422.3	7366.89	18212.6	9699.72	11073.6	19653.8	29286.6	23150.8	41389.9	16870.8	33345.7	15316.7	5646.2	50000.4	9906.07	12627.1	15689.8	13888.3	48993.4	814.704	11169.5	72309.1	23819.8	11795	13776.6	20780.9	1246.81	30437.5	3863	11757.6	9056.28	7511.15	6471.72	42740.9	12820	65489.4	29096.3
n	123.526		43796.5	289106	43125.5	80844.3	28794.8	15962.5	46112.9	71261.5	74895.6	109086	168270	5162.3	66642.7	22260.6	124029	123540	137883	41536.3	121965	55364	38082.6	7369.93	20646	54480.8	28644.7	34578.3	18740.3	46194.2	62314.6	40139.6	32204.5	57080.6	56730.3	15367.5	69239	20567.7	30508.1	12407.5	10501.2	39073.5	19783.3	67430.6	18557.1	31195.4	40829.4	96879.6	12801
n	124.038		9079.37	11698.6	325.69	4838.47	18238.1	11987.8	21780.1	6129.68	11743.7	26355.2	20825.4	9041.03	18473.5	11789.5	4276.03	19822.8	17976.7	5524.74	19885.8	4045.81	25460.3	13644.4	24107.6	18204.2	12170.7	8128.15	42029.1	15011.5	17553	4053.3	15474.8	46325.7	14519.3	6541.04	6228.37	7381.81	25843.7	25977.8	10060.8	30544.3	4248.36	5877.59	7843.14	15527.5	17834.5	3724.52	10523.2
n	124.516		17198.5	32135.7	13090.3	19201.8	32063.9	36442.5	23732.9	76833.9	14039.2	129804	58712.2	10879.4	34087.4	36911.1	54130.5	40382.5	60665	37377.1	4557.75	21691.1	37422.7	36551.1	24734.8	28206.9	188350	19756.1	28619.7	36199	40180.3	18583.2	121617	130691	20498.3	11539.5	4220.88	9529.4	37558.6	33974.3	8267.63	62991	43662	38531.7	26338.8	58314.5	86979.8	188219	16612.6
n	124.992		3.00215e+06	1.68315e+06	1.13027e+06	3.61994e+06	2.18962e+06	1.43514e+06	2.66407e+06	2.84602e+06	3.31377e+06	7.99928e+06	4.65251e+06	2.0399e+06	3.03733e+06	2.59044e+06	3.66244e+06	1.75421e+06	8.92464e+06	2.68249e+06	4.84223e+06	2.62535e+06	4.63676e+06	1.67589e+06	2.13151e+06	2.5741e+06	3.40792e+06	1.36954e+06	1.09309e+06	4.58552e+06	4.31396e+06	3.19864e+06	2.41277e+06	6.24417e+06	2.25381e+06	1.81247e+06	2.47967e+06	2.06505e+06	2.73681e+06	2.89407e+06	1.98333e+06	1.86839e+06	2.78911e+06	3.59003e+06	2.2996e+06	1.41052e+06	2.61349e+06	3.90424e+06	2.47555e+06
n	125.001		664518	1152213	2.55686e+06	1.2098e+06	689485	875527	642015	494634	904377	4.14556e+06	1.36877e+06	521237	2.14021e+06	1.0287e+06	745536	566657	87447	877518	722737	1.1714e+06	646354	679853	1.22846e+06	1.22773e+06	442049	659337	1.97017e+06	1.60253e+06	773132	336585	727614	186274	386764	225562	1.02206e+06	1.20473e+06	515737	593591	549748	1.43837e+06	954078	437316	627436	833713	867250	1.38939e+06	515265
n	125.023		203347	182532	154752	307773	207305	210612	268821	156022	226959	306835	268316	155402	212558	343532	408422	295845	263600	196029	238274	268442	293669	74819	228142	312838	218273	82639.7	258996	456513	199255	245428	357976	304200	319630	80190.3	223374	211716	383142	278349	134501	254659	160142	380659	287303	252661	342470	366821	249862
n	125.036		24427.6	2840.75	12555.7	42424.4	56208.9	38331.4	14322.3	22465.4	12303.5	57301.5	90920.7	30820.4	66904.5	43142.7	54231	19955	35912.4	26725	66829.9	36160.4	34235	25025	31416.7	47862.2	47199.2	21581.9	34384.1	28949.7	51376.2	51524.2	12497.4	54361.2	17482.3	7605.68	20802.1	24237.4	31229.3	46385.5	34865.3	26709.3	13240	27524	54115.7	46922.5	30366.2	19380.8	25773.1
n	125.061		24345.1	57148.5	37525.4	55433.9	11783.2	31710.5	28694.2	37653.2	11515.9	54178.1	26276.8	22196.4	28337.6	47256.7	16035	46027.3	62023.6	10036.5	59174.3	70851.8	76759.6	28168	32468.4	16324.6	41463.7	13759	149056	58335.2	6021.7	21079	25013.4	56894.1	72170.8	2599.69	16550.8	72403.3	35833.7	117704	9290.58	24097.8	34102.7	23327.8	92674	49788.4	12258.1	41442	15815.5
n	125.506		73556.2	98017.5	64457.9	153892	98806.4	157366	125997	141368	75184.3	153515	139363	103559	102915	79725.9	113771	88631.3	297555	169054	214192	108281	165555	42155.3	75044.7	108051	101894	79640.9	78385.2	61616.1	142947	135522	96483.2	187806	81905.9	100516	98704.7	65544.5	42359.5	112740	74724.9	102462	106307	165854	78030.3	22799.6	103898	164032	77028.6
n	125.524		1672.65	18142.5	9922.02	35921.1	358.688	1209.46	12479.4	18109.1	5477.26	14657.9	10338.2	35604.4	1782.58	15896.8	17052	10940.8	49422.9	8042.77	11192.4	7046.77	16163.1	7386.97	656.16	13846.1	948.269	11058.1	7030.01	10059.8	1062.81	23696.5	15024.9	12992.3	9017.58	10564.4	18308.2	21100.6	18615.1	13679.6	13625.5	11711.9	9990.85	10731	16371.4	14077.9	8295.2	11068.7	32479.3
n	125.995		35241.9	16368.9	26524.2	27085.9	50618.9	11807.3	46932.2	33704.1	53016.3	85484.8	33382.6	23928.2	30067.5	7571.48	10824.3	19508.2	56803.1	48740.1	52980.3	20312.7	44651.1	22474	7377.25	33513	45313.4	11778.1	9994.18	39584.7	32906.3	18679.7	27968.5	107426	2398.3	13527.9	27725.1	27633.7	27516.9	12764	20641.3	25665.1	39323	47313.3	15503.5	27145.6	24987.5	22153.2	46115.6
n	126.02		8849.76	2523.38	48377.9	48921.1	18451.9	24756.1	28560.2	33880.3	32476.5	49937.6	67511.6	40978.9	10226.4	35727.7	1329.99	23395.1	248912	37072.2	161500	48132.6	130229	22011.6	31039.1	41572.7	42227.7	24460	26805.4	20144.8	85179.3	50008	33182.9	81298.5	7665.21	23817	22959.3	38952.3	16.6318	63128.7	144761	22158.5	20886.8	21817.7	43426.2	1501.71	76564.1	88480.6	8956.74
n	126.031		37109.1	66176.9	77968.8	56345.8	45479.4	28557.1	38758.3	60592.2	27044.5	39116.8	69114.3	41828.8	82772.4	67093.7	33563.3	61312.9	24625	26565.4	61878.4	56024.1	50231.1	89559	58963.6	86195.6	65396.7	71336.2	32803.6	75280.6	27296	36818.5	44441.3	5277.99	35033.7	56799.5	32966.7	68568.1	65314.6	61916.1	17020.3	15032.7	18357.4	129656	66919.9	89806.6	27158.4	45201.9	36915.3
n	126.905		78518.8	45443.5	124766	34861.8	271493	71401.3	48742	14724.7	11253.8	25153.1	37112.4	6305.66	28977.9	45486.7	427108	68148.1	30648	16484.2	29499.6	82098.5	38747	83028.1	45297.3	51662.5	42584.1	39511	20875	54184.9	4.07276e+06	56705.1	61315.8	3060.97	30867.2	2819.26	91511.5	122741	84235.9	15379.3	131943	75089.6	70581.3	99174.3	77656.7	15881.9	9542.69	47935.2	77456.7
n	126.971		33797.8	52845.4	25806.4	175417	10566.3	23580.9	120194	109400	60552.4	51120.6	55457.6	66469.6	49659.1	92866	85168.8	54912.7	39681.6	87286.5	40360.4	78738.7	56925.8	12499.3	28903.8	78774.1	78434.1	11546.7	44170.9	66684.9	45090.4	74207	78110	50494.3	39210.2	29585.4	50568.1	37386.8	32171.9	56411	261471	41958.4	71003.7	89651.9	60998.4	34403.8	82300.3	125618	43647.7
n	126.987		186905	261931	175458	415176	241907	301711	268216	291479	307637	469774	468283	191551	369165	288315	277819	268451	767670	277508	514215	223693	466578	174459	315365	183909	344662	197449	203943	303829	410633	376098	307413	520643	228993	265281	259631	186279	275716	318614	238070	282674	263499	346549	323083	231623	249100	359459	305094
n	126.998		168691	309391	680428	325334	219309	237860	203607	196609	266051	1.14064e+06	362747	157048	549115	287207	241629	201253	54564.4	261317	229620	386329	223506	208375	350587	346454	135117	205385	595292	421830	272117	137662	206668	107007	141721	77565.2	283990	292687	198578	132473	145281	382141	260875	151605	208478	218821	278733	379210	124269
n	127.017		162250	216998	211349	187919	317343	316488	150980	209362	127157	160128	265673	108819	323312	145338	191144	142553	5572.81	195221	123082	286945	118863	290145	219865	129418	229746	163637	234757	315019	199760	107189	176860	52619.9	240120	215588	160135	162371	277431	182808	156475	224557	203819	326279	174364	254446	187913	298734	43591
n	127.04		19613.2	128123	54079.5	117174	98670.1	108185	270327	74073.5	44430.4	257600	148632	82835.9	171571	172340	82992	371608	98036.7	91509.9	384251	327762	306253	28790.9	221746	133740	320521	41311.4	416493	357779	278544	67690.2	157315	879995	391532	85433.8	16141.7	374061	163088	533431	72850.3	548110	37046.1	168625	192655	381811	117971	469339	16271.4
n	127.052		60632.6	39837.1	171629	131705	97226.2	24202.1	61020.6	58905.3	101531	92096.2	115101	134801	90502.5	144037	111564	211287	40893.7	111361	263075	227431	118632	28229.9	174549	161924	99332.6	86418.1	206238	84050.8	24723.6	151404	83173.9	57014.3	87028.4	32759.2	89665.3	161746	54230.8	110246	330913	42463.7	136934	215228	149942	122286	146850	43230.3	110082
n	127.077		8734.72	11084.7	15801.3	439.778	35317.4	10659	14530	24629.1	25796	30826.3	8869.04	21659.8	36023	27531.1	48234.8	21269.3	37107.2	10220.3	54425	5619.04	46593.8	23540.4	24773.3	30395.3	39314.9	20791.5	6296.23	50271.8	23573.5	24090.8	37068.3	48893.6	20569.7	1068.24	29897.7	5754.01	29722.6	27915.3	26965.4	26928.2	31114.5	47859.9	88165.4	17122	20334.5	17838.9	2643.75
n	128.01		18292.4	45884.6	17991.8	72735.6	54344.9	54098.1	67443.7	48196.5	83743.8	69923.5	103728	53594	54607.7	41614.5	95660.2	29998.4	139967	111876	71886.5	56249.8	63433.6	43518.7	29805.9	61693.9	45407.6	707860	57276.5	58204.8	50542.1	51829.6	63644.2	97801.6	19541	334970	70781.1	65210	42674	189672	34736.6	72210	74417.7	458009	30888.3	3660.24	83960.5	102637	70129.5
n	128.036		1.70187e+06	1.84442e+06	2.81866e+06	3.41209e+06	3.264e+06	2.61713e+06	5.14254e+06	2.7063e+06	3.28003e+06	4.41495e+06	4.69811e+06	3.12176e+06	3.5391e+06	3.57814e+06	1.81984e+06	4.36726e+06	7.60516e+06	2.98937e+06	6.37936e+06	4.29532e+06	1.17027e+07	2.14575e+06	2.91705e+06	3.33192e+06	3.64313e+06	1.51422e+06	4.21778e+06	3.9598e+06	6.12417e+06	3.06822e+06	2.86032e+06	6.32712e+06	6.73954e+06	2.65053e+06	2.52746e+06	3.13616e+06	1.7084e+06	6.39245e+06	2.03239e+06	5.04247e+06	2.99995e+06	3.28626e+06	1.89204e+06	4.47056e+06	3.7254e+06	8.1369e+06	2.09646e+06
n	128.048		13390.4	51986.6	12720.5	31226.7	3798.58	6302.88	3848.94	11199.9	23499.9	35384.1	14176.4	24534.3	20600.5	28063.7	9379.65	15921.6	69322.4	24798.9	196214	20987	44452	35082.6	14210.7	41885.6	53749.7	20789.5	13756.2	36697.5	43754.8	7172.44	31848.5	70383.1	19196.5	50144.1	94132.8	106839	16798.7	29807.4	14233.1	9154.18	1191.96	31613.9	222532	73884.7	29097.9	40535.6	13293.6
n	128.066		15946.1	16593.3	21029.5	13324.5	5345.83	8169.38	29955.2	7507.03	11793.1	29299.4	2439.93	10868.8	22702.3	21920.6	5758.84	1808.05	8106.23	9421.92	65397.7	15430.9	24746	3859.24	2571.09	47389	21519.2	7851.11	27358	88375.4	7370.41	7051.99	19549.1	39836.2	32431.1	4540.38	9855.58	34090	7596.92	15235.1	5678.7	4367.49	24472.1	6744.03	132042	758.453	12132.1	14339.8	4478.44
n	128.528		26059.6	41467.5	22400.5	46636.9	6566.73	9775.03	36733.6	28140.7	39540.9	29040.8	55079.9	5644.3	33437.1	54850.3	11608.1	20675.2	135237	13023.5	46637.5	24984.5	51206.4	16945.8	10136.4	16714.5	47364.9	25068.2	22789.8	25226.7	45678.6	33680.1	22047.5	34005.2	26481.1	26638.3	6915.18	21022.4	9702.26	47888.9	40174.7	18221.6	13365.8	32579.9	47300.9	24033.7	33516.8	57813.8	7605.69
n	128.892		15500.1	21326.5	117665	3864.54	14203.9	28833.8	6390.26	1873.55	11155.8	17170.1	29620.5	5953.83	31295.4	7951.5	29887.8	9162.68	5969	14147.6	10956.1	91740.3	12649.1	34992.8	36717.2	3055.37	72583.2	6742.2	19056.4	43771.2	13554.4	1238.9	13016.5	367.373	1973.91	13834.5	507.835	54682.7	34810.8	14545.4	21454.2	14386.6	33805.3	59370.3	11121.6	8647.83	21181.5	29563.2	7120.94
n	128.969		11057.2	17456.7	16547.8	46590.9	2462.06	15841.4	29647.9	16940.6	20004.8	26223.5	6501.58	17793.7	11783.9	48323.1	22803.5	16016.3	18466.5	19359.1	33719	26782.4	35365.2	10487.5	17360	35942.6	29683.2	636.633	39283.6	13309.9	7097.76	8541.22	9932.99	66014.3	27907.1	4733.7	550.036	41394.6	1785.8	31064.9	104162	17595.3	55489.9	7058.54	18453.6	32697.4	24847.4	37484.7	10640.2
n	128.993		52975.7	162455	51931	315688	72632.6	143824	296283	86630.6	140219	234462	221917	137512	137387	324793	210498	451570	359089	47598.6	511545	268640	325209	217789	617482	159999	162476	169414	304985	129256	241307	147978	567304	1.12035e+06	287001	179061	99171.9	733513	270206	336649	96035.6	315166	200203	190550	205251	236698	169814	445143	481049
n	128.996		50777.7	71293.1	66406.1	280.431	65954.7	49776.9	16770.2	100651	34172	14143	81556.6	29212.3	100702	19697.6	32743.6	13498.1	26351.8	32369.1	13607.5	170337	71177.8	51374.5	89636.1	39318.2	71221.7	14080.3	54600.2	81920.6	33554.3	25464.4	31283.1	3691.06	45165.1	53864.4	17255.9	21128	43840	34929.3	46403.8	45000	44496.5	49687.4	30806.4	78666.5	10820.8	35169.9	15778
n	129.014		59223.8	57486.2	37671.5	36044	83591.9	83804.7	59494	37328.3	15741.1	37431.5	45490.7	29861.9	78779.5	34793.4	44870.1	19609.5	5228.92	64081.5	43841.8	56160.9	49770.3	52741.2	38898.3	16898.1	60346.3	37657.7	67073	69986.3	42048.9	10268.2	30781.7	44237.9	54873.5	45628.7	21569.8	39616.8	66026.5	34544.1	44236.1	48773.5	34963.7	74488.6	36589.1	25287.1	44479.5	67802.4	9610.39
n	129.02		955759	2.77534e+06	3.46903e+06	1.70574e+06	3.98212e+06	1.9484e+06	4.14208e+06	2.35758e+06	3.25015e+06	3.16285e+06	4.16685e+06	2.20892e+06	2.26301e+06	2.63631e+06	2.71544e+06	7.40221e+06	4.17278e+06	1.88437e+06	6.91054e+06	5.56176e+06	8.38293e+06	2.09437e+06	5.8421e+06	3.68228e+06	64752.5	806922	9.29777e+06	1.2505e+06	4.34665e+06	1.4856e+06	2.82313e+06	1.02146e+07	3.73672e+06	1.13821e+06	3.81748e+06	6.70902e+06	938074	7.08444e+06	2.81812e+06	6.78714e+06	1.86156e+06	1.56541e+06	1.51848e+06	2.53435e+06	3.80534e+06	5.38392e+06	1.33701e+06
n	129.031		35649.6	96911.6	57694	64861.6	34782.5	79053.3	71712.7	60282.1	81006.1	78303	96750.2	46370.4	151728	49337.8	359092	89578.6	108699	66445.1	139683	39884.1	73138.3	4047.95	93633.9	28418.9	67467.6	75751.1	62898.9	56622	63033.8	67815.6	23602.4	150669	79549	55298	33301.6	2668.73	65259.9	60701.9	18848.3	21232.8	27762.5	72924.3	52405.1	60519.8	49756.4	39937.2	48719.5
n	129.039		81357.5	75693.3	118163	127899	109109	79974.7	167647	96166.3	130119	147944	174308	103567	117780	120221	89975.8	147274	266281	112555	214291	152611	374861	82906.1	111631	111018	119529	61417.4	153464	112379	223352	119183	138228	228577	263636	73435.9	98088.2	123524	64474.4	207745	83287.1	199614	136079	124354	62311.3	190106	130835	303741	82993.2
n	129.056		519780	718307	1.11784e+06	798203	350651	564187	515811	614738	751519	911870	695374	503522	610917	636004	355339	544874	637523	311943	1.0899e+06	864613	710850	252730	656067	756176	484158	298454	591848	876721	660747	710762	850931	441868	612581	468380	730510	941657	681352	175810	394164	656886	726244	327533	1.37707e+06	239430	1.0153e+06	1.02361e+06	449433
n	129.092		69578.9	106567	35964.9	172804	94325.9	190931	15619.6	107380	74538.2	26290	59748.8	75634.8	112678	53182.7	123608	50285.2	54139.1	158778	69201	44549.6	93678.2	147965	71948.6	35966.5	201940	148273	82853.7	56861.5	131431	140008	136881	26231.2	204163	234323	86518.9	10053.8	144276	161797	175449	39535.5	145649	268049	139730	69845.2	71317.1	91782.5	27141.4
n	129.49		12864.2	22481.4	5648.83	19461.9	6041.27	8719.29	51711.7	13906.7	21372.1	4506.61	10761.7	11707.4	6621.04	37114.7	11489.1	36893.6	25046.4	263.109	45332.7	7951.21	41374.4	193.064	31725	18788.2	4810.65	750.351	22903	14117.2	19069.3	16263	37835.5	65746.5	5884.21	10411.5	9696.43	78299.3	13198.6	25464	13642.3	35689.2	8800.26	16713.2	18836	6324.12	16972.2	47761.7	39155
n	129.535		23998.3	33719.4	20877.4	41357	23485.8	21202.8	40620.1	23430.9	42552.7	33552.9	42665.7	18207.5	61402.4	4076.21	41587.9	33690.6	23587.8	34151.7	51043.3	28046.8	71849.2	9187.58	17525.7	10365.8	31553.1	11715.5	12348.1	30518.8	38101.3	38183.3	37410.7	50310.9	30255.5	15491.1	21446.3	26519.6	26216.5	16465.3	9907.31	29501.8	12712	17377.8	23887.2	6405.57	22005.7	13699.2	40571.4
n	130		166557	160786	212788	647003	202964	624091	297565	328481	271428	733144	454342	422581	362536	334968	307531	471800	1.52942e+06	217723	2.82067e+06	441487	3.46325e+06	6387.29	482586	400344	398484	257795	374976	545957	355292	249866	1.19149e+06	666760	506767	383648	342207	422786	492384	547668	202499	4.84986e+06	336685	453596	196575	272823	292362	561085	812132
n	130.023		39893.5	107465	130190	31081.5	148906	87022.1	154423	80500.8	101387	79277.9	119251	81865.4	78079.7	96136.4	70265.4	254843	163288	52018.3	213304	161937	293207	62210.9	213840	129929	23657.9	39666.6	328574	22155.9	161464	27149.4	92359.4	324321	142256	24351.4	142060	244323	24944.9	218840	93683.7	243641	55424.1	57471.9	44501.4	96317.8	134882	194346	38413
n	130.033		107674	123479	83736.1	90792.8	99682.4	130637	81255.2	133585	134791	173942	199355	85289.3	124726	137353	72906	89977.3	295124	129436	122168	79894.5	124995	53700.2	110872	97965.9	126453	72977	83518.7	113240	111441	89048.6	100914	113020	60418.8	69446.7	125953	94052.9	102490	67592.9	107442	130510	82694.3	143293	130734	50353.5	172825	180009	108240
n	130.051		364712	134347	290608	306187	223104	245593	128463	95545.7	183478	310013	208265	272535	146223	278742	271988	234582	141427	251834	389669	237251	385665	97690.1	379113	435083	169007	154608	319490	157498	171945	229076	195776	370981	206434	74885.4	147794	288830	160598	750990	147335	297004	178603	149482	364427	249883	221567	365542	149957
n	130.062		262121	811283	1.38587e+06	965082	1.4617e+06	146684	151315	20934.1	5.89633e+06	430362	177509	202618	209870	2.92269e+06	481094	367434	122075	168456	443699	636618	249933	205664	993518	402015	132453	314798	197092	86521.9	42870.5	187221	620924	153015	347417	136626	129774	2.57871e+06	30021.7	645729	175502	1.8841e+06	358722	127292	3.85582e+06	214897	1.73129e+06	1.43751e+06	200210
n	130.087		81955	6829.82	75340.7	90475.5	79925.5	45726.2	59660.8	48833.5	118319	53498.1	63511.1	45003.8	128860	84449	80647.7	68464.8	32699.2	66840.9	101503	61085.7	79299.3	36909.7	87533.7	126668	12029.6	32632.8	40799.8	21894.2	52778	61540.9	61735.9	49804.9	56615.7	32781	86578.3	56528.6	50884.5	48871.6	74402.2	65823.8	173219	60735.8	110446	71937.2	118617	78500	50311.9
n	130.502		29313	6608.68	7859.77	68469.1	6264.9	68008.7	19142.3	22524	2652.86	29266.3	41696.6	28142.5	16257.5	18952.9	36187	63943.5	133414	32978.7	241479	44288.3	268450	35820.7	36433.4	25786.4	49474.8	688.951	26886.9	41069.9	4539.74	10692.6	100511	51582.7	27957.8	23215.3	226.492	61058.9	20789	35714.8	11811.5	361883	34324	35179.7	13492.7	35582.4	30242.9	50259.2	76889.3
n	130.889		34855.2	18291.6	114625	23281.8	16852.2	17480.2	20292.9	4159.66	7371.52	12347.7	6630.23	15272.4	54018.6	17547.3	17379.9	29291.6	5650.82	12370.2	7693.41	84644.3	8562.39	37248.1	19223.7	2574.46	46068.1	4280.09	9266.46	61881.6	5291.39	2750.6	18125.5	222.223	19220.7	12323	13024	45184	14633.7	17764.9	6794.74	1148.24	8164.95	47348.3	10814.2	12742.1	15659.9	37707.3	9103.68
n	130.958		45240.4	9270.36	29250	54030	109233	102980	75518	108741	15075.4	105168	165730	37197.2	68957.7	61905.8	74929.7	66918	1110.72	114653	51234.6	124924	24811.6	64457.6	35448.6	43082.4	96069.8	68517.9	141856	99947.6	70846.5	28141.1	138891	2704.28	112994	13542.6	34400.1	65237.7	134435	92708.2	48680.3	41171.4	62900.3	105640	87126.4	100679	36442.5	61717.1	31584
n	130.99		31293.7	20652.4	119157	229152	77687.6	156242	127225	83675.4	59239.8	1.0553e+06	654842	32899.2	422441	167290	42852.1	83722.4	453315	58216.5	111230	327721	36979.3	75275.2	45347.4	8585.88	849602	159036	81775.5	56157.9	16067.4	50126.9	447638	131084	211691	56881.3	74371.8	56766.2	189583	97182.4	118169	19807.9	213938	218670	90506.7	48442.4	26950.2	73402.4	272510
n	130.998		4771.27	15429.1	10844.7	21826.3	15860.3	36357.9	2191.23	13618.6	20355.7	25167.8	14873.9	12889.6	5084.85	31343.2	15954.5	7284.25	75611.6	23294	122468	18473.8	97741.7	16385.1	19144.3	5918.09	1355.07	11334.3	12458.7	15453.6	10894.6	3440.22	43282.7	53192.2	18388.5	13195.3	16927.3	9601.49	6569.83	22430.4	3473.99	172689	7351.91	24984.4	17254	4856.82	27657.4	14334	20092.8
n	131.035		3.64869e+06	2.48112e+06	2.94758e+06	8.85215e+06	2.26357e+06	1.80155e+06	3.64712e+06	2.46971e+06	4.08986e+06	4.82068e+06	3.2345e+06	2.34195e+06	2.56336e+06	3.52051e+06	3.5704e+06	2.97383e+06	3.98667e+06	2.81777e+06	3.50987e+06	3.12412e+06	7.44569e+06	1.76049e+06	3.56681e+06	2.80812e+06	3.03911e+06	653077	4.21004e+06	3.60218e+06	4.31858e+06	2.42327e+06	3.11155e+06	5.52173e+06	5.40804e+06	2.1133e+06	2.17229e+06	2.57565e+06	3.42069e+06	4.95061e+06	1.54251e+06	3.73638e+06	858534	2.50654e+06	3.75859e+06	3.16249e+06	4.78874e+06	3.62683e+06	2.65626e+06
n	131.046		320253	185221	235123	255200	406307	189884	175184	148363	324106	240771	259512	174107	462129	321328	266020	171020	347327	233575	361956	203196	331070	137106	224406	295017	275325	160872	137267	143015	232565	203861	288207	322457	135284	105971	159164	220161	191403	212769	80434.9	213171	133100	292503	283945	120599	268616	249488	219620
n	131.072		138849	398572	302016	564590	293362	104905	448881	209076	658814	319736	265249	273862	281415	483787	324609	282032	111776	301475	204304	293125	239440	170841	226897	135931	378625	382391	375251	712401	1.02132e+06	262885	304690	618928	378972	195532	237852	168385	396424	689040	286298	394072	499955	203903	529570	293717	547902	314939	320321
n	131.524		57945.5	64878.4	24230.6	56570.2	60328.1	56207.3	119784	23779.9	67364.7	172694	137387	30900.4	102620	125966	87410.5	94288.8	176688	70905.3	87144.3	79318.4	137075	24055.7	66320.5	49436.1	89974.2	17215.3	58094.3	72604.7	122989	68725.5	93577.5	183367	47392.1	58602.6	95413.2	52706	71052.4	99136.9	39182.2	34670.1	83383.2	82578.3	44612	68917.5	48587.6	87947.5	33588.5
n	132.03		478064	237791	387768	767355	613745	410186	499292	360148	726972	1.05183e+06	834370	332330	671546	1.05803e+06	587613	446138	1.57617e+06	514356	648382	511925	943522	386191	561718	606452	754974	306790	511761	332238	630856	673556	336543	875407	252629	576494	433340	545647	272905	621957	627741	547239	489610	896169	646886	485970	825964	712354	495497
n	132.038		127045	122627	120961	340617	86579.8	45963.4	147253	103265	121334	158840	125158	84518.8	92839.6	141353	100706	136937	156541	106372	122403	102119	324389	75043.7	114043	103268	92817.3	140836	178490	124616	155861	96612.9	106210	226380	185571	88905.9	55472	133153	130728	175997	84798.9	122437	70492.2	62744.1	146091	141959	208395	149589	115868
n	132.946		1.54621e+06	1.06547e+06	2.80309e+06	244639	2.50311e+06	970773	1.21298e+06	2.37266e+06	1.02031e+06	1.15379e+06	260922	1.44454e+06	547041	1.0415e+06	763688	2.60898e+06	297718	1.47225e+06	2.15474e+06	1.14929e+06	1.28431e+06	2.17361e+06	836100	1.89975e+06	590794	1.45235e+06	1.48506e+06	444901	2.22394e+06	346406	971635	691668	438995	972825	1.25122e+06	1.41383e+06	395296	399040	1.14772e+06	4.27229e+06	833847	1.9071e+06	840709	626013	713025	1.17932e+06	758618
n	132.968		233301	77297.4	133070	80722.1	70773.3	122790	77252.8	143070	56506.8	51622.7	77311.1	19666.9	190792	86245.6	158220	57128.5	4944.5	332459	30261.6	100094	22581.5	131178	35871.7	81321.7	101962	332735	122740	201713	3526.66	25992	57886	523.761	750730	135128	34546.4	84878.7	601554	42069.4	41897.8	113268	1.23736e+06	239662	146116	1.44866e+06	45340.3	91576	54900.6
n	133.015		194481	225610	189743	224381	359180	421008	678721	241329	366406	960542	349448	937093	195199	146623	1.73652e+06	343531	1.22486e+06	321985	417873	241564	408947	173465	190334	546292	268448	252101	569958	384263	747904	352778	233470	280435	186099	220494	2.12382e+06	281593	252217	462578	310760	142214	333982	96839.6	324391	207450	1.48851e+06	637414	333784
n	133.039		5779.6	14873.7	20836.2	10852.6	9686.96	3854.38	10308.6	990.429	16152	11769.9	13590.5	7793.08	434.202	2471.64	15702.8	139.07	10032.7	5525.57	22421	8327.01	35874.1	9427.91	10150.4	14149	10411.9	7878.1	860.652	5897.34	15035.4	6903.6	9217.39	13028.9	29841	7207.33	12113.7	326.426	1002.29	19922.7	3333.61	2690.62	2384.53	10716.8	1769.2	414.73	130.704	39815.7	16721.9
n	133.051		1.17423e+06	1.8421e+06	1.77403e+06	1.04815e+06	1.47281e+06	1.79327e+06	5.00897e+06	1.81784e+06	40755.7	2.17077e+06	3.47029e+06	2.9326e+06	1.20497e+06	2.79109e+06	1.18931e+06	5.72636e+06	3.95932e+06	1.14796e+06	4.39796e+06	3.74824e+06	1.37659e+07	2.51856e+06	4.89216e+06	1.32922e+06	3.24804e+06	1.94907e+06	8.37949e+06	5.27319e+06	4.86478e+06	1.66547e+06	1.60198e+06	6.41794e+06	6.73288e+06	1.37401e+06	1.63303e+06	1.38424e+07	3.3623e+06	1.24087e+07	610778	6.82528e+06	1.41161e+06	2.10357e+06	1.92175e+06	5.36909e+06	4.02495e+06	5.6457e+06	1.77891e+06
n	133.058		28340	39672.9	80766.2	34151.9	20787.7	21747.2	70385.9	26796.9	31300.6	44364.6	28457.4	21668.7	48823.8	20727.3	23376	5134.39	35573.6	23353.2	106543	28276.5	24552.5	5750.14	27559.3	24081.2	6941.25	13054.9	18927.6	24759.8	32465.2	7317.16	57408.5	68610.3	25591	4387.1	3492.56	47871.1	69291.7	13451.7	2503.38	33475.5	16565.2	46052.9	93033	8097.62	36633.7	35223.7	33846.6
n	134.054		33761	66119.3	27729.4	78592.9	60616.1	42705.3	184441	75520.8	86191.1	82316.6	120243	107979	54900.7	85476.7	72942.2	225165	141728	30630	137093	156239	534323	100655	149886	35798.3	124953	112818	273014	181004	182536	69721.2	61010.2	267681	238469	30898.5	39263.1	492786	111018	417795	6091.65	256476	63706.3	106456	85489.1	200315	145574	228683	81069
n	134.061		67008.4	155596	34404.2	102431	39123.1	20193	77550.6	81038.3	34196.4	168217	22543.9	188203	37967.1	19159.8	30848.3	58412.1	251458	4051.41	129408	113481	22873.2	26117.8	70372.3	30490.4	112526	24414.5	19370.1	210205	59998.5	109036	54126	214653	66496.5	50569.2	20896.9	43848.4	28092.5	22455.7	49125.1	14829.2	37993.4	124774	28408.7	11180.3	43033.3	72332.2	109302
n	134.066		12494.2	19166.6	20931.3	38308.5	21995.7	22459.8	58574	23916.2	23669.2	64304.9	13532.6	4789.11	24697.7	19501.9	3543.76	520.375	30688.1	17498.7	131903	20405.1	26693.1	14443.5	8452.48	26345.1	35267.9	1756.04	27701.7	72961.4	48268.3	12596.2	6184.01	32197.2	17163	3614.95	10149.4	48381.7	46988.7	2476.08	29688.9	5642.54	7734.99	29332.8	200971	10177.1	14994	35043	28048.2
n	134.916		800808	813896	605045	294644	841181	275541	590953	456530	563373	491865	650703	473768	1.06663e+06	731804	1.00627e+06	1.0426e+06	89216.5	369201	762881	1.49621e+06	1.01534e+06	596309	1.11952e+06	951299	1.31652e+06	667704	389239	1.36619e+06	445830	816165	604465	590279	907298	639144	867645	748267	1.10704e+06	798209	820490	293061	780006	1.30047e+06	1.57615e+06	1.4366e+06	1.2626e+06	351692	751029
n	134.944		448021	348790	722154	67891.5	582044	246500	281382	621056	256654	344247	82867.9	408440	211373	286624	166055	554223	120056	387979	499022	311061	297697	522084	216563	393644	168131	323967	377420	118688	635117	99114.6	262311	227571	130901	271982	344600	361161	78282.7	120377	25471.3	1.08327e+06	193649	462166	222388	238893	240944	345134	216720
n	134.968		187425	498497	120739	1.22414e+06	257817	419388	832343	574826	666029	370181	333814	337738	216939	408094	708209	569076	219996	684930	726662	565787	304261	296770	354953	444997	272422	186705	313276	404284	419383	410665	842173	629562	418397	116485	439024	407910	449469	271932	591934	291952	527976	553649	484453	110321	680800	1.25406e+06	550090
n	134.979		13920.8	53502.4	32359	73750.6	70115.5	38407.4	81801.9	37725.3	96559.7	95999	109827	58163.3	70776.6	67849	119496	62446.5	152494	65364.8	105314	21568.2	128051	1415	61161.2	47412.7	59185.4	26598	76185.1	60465	105806	72793.8	68953.7	112396	30508.8	35100.5	106203	16171.1	48787.7	89208	18760.2	67894.4	42580.9	44278.3	66063.7	107100	66034.3	77205.3	96846.7
n	135.013		32703.8	68064.7	7534.87	20377.5	14545.2	18375	53605.6	34134.2	36939.7	33158.2	50505.5	39429.7	15099.7	30164.5	43545.4	51288.9	61643.3	31291.4	35883.9	22790.9	50669.8	31054.3	37357.1	22233.8	19004.2	23516.8	13257.8	10205.4	59663.3	47324.3	59947.7	110116	37816.8	32780.4	56710	11756.7	42060.4	49686.3	43814.3	25901.5	48228	5761.91	32097.6	42816.7	38665.6	74765.5	160632
n	135.03		6.09449e+06	7.46134e+06	7.96952e+06	9.67532e+06	1.42503e+07	7.61371e+06	9.5773e+06	9.46419e+06	1.39463e+07	1.43341e+07	2.24805e+07	7.77324e+06	1.02312e+07	1.25699e+07	2.40902e+07	1.2003e+07	3.59749e+07	1.2597e+07	1.28623e+07	7.86927e+06	1.60933e+07	4.76049e+06	1.30305e+07	1.08423e+07	1.02546e+07	6.64052e+06	1.09289e+07	6.64437e+06	2.04062e+07	1.41654e+07	8.59981e+06	1.6863e+07	6.35542e+06	9.0025e+06	1.30142e+07	8.1761e+06	9.34301e+06	1.31602e+07	8.02593e+06	9.76295e+06	7.76976e+06	1.10815e+07	1.26706e+07	2.55495e+07	1.59435e+07	1.31968e+07	1.62009e+07
n	135.041		187355	109713	87968.3	206155	66946.1	166278	59902.4	161947	113868	110230	137207	81418.5	187641	130694	195859	135845	130262	265496	53775.3	71701.8	123638	61959.9	101446	113593	79906.1	352177	145143	126881	57344.4	183720	96034.9	75605.9	1.02204e+06	227168	211005	35378.1	921157	201157	155411	115064	1.13172e+06	371904	353923	840345	133205	75912.3	88996.5
n	135.066		59515.1	77101.4	49535.4	90152.3	71085.5	24447.8	117523	52912	56216.4	112314	67362.8	44859.5	12095.1	46088.6	89187.4	47456.4	51323.4	35738.3	151559	44716.1	45018.6	29287.1	65772.7	63526.9	42376.9	69941.6	28243	215013	19879.1	69148.3	51891.7	101173	99002.2	61506.7	67018.1	41112.7	122429	70701.9	48338.2	29955.3	92455.4	91768.4	344553	30975.5	49456.4	66527.1	38355.1
n	135.081		1477.55	25945.8	37748.3	49722.5	143679	75990.6	67152.1	67311.7	77862.3	63157.3	112832	28983.2	15903.2	59943.3	99737.7	48619.9	151564	62096	68718.3	19732.2	71312.7	564.26	67456.8	41659.7	58964.2	44345.6	54560.3	27256.3	95393.2	70397.1	31219.7	85282.9	41584	35262.5	72655.1	93628	39251.3	62472.3	38901.9	44037.8	23992.5	42783.5	59437.8	91847.3	127739	72117	62871.2
n	135.47		10151.4	35166.6	68.4735	53085.9	12074.7	18041.3	39322.2	15671.5	7189.99	8081.77	6410.03	3397.46	8395.28	24791.3	23589.2	4927	6579.7	41106.1	24925.7	20613.6	16620	18466.7	13823.5	28743	29347.1	18569	5802.09	49498	13387.7	14079.4	30828.5	36050.2	10821.4	19540.7	19073.9	16515.6	6756.94	26879.4	32801.5	14241.5	21645.6	9860.62	15784	21412	36999.5	40327.9	23570.7
n	135.967		31088.7	326808	56417	459986	178959	276796	490920	316916	328647	217757	238701	197232	108733	198492	397910	255551	116939	363022	407215	281644	227099	170855	197391	254840	155906	93422.8	172167	209358	231874	220393	403180	295997	261635	46815.1	202658	222115	222240	110150	362497	146957	292043	352579	237588	55784.5	271438	681551	228260
n	136		307176	252490	173237	122538	263824	339943	270330	109631	225385	728435	242031	137555	60394.4	293346	317408	860498	1.02815e+06	134163	1.46133e+06	463632	171668	363324	1.02081e+06	251502	314320	239075	899603	379894	670592	87132.6	439941	3.36105e+06	524622	100651	374146	667767	291332	948324	298240	504757	162685	635639	275964	362545	48653.3	343439	575643
n	136.033		140417	191842	184929	244409	374228	247388	292450	271511	454017	367240	653443	232362	256355	373274	694170	336347	1.25628e+06	355525	358963	183813	488502	132847	353417	298629	291961	229817	320199	204019	993743	393665	249429	461028	198126	220279	372716	245510	265948	393289	242989	309237	195176	250857	330058	667483	408811	385121	422285
n	136.041		16041	6410.34	38995.5	96334.4	14189.4	32136.7	94066.7	10538.8	33791.3	38386.3	34988.5	177548	46959.4	28782.3	9565.8	101562	21742.1	43354.7	228107	84597.5	165148	27212.7	297139	19339.6	45479.3	51912.3	96825.6	122558	43427.9	19963.1	31050.8	1.02198e+06	91016	3933.69	3596.38	259881	34380.3	129371	3160.8	133577	51930.7	46017.8	12977.5	180735	51061.6	12245.9	42999.3
n	136.498		268349	105570	207818	552298	79278.6	676350	210671	109609	70015.5	555523	425332	2.94744e+06	138632	108377	1.17825e+06	554626	828742	165344	684863	185981	880169	135664	1.01191e+06	225232	787196	36216.6	267923	314668	103532	99043.3	309060	562147	234752	267434	191074	164068	1.44289e+06	247248	156453	601410	37065.8	541704	25712.6	281213	149489	320131	179738
n	136.914		13849.1	49327.2	18699.8	17411.7	65433.7	10556	45376.6	2204.79	19512.9	35095.7	51410.8	33496.7	72768.4	69375.9	91265.3	95443.9	590.377	36874.2	67700.8	112289	73141.4	24317.5	76890.7	55251	88642	47067.3	6209.96	60194.9	12208.2	55754.7	58127.7	42362.3	41095.5	44257.4	60583.6	45300.5	87885.1	46013.7	58896.2	33751.6	42110	99501.2	131746	47460	145586	5955.79	79744.1
n	136.953		203824	223984	468108	145678	175280	213184	105615	175215	142042	85893.6	124644	164128	215544	160975	238656	238009	6194.95	262562	76804.1	350655	90260.8	420136	189396	153290	143515	265472	185271	291184	16223.4	116247	159386	52610.1	314911	254473	259433	295536	214037	41239.3	206473	141273	190721	223016	130010	352037	127607	114628	47427.2
n	136.966		44794.5	205924	48872.6	403492	86188.9	160474	207630	187526	201575	106784	100051	81489.8	94766.3	145515	243969	196790	63276.8	191002	216198	164934	107206	77827.4	117622	146333	32637.4	24596.6	72651	99537.9	133950	129084	248048	227649	100267	12769.9	126272	119577	288701	108711	189099	123438	142154	168154	158802	3377.35	242932	421402	145880
n	137.001		37747.6	29587.6	70556	92485.7	40954.4	47494.5	45504.6	24904.4	67396.8	94006	236491	222226	54092.9	53113.7	127663	72932.2	221377	78668.1	119486	45244.2	135290	39462.6	127142	76865.4	98210.8	2771.82	83035.8	74423.3	77033.9	25832.6	106574	195198	31299.9	38070.6	99621.1	102587	123232	89254.4	34824.9	86215.1	29753.3	98167.8	34863.7	76553.6	41448.6	82730	46631.8
n	137.008		75828.8	4629.26	99550.2	390131	40757.6	146249	46888.3	50827.1	8818.71	61581.7	11756.8	133105	58369.7	101789	166541	124721	292218	6553.21	731960	180624	594050	122492	90531	54729.8	38926.2	30878.5	166633	229183	113365	34811.9	83559.5	224599	116590	58117.4	19774.6	159157	62261.1	95539.2	53729.4	1.48887e+06	23190	119890	259706	100046	51929.7	103107	96120.2
n	137.025		144066	59063.1	53174.6	181350	65549.4	172296	87212	94848.6	40213.9	88378.2	92605	112263	141578	168911	208503	70286.3	54343.3	706422	35217.3	111292	40604.2	1.16352e+06	2.18379e+06	144513	758311	125483	115506	348004	95425.8	130205	166060	203111	228011	43881.7	38565.6	51539	2.25523e+07	189681	1.0776e+06	73466.8	229002	231944	117035	148575	79418.2	52360	94528.3
n	137.034		16493.1	34768.7	48665.8	67639.7	93600.4	73656.5	30856.1	29805.9	70173.4	81931.9	130968	43499.2	53651.1	75638.8	135791	71849.4	195109	62165.8	57109	42514	94131.8	25842.2	70722.4	60566.2	70091.8	40729.7	61971.1	53988.4	111139	81390.3	40191.3	102895	33524	61059.1	71675.3	54438.5	249804	76318.4	26531.4	57734.9	50604.1	53756.1	63760.9	147060	108827	78495.2	101958
n	137.036		6805.19	94750.4	178366	157925	162551	242505	146703	156438	95714.1	218263	300630	60520.9	267957	667741	119531	327638	83809.2	160338	168589	198981	171667	71566.7	308182	174865	195679	94512.8	460437	270339	385583	75189.1	95540.2	368889	207116	72428.8	59667	298251	197182	340251	120527	168990	119460	401428	133637	196428	183994	132037	60139.2
n	137.551		17385.1	27849.1	49736.8	85564.4	21120.7	44228.2	45574.7	94070.8	78395.4	52137.3	108141	23138.3	36900.2	44613	23583.1	17548.2	65624.9	27026.1	39096	58230.1	85522.7	34979.6	49859.7	34812.3	46325	13692.2	57338.7	7030.6	26393.2	33598.1	19787.6	39354.8	4051.05	33816.3	77300.4	20257.3	19242.3	22486.3	13573.9	39956.9	61293.9	3604.52	89048.1	45219.2	71747	45816.5	49640.1
n	137.998		14389.3	5256.02	20209.3	9985.05	45389.9	47271.1	7889.88	4935.09	10997.4	95087.7	34298.5	14667.5	12743.1	16148.9	11653.2	26545.5	57929.5	22050.8	65640.2	3987.84	29109.7	917.07	35149.6	27828.8	19855.8	6160.15	15178.2	30412.7	36469	3263.36	8412.83	54741.8	13048.4	12026.2	13615.1	12701.6	20377.6	48789.7	28399.4	12320.5	4276.72	22964.7	30897.2	24697.5	655.252	2367.91	24408.6
n	138.023		285831	81429.3	187287	34426	205616	178760	356406	297167	62470.3	119646	401794	113937	147424	159518	103265	541700	122831	580114	169081	308738	509834	26804.5	257676	302926	59955	59924.6	511090	309218	314437	124767	212278	317355	576466	122995	38794.4	174404	150039	316097	118921	560041	110865	646589	74789.6	267514	161988	349571	118567
n	138.028		75075.4	15633.9	63430.1	40737.6	51434.7	21656.2	53426.9	29279.8	35922	58707.7	40180.6	13434.6	62346.7	65223.9	103179	48113.3	27992.5	58617.7	105442	48905.3	73272.4	87282.5	157198	39677.4	66625.1	6952.19	27235.4	103256	51398.6	45294.4	70234.9	24553.1	47360.4	3666.77	60053.4	53132.2	1.45451e+06	26090.7	82868.2	56009.7	30977.5	115105	58723.1	32039.4	60621.6	54866.3	64157.7
n	138.056		54327.1	30944.1	48905.7	79792.3	45630.2	80012.7	82828.8	41731	79690.5	138051	161568	27965.4	58244.1	72683.6	28568.3	54215.3	157513	89084.9	134435	63256.2	73909.3	24825	66774.8	56576.3	59130.7	68221.3	69942.5	39993	47016.3	59642.6	54955.3	137253	25306.3	45180.8	50353.8	54236	73561.4	117597	55121.5	33876.7	51296.8	97463.3	70845.5	95062.6	88455.5	123629	52516.3
n	138.532		45698.9	35670.1	33412.6	133126	43168.4	14284.1	42372.8	51854.5	62392.6	97348.8	246470	34337.8	36387.1	63302.3	51406.1	56530.8	142126	77345	31796	38724.8	234347	4889.11	35398	33093.1	28701.8	9824.03	42946	35986.2	52532.4	76543.9	31510.9	142485	23058.7	20132.5	47878.6	59784.5	47940.4	73881.1	38293.6	35012.4	30173.7	14069.1	26515.5	27260.2	83417.9	12535.8	34907.8
n	138.971		169442	42753.6	40807.7	223934	124413	88819.4	129682	152349	166353	119308	177994	98027.6	173126	106862	125143	81316.7	527033	126483	219744	97647.7	207098	84190.5	98936.6	116187	140880	96164.2	41174.9	39497.2	193506	159141	94195.8	185851	148593	100718	96471.9	110975	103304	114567	82534.6	117442	118130	150827	52455.4	21918.5	107807	152688	141415
n	138.998		782.001	27094.7	5365.6	8222.02	19072.9	6114.95	15489.9	18842.2	3249.64	17881.8	93868.2	3221.9	1881.19	21549	227441	11496.3	22503.9	51026.2	56442.1	17856.8	40007	4382.66	14613.9	6495.52	27140.1	38872.6	21490.5	72476.2	3201.2	508.866	24165.8	10402.4	43361.2	7551.18	36401.7	1007.09	17317.2	57563	23800.7	41897.8	13479.1	43181.6	13248.8	76468	5431.05	51510.2	18516.2
n	139.007		66155	17055.1	80217.6	51998.3	33710	41324.6	30982	21772.2	19367.6	83943.4	26273	39433.5	29087.9	65878.7	9645.12	20343.1	96229.1	86130.7	29514.8	26217.9	30081.5	22338.7	14396.8	54318.8	88242.4	8855.79	48362.7	52114.7	2515.6	9990.03	2088.5	50701.8	12910	24927.7	59704.2	12534.5	24805.4	26157.3	4930.21	4484.23	27115.5	123968	34230.7	28988.4	19866.3	87170.4	55660.6
n	139.017		789627	601070	1.54251e+06	298232	911680	454866	461484	364227	506382	872962	746715	376529	717528	739529	529922	564743	51151	816462	821583	793752	689214	450522	785668	748592	361166	268382	795532	773038	333287	285346	694629	202321	297817	348546	1.00349e+06	587766	426417	269585	230385	730739	390540	280218	712208	482374	763186	946719	277878
n	139.033		27892.4	50069.2	56175.4	3206.46	28268.4	112175	36043.8	38417.5	90020.8	195437	79259.8	53874.2	47911.7	62286	48744.7	67210.4	105832	36616.4	79164.1	41512.7	66184.2	12760.6	105700	21278.3	79486.8	44502	44550.9	62257	48879.2	63030	21237.3	51001.4	44881.3	34719.5	38963.7	33631.7	129989	39127.3	60913.8	52326.2	30641.4	114248	243371	30090.7	75348.9	135801	60492.3
n	139.04		1908.64	36809.7	33665	24325.6	3334.28	19269.9	60404.8	4682.26	4599.91	39773.9	6755.74	28148.9	30431.4	39996.5	21165.7	150380	29247.9	49112	59638.8	40694.5	114119	40654.8	77220.9	26427.4	70783.9	34801.7	331374	86626.1	27964.9	11236	41212.8	42324.8	212506	8127.73	22979	92665.5	21902.8	239636	28507.1	75474.1	16693.9	53466.3	49182.5	42107.1	44147.5	63783.8	22694.7
n	139.051		42559.9	4122.72	67426.9	102668	70871.4	108363	140732	40261.1	75933.3	65229.7	164924	35055.5	66767.4	122404	114794	47752	62588.2	131686	59042.7	130472	255096	290583	215531	252996	102305	116778	103889	114983	37264.7	269945	170330	71378.2	179546	85739.6	115712	214313	80587	247727	15904.4	153044	46593.9	70636.6	158344	73945.4	144507	157147	198190
n	139.98		35335.2	38429.5	25594.7	426624	438809	140443	28925.3	179948	63127.2	56345.4	7599.56	32552.4	1132.31	3777.2	24551	52220	79650.4	36279.6	45101	10479.1	20904.6	51789.5	68006.7	3710.47	331228	159138	35891	36897.6	90361	16146.5	28542	60589	42000	249077	21641.5	141868	44756.3	31268	52298.3	20715	7317.49	146214	27918.2	12073.1	268326	58112.5	50540.2
n	140.012		170558	39928.2	133306	57997.6	163391	75123.5	121902	136802	71749.6	91620.3	85700.2	50292.6	157031	111964	93557.3	58048.3	66338.8	132450	75899	83971.5	111191	96948.6	76642.5	167084	54945.4	41492.4	72072.3	56995.7	103826	50311.7	60402.9	33639	67350.6	74605.2	116030	59423.8	77002.6	116938	23005	78639.3	89839.6	67480.5	63386.8	63264.6	30008.5	94945.4	76799.1
n	140.019		35582.7	21867.5	42653.6	17529	15824.5	6935.75	22830.7	5827.15	6943.64	30604.1	26526.3	9369.7	18096.7	26116.2	4244.45	11274	10151.7	28133	19435.5	20320.6	30544.1	12554.1	11865.3	11721.1	3744.74	8757.82	22883.1	9419.05	26404.3	5442.32	27623.7	14925.7	13782.8	985.87	30139.6	11208	19088.8	7393.94	20655	11073.1	8753	23179.8	20316	16430.6	22377.3	18502.4	13724.5
n	140.035		8366.91	5397.14	7359.94	11114.2	4925.63	16376.6	7475.75	6916.95	1920.77	9536.67	19213.6	7341.32	6594.27	684.807	14.2722	1518.23	8920.85	60.1534	12639.7	5685.51	4342.29	9201.43	17865.4	7332.94	9189.66	14706.9	35122.3	1729.82	10536.7	11184.1	18115	14751.6	15565.8	7650.97	5104.09	11157.2	6999.78	16771.1	923.629	5202.13	10406.4	2624.09	15.2823	7706.2	15355.5	10705.1	6423.54
n	140.918		7877.79	20854.3	27489.3	58137.3	23039.9	60771.5	9287.25	70646.1	45172.9	17101.2	24306.3	22132.5	59288.6	22766.4	27496.9	1299.8	29917.9	48500.6	15079.3	20929.7	8680.01	37837.7	26236.2	21325.7	62887.8	50083.2	35821.3	18305.5	54722.8	63686.5	21319.5	604.845	43602	96380.8	22963.5	3553.76	15915.2	81971.6	81170.3	3554.3	23421.3	128559	38403.3	4531.95	3401.24	20749.9	5084.89
n	140.977		97962.2	162380	74995.4	2.20847e+06	2.04998e+06	614897	229556	931136	256995	196691	42942.9	144910	34924.3	53639.7	104569	10465.5	409397	158323	166411	22068.9	126720	194445	12921.1	65656.2	1.43036e+06	631636	198109	131021	411534	116393	147542	242212	172713	1.20853e+06	177144	661196	198325	158373	255309	114499	76070.4	591731	141040	104479	1.21288e+06	206760	162361
n	141.014		249098	205544	387523	103092	232733	154059	100005	122959	152732	250892	188441	89194.2	214424	233153	156691	127524	85178.9	288355	238980	211243	145056	140391	233026	214864	91055.3	74210.9	199837	269455	94015.5	97398.3	196591	47856.6	95174.3	9151.38	285901	144773	101793	72313.4	69114.4	169156	112183	87993.1	197459	147302	208751	236968	69600
n	141.019		120259	583273	250146	283278	659925	326840	738470	102710	46085.3	280651	617119	464447	198330	1.37132e+06	194446	1.02104e+06	644875	386923	2.95525e+06	500195	1.74642e+06	22243.8	1.0087e+06	457038	445387	555194	578841	3.19826e+06	904035	524259	576084	1.00718e+06	5.03945e+06	142547	233387	538675	170819	571186	274776	477777	287951	840079	253074	695128	602042	1.02464e+06	535863
n	141.033		18437.6	50134.8	33662.8	28394.5	91837.7	34723.7	24428.7	38744.6	22980.9	33761.1	46739.6	11188.1	17051.4	40175.4	38366.7	62905.1	1506.75	74683.1	47187.8	42784.6	16901.5	28057.6	95423.8	76681.2	35966.6	7928.7	36016.3	304792	86390.3	19346	57580.7	61736.6	67072	9081.57	37868.2	39326.3	45049.3	50575.1	25926.7	60438	25933.6	61741.6	28828.3	32115.3	52822.7	96315.5	28782.9
n	141.056		20168.3	106536	36464.8	76118.1	36862.1	78748.2	99134.3	16019.9	22426.5	108476	27546.2	37608.5	43326.6	60521.1	26002.3	127567	89685.6	28343.1	228116	138894	131143	43717.7	65484.7	59837.4	65315.7	17110.7	148433	237218	70620.9	9550.18	55379.6	280684	135957	22445.3	44996.1	132234	35606.5	175703	60395.9	242372	27499.4	95284.3	170541	140038	57129.8	170140	25921.9
n	141.976		76563.7	184061	36112.4	341338	103200	180515	314571	162886	288005	140284	137569	124127	110314	112711	261506	217292	82500.3	216300	252551	174777	154417	18000.2	124545	172010	26882.8	52822.9	75892.5	169832	133790	143933	289524	235275	126970	64472.8	183212	126985	127666	108194	199250	104177	170214	157507	161550	51514.9	223848	363313	177097
n	142.015		9265.22	584.896	21689.6	10711.6	7739.53	8358.5	6849.72	13126.3	15320.9	390.604	22503.6	6985.82	35550.9	31402.6	12180.8	402.032	10191.1	14537.2	80.2492	12437.5	470.58	152.329	19651.5	18234.3	20383.2	8379.15	3050.26	9863.92	14694.1	10439.5	6887.82	5177.43	11470.4	10622.5	955.075	10561.3	3552.23	13270.8	9445.37	5904.22	19554.4	7659.36	11930.3	16979.4	377.848	151.237	9748.48
n	142.023		2005.71	38258.4	20359.2	13303.7	40113.4	18906.8	15562.9	31454	23560.8	15473.6	23003.1	25560.6	2137.53	60482.7	6411.04	55378.6	20027.1	16323	127621	22082.7	90147.8	33063	36156.5	26435.5	34975.2	20029.8	14061.2	119983	43153.2	25184.3	50147.4	50692.8	200621	8381.12	20424	24301	9737.97	33399.1	5257.08	12503.2	17696.8	16160.8	6864.77	44664	21406.9	41123.9	40457.1
n	142.051		92927.1	198351	105503	366615	120229	56924.6	138852	269335	148777	276194	163216	107425	67136.3	267157	259588	169470	161339	349090	630437	152038	387626	88049.9	277627	384748	169638	128331	173649	326873	213056	98764	213567	422541	140032	160453	145309	186386	117254	204094	302754	249210	231557	148306	171381	122442	146190	397402	250473
n	142.064		22671.5	101570	40384	30830.1	15661	33816.1	27983.9	23591.2	35957.5	67427.9	62323.1	4390.56	22386.2	22602	15144.3	23108.4	103118	9739.02	179677	25880.7	38793.4	20914.2	8089.6	83254.3	36046.9	4303.11	25319.1	51871.4	28642.4	4216	8156.54	22850.3	6717.25	12231.3	36722.4	101596	46495.7	6873.29	7854.41	12659.1	4638.73	37929.4	301445	10641.6	43037.8	34463.3	14020.8
n	143.035		754546	841172	1.10143e+06	698853	731539	652469	2.20686e+06	602673	984114	1.65101e+06	2.01452e+06	258961	660010	3.24517e+06	414496	1.02199e+06	1.19099e+06	666112	2.92033e+06	1.27765e+06	1.6702e+06	871422	1.16661e+06	606898	3.86461e+06	421265	1.22416e+06	2.07581e+06	786866	276415	820628	1.68926e+06	658751	546045	772693	927976	991466	957120	561745	1.38186e+06	189974	702286	229915	1.11775e+06	1.0819e+06	1.19611e+06	311957
n	143.059		36833.5	11139.8	21382.7	25172.2	5794.21	5398.55	14892.5	17151.6	51382.8	8154.71	91494	52753.8	60190.1	10528.7	10691.4	20859.2	72825.8	27504.2	27708	71448.8	964.347	6943.66	49245.7	10198.8	25143.1	13808.3	20353	9854.12	33948.1	27941.6	56068.2	30536.5	24964.9	11831	35614.5	7472.24	21309	1185.67	27966.2	12819.4	24448.3	19691.7	6370.64	2979.3	28235.1	40234.5	1835.82
n	143.071		166496	426209	150459	330762	142370	130023	112342	147879	139849	247619	135224	144114	138885	111493	180575	86592.4	528877	42512.3	1.4429e+06	146859	445524	62853.9	132383	180403	338232	114696	172667	846337	95544.7	98165.8	123231	249677	194384	128517	189208	255552	182370	122723	88966.3	1.14978e+06	106489	584637	912132	92528.7	206518	226551	105830
n	143.108		108553	145681	19261.5	322742	152703	316909	21597.4	207121	154120	56605.4	564224	112784	206836	83478	182004	82911.4	75055.2	198270	96868	90535.3	196088	264353	114189	86174.5	746791	246846	174962	8013.91	215710	278821	187539	24583.5	322349	447444	166704	23233.1	220910	271664	370189	44572.7	808371	458219	240115	21401.8	149015	182390	10777.1
n	143.475		6679.07	158.93	7442.32	4759.47	3841.75	11135.6	7938.49	9663.04	3526.33	9067.71	4263.18	3386.76	4966.33	12570.1	4208.7	20900.6	9306.63	4233.02	14830.4	5066.92	127.868	11095.2	7540.87	10651.6	1172.79	7704.39	4687.99	41.76	35.1219	5675.98	22778.1	7353.12	5683.87	6689	2985.83	21559.5	5459.49	157.214	1141.09	6307.6	5320.58	8408.61	4506.56	6949.73	34418.1	4979.91	3027.09
n	143.951		362050	1.20652e+06	275429	1.79268e+06	442615	1.29071e+06	1.08007e+06	1.02091e+06	670822	377079	828992	348205	445797	689471	930504	553736	93588	1.1426e+06	457148	760566	415385	140484	483838	532274	639264	224839	526625	880504	639641	522359	1.5177e+06	237585	580273	413687	517751	610770	711153	418223	758457	405577	625721	1.46176e+06	590414	220023	827710	2.36656e+06	457027
n	143.974		36305.1	43115.1	9237.71	122834	40619.6	58249.7	108323	57776.8	74005.3	11486.9	23790	11991.2	15390.6	44155.5	89587	49747.5	25494.3	69500.8	80775.1	52345.7	46518.8	32348.2	43211.8	49671.9	37896.3	4345.7	31413.4	53583.5	31914.7	38272.6	91673.1	63948.2	56077.1	2033.89	54026.4	37979.4	36602.5	28928.1	83088.1	31295.7	56005.7	70071.7	46988.5	164.726	65696.8	80976.1	40909.5
n	144.03		484538	527626	497328	730005	677904	483054	669416	590728	779375	1.10727e+06	1.02313e+06	354501	539426	759141	565222	512808	1.79544e+06	605524	1.03544e+06	617016	939166	310075	664809	645776	669122	395765	494906	540409	833714	925668	653825	1.23542e+06	414849	597061	509612	545029	480328	951823	785790	431204	560273	709715	847064	283841	762103	805577	619452
n	144.038		59456.9	45893.4	53853.1	47360.3	20221.2	41115.3	77674	48857.3	51526.4	75435.3	111964	19193.8	55606.3	135819	20554.7	39788.9	53226.4	36086.1	121846	45578.6	82218.5	10490.3	45712.8	26292	168899	36469	59022.9	75932.1	40325.7	12628.2	55195.5	75923	33216.5	14412.3	31620.5	46908.1	68378.1	48757.5	20997.8	82360	44107.3	36192.5	45358.7	36191.3	38335.6	50714	25070.6
n	144.064		21828.3	6740.07	2353.47	20828.9	15965.3	2262.62	31628.6	15541.9	14047.5	33526.1	5436.62	5196.44	25067.2	25326.4	13316.1	21378.3	43925.6	13217.5	51187.2	7606.12	413.201	11118.2	21082.7	14350.9	24159.2	12093	11322.2	11721.3	3239.03	30245.7	6511.44	19650.9	4986.67	4180.87	6274.29	31351.6	4789.82	13221.9	14008.3	10321.6	10283.1	10927	112424	8066.29	24418.6	40025.7	9746.22
n	144.067		670226	653317	468273	673199	858737	362734	976824	737891	756157	942187	798350	412306	786742	739486	779129	773419	1.50601e+06	985730	1.21128e+06	759816	725204	359493	1.29543e+06	682256	711264	522121	524016	694528	631963	745183	778678	1.13963e+06	470554	556442	461353	771328	497103	598282	371219	800850	740339	619909	820971	507886	903390	1.24754e+06	706849
n	144.453		11199.8	57132.3	15101	88500.6	25217.1	68814.4	39934.6	60502.7	37435	1909.83	43264.3	8512.09	5386.08	22207.3	51762.4	26834.4	6649.81	65774.4	22959.1	35415.3	19131.9	1021.03	14204.5	35268.4	32974.4	2967.84	18256.6	53687.5	2234.25	8663.67	88716.5	14833.4	31827.1	19364.9	20989.3	57232	19568.8	46050.9	35762.5	1209.05	30056	74934.7	16193.7	23789.1	37209	155915	17020.5
n	144.532		7597.83	9713.34	21628.3	6344.92	8163.51	8246.25	20072	9394.51	26293.3	13480.2	31262.6	4217.08	18110.3	6165.21	3989.19	14586.9	75345.2	8561.79	16815.8	471.808	16937.4	1317.63	14776.6	5173.52	21476.2	3650.92	20952.8	11703.5	26586.8	6637.4	12755.1	244.541	5086.82	8382.52	6725.7	23842.9	4886.02	14529.8	1728.3	13941.5	9053.06	11525.5	10828.9	7873.08	17898	27659.5	12495.1
n	144.87		15126.3	32642	181335	11942.8	34585.7	55670.9	21445	28241.2	12134.9	15176.6	30544.4	8243.37	70273.2	12973.6	31539.1	65092.8	1641.74	11323.2	3726.65	120301	5159.26	72826.2	47071.2	9409.94	68108.7	16146.5	16282.4	68862.3	13552.8	7193.96	23593.8	2759.16	21222.6	17844.9	18386.7	103172	24499.2	23194.4	17643	11268.8	22506.5	40026.8	19587.2	39525.7	23652.1	53490.2	11370.3
n	144.95		306325	1.10952e+06	240996	1.24526e+06	399362	982833	844478	942555	567081	414390	706138	209367	417771	498979	740460	424426	17637.2	1.04637e+06	418190	608443	332277	123616	426147	424766	546602	208811	439614	719987	606787	392670	1.19473e+06	199751	505441	334449	396438	615189	692210	365282	740001	332827	491829	1.29747e+06	457262	116294	673352	1.93154e+06	378330
n	144.973		19782.5	1183.05	19908.7	31059.5	63878	17221.5	24092	30138.7	1604.8	28596.1	47041.9	5964.42	13130.7	16065.5	24013	19821.3	7311.82	33973.3	23873.1	44832	18553.1	19025	12522.1	21007.5	18097.3	14821.3	63001.6	49547.1	33774.4	15269.9	35657.2	2858.64	52166.3	4433.81	4901.82	17049.6	71033.2	21845.7	14894.6	28020.3	28712.1	54091.7	24611.2	37583.7	16662.5	56046.8	14978
n	145.014		1.05616e+06	1.8268e+06	860127	2.45426e+06	368363	1.61648e+06	2.08486e+06	1.37455e+06	3.513e+06	2.26467e+06	1.31243e+06	2.43146e+06	1.13192e+06	547191	1.30376e+06	1.50165e+06	5.60923e+06	2.37877e+06	1.34683e+06	1.87331e+06	1.50594e+06	170734	1.59609e+06	3.03483e+06	149144	234048	710863	1.19918e+06	5.3146e+06	1.97834e+06	776831	1.98191e+06	430522	434294	1.07663e+06	924960	801564	68588.7	1.70071e+06	826991	1.67182e+06	1.84956e+06	3.13137e+06	480082	4.34298e+06	2.75694e+06	1.36799e+06
n	145.025		27157.6	25962	4618.75	6202.03	13329.8	32669.9	51695.5	20718.1	23897.2	31935.4	95663.7	7366.42	52207.9	53011.5	115630	695.087	57115.5	36587.8	21531.9	11773.8	27685.3	20745	17804.3	16697.6	23159.7	33110	23881.9	10731.5	24142	27170	43994.7	54418.7	11005.5	34777.1	17610.4	20063.5	28777.9	52128.2	33596.2	2646.72	6079.07	53437.6	25118.5	27612.4	24166.3	7391.4	27441.7
n	145.051		434741	733517	542847	467195	599167	520015	1.42744e+06	528252	792210	1.13364e+06	1.03398e+06	448359	565325	977266	682005	697930	872824	500280	2.24275e+06	554603	1.52507e+06	423204	746097	666807	1.58823e+06	549567	1.03052e+06	1.50303e+06	793475	475364	684692	911094	535210	382889	683883	616303	603476	835178	526513	945981	500207	593320	775651	582290	1.01824e+06	1.21088e+06	489075
n	145.062		767845	371468	750739	659720	903766	615352	657785	614847	766623	486386	515190	619264	1.4607e+06	691102	498830	417472	247353	477823	932108	623916	883714	274103	895619	1.22504e+06	363604	272906	518011	289762	322619	587175	620232	705941	507312	233277	545066	581547	498728	357487	399702	440562	745684	584511	838026	481722	754242	646338	661066
n	145.07		41591	24727.1	19539.3	16594.8	44498.9	22323.3	44972.3	36798.9	41694	49935	42316.9	13360.8	32438.4	25246	43064.8	36110.9	76218.2	40541.2	40674.3	20128	27967.9	21941	51537.2	25240.7	23029.4	34807	24839.4	23661.2	24086.2	34158.8	38351.2	25363.1	6171.61	33045.9	11841.9	26655.5	9464.65	41306.8	2503.23	33115.3	24524	42920.1	68189	8896.9	64132.6	56563.6	15219.3
n	145.087		48623.4	50753.5	14023.1	116083	31781.8	10069.9	35522.2	40376.6	34833.6	31676.3	16809.1	11319.9	43302.6	48439.6	86314.5	8141.14	12229.8	31924.5	27464.2	52769.8	15852.1	21849.1	25084.8	48893.5	55518.8	19319	27562.8	75073	38156.4	38959.6	45339.4	29089	51335.7	40295.9	39203	5650.05	70233.6	67659.9	27261.4	35173.4	48739.8	46689.7	58518.3	40904.9	32536.1	43812	12698.7
n	145.451		2882.74	63752.6	7605.86	152146	30751.3	94953.7	95796.1	71079.4	33926.3	51036.6	88185.1	20312.2	44168.2	39925.9	72083.9	32180.1	1220.38	65044	37296.1	53750.7	17490.5	13720.9	22237	52408	83484.5	29333.7	27098.5	48381.4	2346.41	22964.8	97593	10051.2	72788.7	26397.6	33626.5	57092.7	59823.9	24073.6	57883.5	7889.77	50707.5	121555	57333.5	7396.03	49578	233307	32102.5
n	145.95		102747	308582	99061.7	476638	142802	364789	282679	265342	264221	115441	225872	81006.5	192211	219448	236308	133934	63772.6	320135	146001	203519	108972	53234.9	163439	140187	201317	44085.4	165159	264718	198490	137552	378004	115578	175960	28843.5	144299	216111	215278	139164	254760	115242	190866	392921	174762	61170.4	270640	715415	138510
n	146.015		134768	125483	196915	70211.2	69082	123392	74724.3	108864	184559	119015	104911	50988.9	291206	66273.9	126177	154905	8980.69	756994	26973.7	133446	57773.2	123454	61315.9	49995.7	122408	17922.5	1.00296e+06	1.21671e+06	25512.1	44136.9	91129.1	9488.77	91035.8	43633.4	139623	146695	691346	41166.5	119136	83053.2	149300	95785.7	1.21548e+06	133274	69127.9	82115.3	49212.8
n	146.018		41899.5	59443.6	15711.2	90810.1	24573.5	60727	62857.4	59712.6	130065	78071.7	34147.1	80592.3	57617.1	20897.5	53131.5	51095.9	212976	88328.6	52471.8	90548.3	59166.5	29169.2	60836.4	106812	28898.8	23046	24242	42258.3	202260	85976.9	17093.4	79327.8	15062	13747.3	31265.7	19915.4	34912.6	4630.17	47477	31096.2	113408	70164.6	79723.8	32296.6	182462	107026	47811.7
n	146.046		404228	440228	456903	445095	359199	366707	379731	352283	410329	603468	555049	338845	621627	440352	552995	434558	571502	409345	578169	280284	600709	165759	587985	458903	267660	252067	415091	317163	434457	320535	502608	506561	189597	268369	294735	333148	236478	497053	290353	425116	503782	426247	742007	213030	484902	525843	285821
n	146.065		15191.5	17547.3	28866.4	11365.6	30212.8	8083.14	30170.9	19521	35192.7	46194.4	19966.6	12175.4	54722.3	19066	12651.6	9327.7	22698.1	19734.2	42144.7	10959.1	43019.5	14141	11904.5	47622.9	6589.06	21347.1	17543.7	8719.48	524.362	29298.9	17039.9	18281.3	18341.5	14878.3	10673.2	5719.36	13814.5	5551.07	8622.71	5944.31	28274.4	2784.52	27033.2	7331.01	10645.6	17176.8	16701.7
n	146.867		14187.1	10975	159013	17716.3	24364.9	27877.9	36284.5	39488.6	5380.94	5778.5	27360.1	7696.27	95891.3	11624.1	14455.1	33603.6	1836.9	8564.54	18775.9	106228	11646.2	112973	55248.1	11472.7	63667	2031.54	12629.3	73664	5263.07	5315.63	16086.8	554.281	17900.2	14601.6	18873.9	87366.4	22180.6	4227.3	24596.5	44303.1	8691.86	60096.4	16892	27630.6	18377.7	45086.2	2656.3
n	146.952		45437.5	102883	14947.4	213798	39170.1	117814	112153	101429	51005.4	49883.7	102709	25527.4	43460.1	89136.7	109926	53269.4	61962.3	101321	44062.7	81150.1	63777.2	24790.6	47365.4	59253.9	61305.2	17408.7	57992.6	81888.3	37704.2	49922.2	131119	12339.4	68801.9	41932.3	30116.4	57391.9	72790.2	43492.9	120374	55807.1	66403.9	135152	35928.7	58949.1	55755.8	332955	50094.8
n	146.997		98773.3	16862.4	66239.5	86401.4	120763	41262.6	30307.9	42929.6	24376.7	22351.6	46302.8	40873.8	137193	122844	66671	12810.5	2457.16	20226	88953.3	42949.5	14607.8	77211.6	47314.7	75555.3	47929.2	30274.2	11594.1	50421.6	34302.7	35994.7	63029.3	30218.7	27156.2	20250.6	25166.4	2158.76	45460	35966.7	13622.3	32538.5	45955.8	88435.8	18933.8	32068.7	56951.4	40594.5	20528.3
n	147.03		873180	2.26371e+06	924810	1.52363e+06	2.85161e+06	2.24006e+06	2.52435e+06	2.87317e+06	2.9136e+06	3.0651e+06	3.82698e+06	2.81129e+06	2.03126e+06	2.1928e+06	5.58967e+06	2.2214e+06	5.74116e+06	2.2315e+06	3.64567e+06	1.45876e+06	3.71064e+06	1.86536e+06	3.57071e+06	3.44462e+06	1.55436e+06	1.26304e+06	2.73311e+06	2.7903e+06	4.27183e+06	2.26977e+06	2.36402e+06	4.6547e+06	1.49051e+06	1.54235e+06	4.55023e+06	1.78564e+06	1.29165e+06	3.95702e+06	2.66301e+06	3.3926e+06	1.21991e+06	807448	2.28337e+06	1.00194e+06	8.02427e+06	5.54432e+06	2.34181e+06
n	147.041		76730.8	73381.1	56173.2	79937.9	69523.9	66832.2	61280.1	59866	152756	75766.4	139701	45341.4	81824	94685.6	35222.1	73413.4	144115	62642.3	85461.9	71887.3	93528.4	27197	65311.3	64766.5	66491.4	34944.3	55736.6	54714.7	71029.9	84383.9	65126.5	60569.8	11258.2	56399.6	58661.9	64597.8	48301.3	41408.7	65928.7	70747.7	67418.1	74680.7	87122.3	6272.97	123166	98470	105931
n	147.066		403144	443252	853209	1.0825e+06	1.2979e+06	300331	658542	723157	581394	677389	845190	449812	1.09106e+06	556397	582817	838919	1.50934e+06	822852	1.08861e+06	550597	1.10267e+06	333440	661113	394322	643153	905228	869451	761178	1.11421e+06	541798	510838	1.27902e+06	728454	455697	512825	1.07988e+06	646400	2.27639e+06	146531	1.85043e+06	469209	1.26408e+06	669356	405052	798545	1.06841e+06	624301
n	148.009		103315	97286.4	131992	41264.4	41274.8	56941.1	43062.1	48046.7	109324	66620.9	47678.1	24825.7	154625	25050.9	98510	106604	5753.18	472008	7970.61	89777.6	36931.4	66663.9	24966.3	39656.3	48738.8	53.5483	614277	689761	11285.2	35731.6	54478.2	560.844	26796.5	10813.8	56607.5	89793.7	404229	16590.2	96968.6	28233.6	73199.8	59543.8	833381	58932.3	59390.8	1.17807e+06	16432.6
n	148.028		4.66722e+06	3.96627e+06	4.25968e+06	3.68409e+06	3.303e+06	3.39735e+06	3.07286e+06	4.19699e+06	3.02564e+06	3.58751e+06	1.10727e+07	1.22812e+06	7.71617e+06	4.40601e+06	4.59747e+06	2.40526e+06	847300	5.07173e+06	5.8989e+06	4.23247e+06	4.44682e+06	3.86233e+06	4.64713e+06	4.23124e+06	5.10727e+06	2.81432e+06	3.25089e+06	5.08843e+06	1.74711e+06	3.08217e+06	2.47225e+06	1.41471e+06	3.69741e+06	1.52855e+06	2.57209e+06	1.86949e+06	6.13858e+06	2.65295e+06	2.24622e+06	2.84974e+06	4.4904e+06	5.53446e+06	3.91041e+06	4.06863e+06	5.74048e+06	5.44493e+06	1.74931e+06
n	148.07		5381.06	15305.9	28405.5	72591.9	53567.1	19622.1	33999.5	27681.9	13071	18343.7	31358.1	18054.3	24952.4	29767.1	32407.2	44034.2	66647	42806.6	59950	21193.8	67810	3357.88	32398.8	32880.8	42543	38475.2	37703.6	16783.6	43437	28728	46866.5	64791.8	31424	16349.4	7632.68	47940.3	6387.54	126603	197.365	69619.4	18834.1	77496.7	27869.6	34850	26647.8	43970.7	19837.9
n	148.973		83717.4	542226	54625.9	849354	64752.2	178215	190676	45264.7	77805.3	1.32572e+06	373786	1.85605e+06	124739	411964	219531	202976	412355	110585	459934	1.02321e+06	131220	78109.9	214001	147698	211931	15595.3	389384	1.16747e+06	245901	66315.8	30158.1	313084	449038	74938.3	41734.5	217915	128722	248645	263136	177789	58877.6	1.55456e+06	84196.1	222799	32768.3	175930	311264
n	148.992		48745.7	76820.5	43711.7	57292.2	55444.9	8642.06	14026.1	54840.5	20542.8	21734.8	17945.7	10959.2	52686.1	35168.8	15434.8	66722.1	124858	44312.3	60737.7	35438.5	96355.8	9763.06	45177.9	26462.7	25830.2	28332.8	24236.6	29373.2	238632	8011.72	8260.48	35125.1	12764.9	2516.3	14340.8	36530.4	33540.8	45328.3	7980.04	36496.3	15401.9	40351.2	8445.4	24102.8	72922.6	112437	52821
n	149.025		21926.5	27688.2	12016.8	29712.2	19224.3	27110.6	46875	4832.31	17417	89118.4	304.983	20546.3	26248.4	19518.3	19698.6	17729	40990.9	302.825	33655.1	22495.4	41876.7	14164.4	2119.63	8690.22	113506	5070.76	27527	32209.2	227066	35718	19166.2	37046	5091.16	34580.8	30284.1	1544.25	13540.2	12149	34849.6	45099.5	19911.1	4133.97	20870	27474.6	25125.1	104614	30081.1
n	149.032		162710	104267	114698	101869	121545	103693	84407	118603	75629.6	100633	388347	15234.3	256482	163264	152394	90933.2	27472.4	143151	181912	131062	116255	130743	154684	114745	92740.8	97589.1	102609	169104	232950	89181.7	44646.3	49354.2	97948.3	46090.8	114037	56286	206095	98698.7	64797.7	77220.6	129482	175134	94951.6	112309	205340	176808	32317.5
n	149.043		37602.7	28319.6	28667.9	115720	44407.8	74538.4	122009	21662.7	26177.6	122966	85537.8	43152.6	20146	80700.4	31820.6	416829	318730	59933.6	121222	40020.2	252042	75613.1	82212.6	54840.4	23000.5	68735	147502	191172	266753	106215	53033.8	283388	70804.9	79232.8	21971	183313	22972.2	253593	82205.3	157698	4529.8	184662	20442.4	99984	36871	193408	163296
n	149.046		2.07156e+06	1.65389e+06	516717	3.69612e+06	2.40957e+06	2.90404e+06	5.05171e+06	1.35015e+06	2.22944e+06	5.5527e+06	6.41538e+06	2.76658e+06	2.35102e+06	3.84845e+06	1.59248e+06	1.32285e+07	1.2529e+07	3.5642e+06	5.59788e+06	2.80798e+06	9.85794e+06	786338	4.39255e+06	3.34976e+06	2.50519e+06	3.21932e+06	6.79879e+06	5.98959e+06	1.01439e+07	4.12699e+06	2.75342e+06	9.72654e+06	2.8808e+06	3.28973e+06	1.26005e+06	6.73117e+06	1.71596e+06	8.5526e+06	3.64154e+06	5.75841e+06	1.22779e+06	7.04217e+06	2.01478e+06	3.62432e+06	3.56341e+06	7.12673e+06	5.7638e+06
n	149.059		108099	71108.8	93824.1	197042	25285.3	18741.1	33060	146683	107697	114918	281120	93084.2	62342.9	26043.6	7082.29	28202.4	119382	45096.6	256165	21393	136450	11654.5	50464	36805.9	27404.2	9770.24	54504.1	20669	99474	17905.1	29198.3	52836.1	34516.2	18464.8	49532.5	37173.4	56928.2	28102.5	26255.1	71032.2	64492.9	49525.5	30101.2	533.347	49513.7	44457.3	16351.9
n	149.506		134073	6948.35	50651.4	134337	38716	58954.8	40510	48198.6	26097.4	162235	27830.1	412497	24291.3	20785.4	149915	120680	76669.8	47682.8	281004	49214.3	139709	33916.6	426117	68287.6	74613.2	8229.59	29431.4	162390	25669.8	22396.3	34653.9	217678	49801.3	18760	6731.03	114973	97730.7	32511.4	54109.7	175808	49427.7	83428.4	68359.2	93391.6	46904.4	696295	71548.9
n	150.023		56385.2	51090.7	48756.5	73159.9	78239.4	81671	83062.1	265411	56395.8	79261.1	60526.1	53510.8	95447.4	104742	51539.9	56118	20.8651	62185.8	103264	61765.1	63304.5	46345.8	72171.9	58759.6	46171.8	5982.71	22660.2	54433.8	35700.7	41992.1	27898.3	46656.2	46367.6	31356.5	6111.38	29468.4	77841.3	70914.3	38331.6	15722.6	78892.8	61695.3	63169.5	136392	38674.4	69946.5	154312
n	150.026		1.13524e+06	992778	1.08186e+06	918625	870923	735153	675424	1.02354e+06	717926	800766	3.05046e+06	256685	2.0799e+06	997328	1.03395e+06	587352	104454	1.17075e+06	1.41197e+06	1.03731e+06	1.12111e+06	973906	1.18187e+06	1.08916e+06	1.35724e+06	663562	800604	1.49146e+06	469905	717354	605699	334843	873924	469877	470313	413400	1.60003e+06	629663	523724	612301	1.22009e+06	1.37121e+06	1.00194e+06	1.07776e+06	1.51341e+06	1.3953e+06	338039
n	150.049		81450	79210.8	25083.5	124930	100350	116150	158494	46591.6	78189.3	170465	223329	69129	62175.5	142032	68457.1	511243	491785	149303	202359	109343	400773	29803.8	161466	107237	84539	119420	272900	203552	329127	139008	102172	373127	142142	115457	38702.6	201266	111906	316713	164010	171368	52131	224120	113378	102194	148160	246584	198932
n	150.522		11082.7	22986.7	12557.5	15924.2	19834.8	13893.3	45216.4	27211.9	26133.7	32299.5	46588.7	8903.17	61042.2	6632.61	14914.3	34298.5	42586.4	27440.6	30886.4	23554.2	29855.9	19390.5	30138.1	6198.05	40957.2	15025.3	24052.5	24818.7	36510.8	18681.8	6950.49	10922.7	15812.4	9686.16	15186.5	19863.5	21223.9	30195.8	27788.5	37132.1	16106.2	13687.9	51710.5	6459.03	61950.7	44353.3	46872.9
n	150.887		1.1726e+06	290351	1.27608e+06	126338	210884	395817	264354	377169	24282.1	99459.4	360736	104846	877111	166980	267600	239190	7764.72	642051	94203.5	1.3797e+06	43049.1	956813	196427	111125	403242	216705	474321	1.26067e+06	118842	14661.3	161643	2669.59	560611	134745	122502	481864	610349	108931	86924.8	254700	444107	328097	85636.5	1.45897e+06	97938.2	406697	82712.1
n	150.968		278843	283967	553744	230430	208072	351249	197101	264515	170379	116298	211649	245452	309845	228797	335473	356233	22746.2	324166	150731	464866	88743.3	585148	233037	184431	164161	340001	255032	365663	29187.8	178413	220573	10085.6	421149	292723	389908	434361	241765	43159.3	327649	200674	293569	285283	211310	360000	195726	105260	67408.2
n	150.978		490136	129632	176089	130967	174819	172445	175803	201139	93093.9	131032	53000.4	95118	116601	131309	165949	128647	23268.5	376003	67418.8	128275	83223.6	221713	41871.2	164531	113654	553346	230489	163475	70844.1	35339	142971	9240.53	170749	318120	119201	76338.2	127526	20870.5	57504.4	315858	212155	66618.8	192459	354577	25809.2	132510	19856.8
n	151.007		581374	1.0226e+06	234229	805690	766622	738848	1.70326e+06	3.38579e+06	765996	1.39215e+06	947943	803137	902792	1.79978e+06	423150	1.29751e+06	1.33054e+06	642067	1.54123e+06	699934	818349	537570	639710	317607	743212	123559	774463	738709	1.95953e+06	750586	470958	2.71173e+06	780112	2.43074e+06	325710	476573	901089	3.54479e+06	667653	406974	975972	938068	670796	2.17768e+06	755874	935188	2.23698e+06
n	151.024		42622.8	54182	42961.6	21417.3	50136.2	45468.4	37544.8	51165.7	16165.1	62302.6	56382.9	4815.38	62942.3	35377.5	26481.4	58950	7436.53	65994.8	44851.4	56333.8	32675.8	38376.9	41217.3	34352.1	51927.8	26527.7	50775.7	55859.4	41015.4	13118.7	40292.2	30582.5	45359.9	20256.7	32836	25749.4	32715.3	36395.9	24198.2	62416.1	18533.1	37412.4	40119.3	40135.1	49371.4	134110	40385.6
n	151.026		165700	234068	159549	231864	137284	192843	131530	404640	229752	107296	267490	68690.3	347263	236555	297863	63314.5	73977.9	126550	169243	127015	197862	218258	179859	130371	200364	254359	108116	188212	70911.4	265454	206841	106594	155071	462697	126613	74103.6	219325	220368	195469	122975	226098	294475	167338	98483	223864	136270	71889.7
n	151.04		2.05085e+06	1.48547e+06	2.56904e+06	1.46382e+07	1.57623e+07	4.31455e+06	1.86401e+06	1.53275e+06	1.04066e+06	2.59887e+06	2.0292e+06	2.08198e+06	7.87337e+06	2.89098e+06	5.08184e+06	1.29034e+06	1.81256e+06	1.98799e+06	738077	2.98006e+06	1.14414e+06	953226	2.40234e+06	3.23391e+06	2.06114e+06	1.58245e+06	1.146e+06	5.72732e+06	1.38128e+07	2.75434e+06	1.04241e+06	3.52283e+06	3.28831e+06	1.17177e+06	2.37215e+06	1.66526e+06	4.20767e+06	4.30201e+06	16942.8	3.37384e+06	5.85679e+06	2.42311e+06	4.21346e+06	1.68874e+06	2.42662e+06	2.33915e+06	2.25952e+06
n	151.052		13155.9	65517	105339	103405	65966.3	57565.1	62595	74417.8	117478	56957.2	91822	33870.5	72352.2	87791.6	201722	86485.1	91904.8	211474	76921.4	98622.1	141955	124586	98634.6	103033	18733.4	167595	133028	33628	144874	138960	82771.7	136952	120351	87321	115245	201892	105608	230333	76863.6	72048.9	96758.3	217325	36521.9	254678	113652	67655.4	134307
n	151.061		43339.9	132287	153437	121491	161487	187065	105916	145171	185453	162214	370434	200389	135947	177490	196230	205660	389618	242751	326441	149883	296143	83022.7	208071	181085	75065.4	168347	90337.1	209875	268934	294360	168928	228803	195446	159617	230589	161335	213546	200558	255933	194095	179364	192574	423349	139401	212524	175075	255159
n	151.54		27341	17470.2	3141.99	18605.6	16112.8	20857	5061.13	26635.1	20672.1	51170.9	67637.2	25268.3	66712.6	24608.7	11677.6	1487.24	60544.8	37136.7	28879.8	20298.7	56061.1	1322.6	410.695	21652.2	17307.7	17646	11469.8	26492.1	49844.6	25613.4	26324.5	47138.4	7875.39	13199.1	25984.2	17336	24206.8	19931.4	24928.1	24759.5	9016.35	15555.9	54180.6	17581.6	44917.2	77038.9	19986.3
n	152.013		45850.6	19344.9	59970.9	560291	54976.2	393561	60415.8	280308	34471.5	1.31347e+06	75920.3	637580	44485.9	79181.5	81747.8	54056.3	201903	230751	91419.7	453545	30349.1	50967.8	45051.2	56305	117049	13397.3	39510.7	162194	281160	405757	9020.1	226138	513835	432354	131701	52271.3	118448	159210	44295.9	11681.9	47320.2	223318	228428	179314	50118.6	438695	187690
n	152.023		234596	45104.8	86882.1	100701	87498.1	15172.3	60780.8	79603.8	251093	121625	1042.87	49087.4	90082.8	142915	202198	92882.6	845.069	41643.6	139183	171052	40880.6	53097.3	185294	71138.8	78517.5	12121.6	64220.5	153070	41782	59780.3	57635.3	25626.7	83005.8	54190.7	48534.5	103080	97493	115338	27724.6	98995.7	147863	85390.5	208724	96036.2	115441	141775	20580
n	152.044		182066	130097	184791	966205	1.0067e+06	295157	238193	112132	32687.5	211164	158892	194911	580591	223786	313213	274639	178595	198208	282237	294289	291307	64595.5	298832	239794	164531	120283	268960	364979	988648	1.7477e+06	105383	982037	384883	76693.4	149521	395657	320716	492164	32114.9	347900	314169	239153	304813	246073	203213	269708	182354
n	152.047		55328.7	40900.9	30253.7	28067.5	80766.8	52830.9	50686.9	64292.8	11470.4	60806.1	510132	1816.76	65377.6	60999.7	252128	31893.2	14710.5	87856.5	45872.9	86000.2	42509	15015.3	87229.4	59322.7	37612.2	20530.9	76264.8	56187.8	15640.8	38823.8	70634.4	8190.71	48744.4	33335.6	18187.8	26875.9	57393.7	57236.2	36847.8	41322.2	37981.6	65032.9	35052.9	66753.2	58342.1	228921	18706.1
n	152.884		1.11678e+06	287233	1.30717e+06	132482	168126	429422	235922	354533	27666.5	93387.5	319514	49521.2	809316	161643	287160	232759	8481.43	644282	116030	1.22633e+06	52635.4	993649	166971	106557	356138	196565	423005	1.19271e+06	71927	25387.5	116246	12176.9	497815	156302	139301	466455	582295	149644	70043.1	255637	425981	371700	97868.6	1.46791e+06	90237.8	394285	43699.1
n	152.927		28222.1	26584.6	14309.1	12814.2	12514.9	7479.51	10397.1	553.419	12080	9659.13	5421.73	11212.2	36246.8	31698.1	15334.8	14353.1	3175.62	17361.1	27393.8	45515.4	13140.3	3355.21	21352	36303.9	47750.1	9370.73	480.904	41937	10509.2	365.952	8048.11	14331.2	20305.8	12960	32140.4	17314.4	20595.9	13495.5	45182.9	5221.21	9399.04	54452.6	44926.6	36556.3	58548.4	9800.49	13197.2
n	152.987		48303.3	45391.1	57501.6	18076.1	35242.3	27393.6	18652.6	84048.8	52358.6	91477.9	70755.3	57017.9	76622	89700.4	54263.2	37304	122844	44089.7	9896.83	23894.7	134675	7589.22	68624.5	47095.7	70475.6	56145	30812.2	49575.3	48208.6	40465.6	44205.1	51564.2	58287.2	55258.1	43459.6	21154.4	81463.7	116013	17339.5	21721.9	14813.8	95855.8	30937.9	25475.5	84117.1	95541.4	51355.2
n	152.996		61654.2	178103	201398	166758	305270	212063	220253	278568	188304	275573	399686	198147	215385	248106	398220	233276	173342	269604	318540	175930	259066	234191	181907	215711	203656	154854	216383	200352	229887	164744	195531	205371	171638	185170	314821	130390	123566	281739	156605	255659	154411	157403	158393	234569	266548	319522	195523
n	153.019		206305	116222	286498	180217	169706	282900	519250	161118	88300.5	260107	303173	266641	267399	332257	338073	262480	240498	172042	288097	403079	228638	146467	457220	339354	602908	182215	298990	280996	523701	338784	589008	482200	527117	202835	279080	183929	434404	531953	250125	178070	305539	1.00738e+06	211061	300169	302258	307117	455170
n	153.033		643782	520104	2.03226e+06	217594	945288	322951	731207	405250	583225	384054	307479	301787	431786	773118	913819	512209	5869.44	504551	480310	782176	473801	451133	670513	483337	265469	250381	639566	524371	425463	295983	524522	109539	418102	35715.8	935967	550453	537103	220249	85005	811135	297795	183207	638830	352153	1.16383e+06	880316	151968
n	153.048		1938.39	10648.1	24758.4	8681.33	19262	17938.7	15435.3	21040.4	46825.4	63841.5	30852	13663.4	23729.1	11734.9	5274.13	5676.19	42281.1	572.916	31442.7	9180.51	15449.5	9375.27	13932	10638	14847	922.336	25694.4	30171.4	30850.1	19588	16861.1	12647.9	7345.6	9084.76	24893.1	21577.6	7055.62	18240.3	4817.26	20016.3	11497	22473.5	101923	13975.7	44933	38260.4	15942
n	153.056		20950.4	2508.42	8934.57	6780.33	398.643	17330.4	27067.9	8813.42	3111.38	30324.3	15623.3	1893.1	5802.12	22424.1	1840.73	58820.9	5956.48	4854.18	17267.8	50891.8	73313.2	25276.9	46452.9	11034.7	32995.9	6915.54	113479	42958.8	16272.9	370.176	63345.4	29467.7	96915.9	8764.36	528.863	51260	566.509	118551	7236.07	40337.8	6217.56	22051.3	19847.8	68492.9	10410.2	44824.4	13207.9
n	153.963		2015.78	10960.8	13068.1	8345.94	27051.7	13710.7	56506.9	33608.1	19848.3	37280	7683.11	347.207	3239.38	22306.8	22417.3	67360.8	25065.7	43642.5	35550.7	16256.1	23041.7	19046.3	366.364	37972.1	21354.8	28284.7	12796.4	17071.1	11266.8	16306.5	40802.3	29819.2	6894.4	6499.68	36733.1	17711.3	13424.9	4012.38	21741.5	33568.4	21168.8	24065.7	17352.8	7407.9	4372.69	36248.3	31139.2
n	154.015		30407.7	23893.9	27556.6	7123.01	1826.96	28432.3	32745.7	27595.3	8101.6	12249.7	28162.9	13715.4	26467.2	15832.8	29429.9	148286	21109.9	52374.4	44346.4	42800	111593	643.095	37244.1	25376.1	29347.2	25838.6	58241.4	46853.2	20582.1	2860.92	64931.8	150626	37091.4	16784.7	11596.6	35327.4	33129.1	54129.5	23941.4	113990	9253.22	39501	36089.8	39207.5	31055	101916	9110.79
n	154.021		54202.7	32594.5	30320.7	27505.6	27306.3	23745.1	44635.6	50697	53879.7	47909.1	18142.6	4851.23	18487.4	45015.2	69696.6	28699.5	9466.42	17753.1	35603.1	85675.9	23657.8	46516.5	77375.2	29695.9	46521.1	34717	23689.9	40385.6	19173.7	6308.71	36574.9	12502.7	38048.1	1160.49	23477.6	12758.4	41046.9	50017	9834.55	19783.8	38339.4	102592	72432.5	34100.2	51914.2	80292.8	29456.8
n	154.028		15525.5	17106.7	58773.1	22646.3	45738.5	43695.7	5381.14	30574.9	17536.8	23639	110161	13072.8	62149.8	56238.6	11694.4	27739.7	7037.79	14211.1	29251.2	41334.1	9786.34	34192	34745.2	58641.8	45790.3	20995.6	32410	31625.8	14371.7	14506.1	28523.5	2623.52	21158.9	23853.6	30795.9	42445.7	33342.4	52462.6	19502.1	17874.7	18763.7	56263.8	29903.4	8985.23	32981.8	36123.2	15669.6
n	154.036		22636.8	19393.1	59598.7	2765.79	43870.3	14035.8	26125.7	12866.2	22079.4	12827.5	2077.25	12171.1	20174.7	19267.3	27842.8	22963.6	476.884	2188.53	17216.8	9085.32	16075.5	10914.1	27037.4	12189.3	25920.4	15951.5	18837.1	17215.6	116.386	3632.59	6861.66	10590.6	14556.5	11465.5	32301	2283.79	24084.3	12268.3	971.443	16638.7	9540.15	26885.9	7040.34	6688.88	36035.7	33886.5	3263.79
n	154.063		322239	75956.1	491121	105444	408970	226114	90781.7	240300	285131	175911	222267	133159	1.35945e+06	155181	251477	153141	10124.1	199782	381199	322233	333156	65717.3	398084	971387	40917.7	318956	170961	33191.6	231688	140727	179831	86730.2	170392	173887	144416	149200	224635	83860.3	15714	154973	207073	106668	468844	231314	323209	188697	152120
n	154.881		305014	75109.2	341269	26889.5	68859.2	137666	75671.2	97326.9	4105.03	18769	81534.9	18883.6	242903	48215.5	78923.1	55896.3	1309.99	201388	31431.4	282099	18324.3	276370	58844	33646.7	110705	49229.2	116358	346809	36363	9256.02	44415.5	2841.43	142939	41928.1	36495	119514	169096	41138.8	2668.53	74045.9	143982	116859	22152.3	307452	8539.14	107418	14848.8
n	154.919		288874	327650	1.77282e+06	164824	502008	235627	214670	416307	272013	153849	424821	242849	474447	281453	265978	562757	70336.4	344308	288825	559111	210625	669232	505912	252852	221268	204864	322211	289682	16902.5	169209	193890	119904	317090	111439	506400	684696	316355	21879.4	289399	408775	278853	201100	201772	224068	304755	300116	92109.6
n	154.928		6.23293e+06	2.68057e+06	3.60697e+06	825835	2.51646e+06	2.27921e+06	2.15294e+06	3.40242e+06	748792	1.23044e+06	473625	1.23197e+06	1.68249e+06	1.41372e+06	1.29838e+06	1.80541e+06	259763	3.82044e+06	432107	2.34911e+06	889658	3.8917e+06	955938	1.31314e+06	1.62317e+06	2.61514e+06	3.93955e+06	2.25772e+06	943718	327556	2.3768e+06	381103	1.7596e+06	1.41503e+06	1.27049e+06	1.91958e+06	912310	560705	396975	3.33889e+06	1.1193e+06	715080	1.06537e+06	1.77867e+06	447068	1.70221e+06	179035
n	154.975		65988.3	73475.7	43551.4	154018	102573	40941.1	76913.3	31049.3	161518	99186.5	188421	108425	35819.1	71262.2	411274	187233	95930.4	172264	263795	56812.4	6305.07	32204.9	78016	47889.3	80662.2	50056.8	24140.6	18720.5	27611.4	162892	150710	121010	53775.5	14110.1	125223	95335.9	64189.6	88883.2	18347.2	51608.2	101727	149635	84396.8	15938.6	121848	131456	85461.3
n	154.98		1.46827e+06	822667	610182	1.94254e+06	684777	516025	2.43656e+06	1.04996e+06	835250	2.64045e+06	271242	1.00548e+06	186712	1.07716e+06	2.44244e+06	1.93899e+06	573111	2.15215e+06	1.97747e+06	1.10814e+06	551815	320666	885923	1.68605e+06	1.17198e+06	1.10427e+06	1.07923e+06	411846	1.28588e+06	914827	2.18983e+06	2.64209e+06	660658	808608	941234	625904	527079	558147	100495	1.17147e+06	903339	1.07581e+06	593761	218844	505239	1.53118e+06	1.26625e+06
n	154.992		75197.9	27878	41224.2	187614	280365	104934	7575.76	139248	49546.2	4773.51	70585.4	29721.1	50184.9	9682.79	81313.4	33288.4	31226.4	37754.5	41943.9	14793	15549.7	26418	48878.1	17625.6	208273	61264.3	34006.2	22546	38223	15511.4	6981.48	31860.8	21444.6	136869	41470.3	115938	32802.6	78340.2	23005.6	28692.3	10386.5	97826.4	9491.31	53021.3	195508	17979.8	11214.1
n	154.999		86492.8	77337.5	138095	203141	70005.9	165351	422447	307884	136826	189955	296033	61028	102538	501803	47155	526781	359902	482253	582646	429243	1.62564e+06	15571.7	628961	136104	116438	330099	247150	1.77646e+06	350793	54333.6	400803	893884	394361	242820	232153	340293	253960	141946	213753	1.02995e+06	139240	309679	61724.8	401960	345330	1.07833e+06	252766
n	155.012		531227	413132	1.02394e+06	352766	690435	416709	366894	556228	492553	531339	2.10075e+06	303643	557679	976991	703378	638876	132359	1.32545e+06	873994	551765	990236	486063	781175	1.30253e+06	331615	447850	1.29161e+06	555619	537301	351216	875296	144088	224211	275097	491488	614637	292484	485399	390849	941710	257683	565338	267832	740362	610541	944167	296561
n	155.03		189467	197662	552671	46229.1	251136	112573	246037	140061	191161	143008	82662.4	129644	176403	208164	271758	191175	9694.85	128972	117839	268993	152499	109008	239040	173336	118512	46713.2	188791	152938	113566	119018	154843	77298.9	158996	5400.46	282917	159067	163152	84589.6	74047.8	229931	92545.9	41181.1	232682	121823	312131	237097	95968
n	155.035		4784.03	15128.2	55013.1	43862.9	17321.9	12426.5	58496.7	39551.9	2482.28	74574.5	55924.3	170.609	24033.2	52027.2	31143	94136.1	62642.9	3227.02	44883.7	65018	141590	32877.3	73855.1	7778.64	57108.3	27914.2	219393	99088.8	72109.3	15580.1	8083.12	91417.2	103824	17927.6	15036.5	116728	25521.6	201584	348.251	142877	2989.97	40475.2	56177.2	58482.6	46183.4	88386.9	35356.9
n	155.046		201054	145232	170528	226246	254290	21052.5	147557	291935	370558	427112	382548	63348.4	254512	284731	229408	145016	139272	165668	376522	373601	425768	25274	240566	357392	102089	132655	226750	254156	132080	246218	102448	297211	173533	86477.6	171942	163871	203694	232428	27000.8	182735	337980	263370	334403	195622	374778	291583	138888
n	155.072		43298.7	60821.5	85392.3	94266.4	28921.5	33930.2	22662	27990.4	47824.5	87364.9	46267.3	14710.1	80080.9	42235.4	20364	36375.5	16444.6	12284.6	98637.3	94564.3	36335.9	34017.7	37122.4	79261.8	41584.4	20123.4	51592.9	58835.6	15973.8	23570.4	64214.5	27095.9	63978.3	2794.24	27032.7	71443.2	52817.3	46384.7	5773.28	28669.6	59066.1	56219.6	227970	50273.6	38345.9	120669	32999.8
n	155.48		175895	93512.3	95602.2	298595	81579	101293	193547	117123	88902.3	321597	40975.9	128378	79425.1	115556	278253	180472	36054.8	278397	257820	138129	71308.4	18110.3	116342	226270	105372	129248	99835.3	46880.6	169123	128903	235678	285003	86266.7	91884.6	99604.4	87360.9	92126.5	82168.4	9480.67	189254	79457.4	166381	84671.4	25319.9	69038.2	182137	119392
n	155.978		175499	97627	63400.9	248993	96695.2	44115.2	341697	133533	123854	278894	78156	129524	24303.8	102495	289869	206902	81393	280557	228593	122567	83854.5	17019	82830.4	208601	136316	128811	170321	29039	148254	140926	226591	325198	61836	83186.7	108070	73779.8	63874.3	71132.7	117863	150910	96209.1	92228.3	101580	15084.4	32575.1	158092	161546
n	156.053		7148.14	16366.4	7530.6	1644.25	11645.3	6914.36	6574.43	3255.46	20883.7	9696.19	14617.4	4089.82	18558.4	15047.2	519.348	6902.75	46143.3	5170.68	31192.2	10211.2	20565	1318.06	14316.8	11257.9	8025.31	205.281	4797.48	11767.6	90.9267	21373.7	6371.73	7911.36	906.383	4579.34	8030.26	7866.58	10504.5	8563.3	550.151	5800.07	8660.08	3113.91	15014.2	7901.5	14598.6	5805.5	1306.79
n	156.067		258195	270626	235118	196900	235968	107830	528884	76736.2	254129	291290	242677	247212	306655	191781	253011	413695	319497	314520	402171	342429	246133	90762.3	317325	327703	162401	253966	122861	138957	392625	208907	220825	478622	144116	124322	243918	549265	104254	241346	225351	189494	329167	196898	309264	309725	182442	557758	284238
n	156.916		93843.5	83344.4	478529	66934.2	152333	61287.4	53009.3	105644	67011	25639.8	154471	83377.1	110993	58993.7	93937.8	186481	19595.9	135025	80179.6	159688	51685.2	210364	119234	73819.9	40198.8	67094.4	94912.7	82264.7	3914.88	30863.1	61080.8	33949.4	108810	27094.8	121271	187538	74695	61852.7	99530.4	75735.7	82880.8	59899.7	50069.5	61715.7	107533	85663.1	20744.4
n	156.925		1.69141e+06	606198	798194	256626	663708	614925	519324	845553	224413	297009	144352	329670	441356	426205	356032	513445	5526.91	863333	113820	556571	201842	1.05004e+06	281914	311295	353285	660441	945789	687413	330954	96412.5	603287	118113	427969	373095	317224	487618	219145	124305	191913	808821	297232	217663	278130	447714	108755	392429	62100.1
n	156.993		258661	138733	390793	359088	348764	183287	178717	83874.5	434080	174519	250675	345547	458477	297556	267040	347724	248075	37828.2	38418	280385	350986	223622	421332	267641	147957	149646	89357.6	79849.9	130184	508969	395248	58492.2	244351	164784	688118	576087	205335	231429	407809	205559	77227.9	342801	257793	171007	375093	59763.8	587548
n	156.997		935219	525663	509262	543051	791893	1.09695e+06	542819	536081	608484	590280	101558	718549	433272	593198	382273	528629	808889	534572	202682	459475	622143	478752	388394	700692	355331	901984	719650	220121	956802	410577	892068	516818	252002	786481	622711	527406	118322	447933	413617	1.00171e+06	157236	302962	492176	150973	332710	261129	692311
n	157.009		128096	122147	284315	113921	202677	209923	168289	189580	121309	153688	597117	65180.5	150181	266672	234673	229086	66442.9	356864	273300	183785	309646	131353	253016	343437	81139.6	143463	504230	240356	240168	81589.8	307758	84487.7	104422	71627.1	174094	209878	106458	213942	154251	319814	51433.7	186198	69866.4	282595	219767	329662	92486.9
n	157.027		2.65111e+06	1.71654e+06	1.87829e+06	1.11892e+06	2.77136e+06	2.39774e+06	2.42637e+06	1.93041e+06	2.03691e+06	1.95536e+06	5.28129e+06	626913	2.84719e+06	3.07356e+06	2.35986e+06	2.85459e+06	709257	2.84359e+06	3.23928e+06	2.05199e+06	2.09257e+06	1.06535e+06	2.8759e+06	2.34829e+06	1.4513e+06	1.3509e+06	2.70028e+06	3.8827e+06	2.82923e+06	1.97594e+06	1.64488e+06	945435	1.95132e+06	887878	2.13842e+06	2.19315e+06	3.41404e+06	1.72743e+06	1.79927e+06	2.65941e+06	2.12084e+06	2.9003e+06	2.39192e+06	1.82039e+06	3.53038e+06	4.27691e+06	2.16062e+06
n	157.037		82197.4	60558.6	69886.3	246350	125794	219177	153847	316236	64378.8	200150	232155	55676.7	178200	313821	150299	138507	162078	183816	104332	234110	91694.4	191311	151264	194914	192831	1.03963e+06	115411	140114	122413	128748	219518	71974.9	134468	726977	96117.1	174499	238968	585252	335072	124441	104710	1.22245e+06	210250	272428	99516.7	158991	179169
n	157.051		690644	650197	940108	899111	896156	577450	1.7521e+06	739549	721266	953941	1.02844e+06	460470	853488	926333	534063	579603	2.1827e+06	414113	1.37978e+06	946004	1.47375e+06	347690	836931	683580	668649	332137	1.02053e+06	1.1155e+06	971232	554791	1.30387e+06	1.86735e+06	581626	389490	1.29063e+06	1.09663e+06	775213	672615	302896	653774	682168	686649	500590	366510	762517	605049	565164
n	157.087		172851	259648	193953	424106	121511	77323.4	98486.2	181149	109300	157983	192169	65162.2	121079	168757	104855	100593	111032	88433.4	180905	112537	96594.7	83317	85316.2	122042	140266	97067.8	147646	192029	167952	118036	165603	76013.5	123016	72674.2	111127	140367	183501	113032	58768.8	59712.8	120538	161261	452897	65143	178300	153959	111267
n	157.124		836566	882761	392376	1.34179e+06	756200	1.74763e+06	552646	1.25269e+06	971413	511525	1.48961e+06	625129	1.01993e+06	1.08589e+06	1.88455e+06	399512	824313	1.19117e+06	493179	1.01637e+06	1.11083e+06	967623	941859	860337	2.83642e+06	2.26312e+06	749825	902958	701951	1.81498e+06	1.03552e+06	479671	1.15987e+06	2.38134e+06	677218	670095	2.00571e+06	2.08769e+06	1.20557e+06	590767	1.46603e+06	3.06837e+06	1.23617e+06	615356	519717	886722	616981
n	158.031		84713.2	57601.6	63861.9	33804.3	82591.9	96853.7	67143.9	52717.3	37381.3	39885.4	181107	28616.6	66648.7	68931.4	55075.9	85346.3	18016.6	79768	64848.2	76371.8	56329.4	28825.1	83984.4	52960.8	26728.7	49951.3	36534.3	83812.7	75178.7	42855.2	61760.3	21519.7	60103.3	27359	47693.3	51854.4	98859.4	65427.9	64923.7	75302.9	55377.5	54852.9	44266.1	51561.1	90038.1	120764	41385.2
n	158.046		138692	240494	98503.8	117252	251803	80942.9	216430	159235	120274	176462	186671	45067.1	129444	178641	161101	83928.6	294815	109635	260765	138373	228247	31354.4	156011	116822	82675.8	61556	138803	111295	171230	100115	137499	244202	96115	52371	132484	114564	53210.8	86233	138677	95087.6	94745.3	67224.3	119824	97967.9	138996	117476	76869.9
n	158.057		55584.2	53748.7	39697.7	72571.3	44455.5	61865.9	48489.2	24056.1	74313.2	32955.2	135990	84161.2	90739.1	151066	52647.5	44839.5	20489.6	54709.2	74327	71814.2	81269.4	47839	38093.2	122594	53320.7	61517.1	51486.8	63358.3	30706.7	145866	56135	60808.3	52602.2	38012.1	24633.9	44557.2	35995.8	47765.4	76725.4	51724.5	70884.6	57533.7	68054.3	44012.6	96511.6	27130	81716.9
n	158.083		306076	344813	338247	270181	403851	340803	335967	156368	442709	294691	247924	256046	350800	241914	369203	541054	379571	365177	471825	434862	354780	131324	476667	453078	305873	269921	206891	182916	251142	321744	310244	533668	173411	123448	305709	515383	195793	327131	237957	296591	258184	437924	783241	244970	360580	675381	189517
n	158.127		29007.6	90126.1	27072.4	109567	59989.1	132691	33870.3	95043.5	95685.8	38191	130116	61824.7	61574.1	65445.8	129705	53418.5	63448.1	111189	34497.4	88970	77112.8	58984.9	92918.8	73843.4	200780	145656	60884.4	75469.1	49069.2	136305	70018	39607.9	104609	159064	52915.8	42828.3	172794	160669	81397.1	38040.8	102243	204534	105907	19309.2	51258.3	81317.6	53152.7
n	158.544		35269.4	10285.4	21710.3	11575.1	18979.4	30406	25082.5	6337.73	17320.6	27886.7	36380.1	18007.6	110703	18258.4	19066.6	16048	23886.6	16883.6	46780.2	40957.9	35118.3	18374.4	15301.8	15038.4	21446.1	15602.3	26950.3	8948.13	19676.9	16770.6	10353.5	26620.9	430.498	2672.47	38747.4	20356	12948.1	18335	17435.6	16709.4	0.0865457	14143.7	25065.7	3255.31	39828.6	38962.3	9742.78
n	159.024		617546	481389	509902	352171	752884	633947	580184	544858	503419	587597	1.46057e+06	189899	708769	747736	583178	774941	176554	626333	817453	536905	552681	312878	707825	536921	380144	341415	685826	1.0325e+06	805507	573278	510964	241302	521348	281286	539755	548313	824504	419858	404155	624823	510694	701092	673326	439758	945995	1.13715e+06	515236
n	159.03		74409.8	127583	160003	111750	105598	154846	147973	68470.4	113688	152136	255579	126007	133547	223508	122871	235278	297998	77037.3	187013	95518.5	265498	41933.1	142464	153952	176406	100338	185747	175013	443587	103201	167752	273594	157101	121589	143505	185741	118126	217671	153737	146577	55348.9	99935.8	121012	87288	294220	237186	107348
n	159.048		29196.5	69803	36583.3	32957.4	42035.5	105266	37059.4	36829.6	87783.8	92243.3	27301.5	35691.7	45099.6	31592.5	47198.9	38388.1	72624.2	35906.6	43908.2	22360.1	42224.5	45803.6	70874.1	29739	58971.5	28096	26788.4	13594.9	18687.6	39859.1	17223.2	71612.6	24698.1	51868.6	67348.4	33559.6	30536.6	65635.5	13938.5	26331.5	30431.5	83158.1	60963.4	61834.6	71017.1	151811	43307.1
n	159.067		386347	651435	515761	557807	590607	384627	621254	539643	475658	751213	706506	315909	445738	506101	538678	489528	3.31691e+06	322450	1.38198e+06	508572	1.02902e+06	349642	533038	490386	563238	373410	678136	1.67251e+06	575545	389434	527011	1.01697e+06	448335	431867	780007	783967	454323	478493	398543	456814	433781	454035	1.1624e+06	319776	789990	706888	702115
n	159.078		25136.8	8235.55	36527.9	633.58	24795.6	25375.7	29608.4	20098.7	26383	27643.7	45609	15451.8	22089.3	37846.3	16291.6	22505.6	142622	17085.1	19980.5	12626.7	34364.7	4620.31	1324.79	7337.63	37589.2	2734.55	8039.15	25484.9	24794	27313.9	17250.1	9563.84	14008.8	16707	12488.4	43094.7	14143.7	9955.62	23931.4	24525.7	18718.5	7512.16	36192.8	8972.38	23192.9	6035.81	41555.8
n	159.103		31082.1	28175.8	20086.6	101522	42521.5	24818.4	22350.1	26852.7	21401.8	13250.8	34982.1	23029.3	55809.7	52607.3	24623.3	5822.54	30459.3	44005.4	14522.4	15147	2454.44	18485.6	17874.3	31397.8	38368.2	23792.8	32265.2	47774.6	12131.9	41191.8	39636.1	25875.5	18575.1	34653.2	5894.05	3936.24	48572.4	22466.9	13157.7	8536.77	30762.8	41235.3	37794.7	46614.9	5472.28	9687.47	20573.3
n	159.528		294354	656987	639907	685714	683081	790695	786379	983006	1.33844e+06	1.10839e+06	1.15198e+06	213544	1.01597e+06	653444	422206	603118	1.4283e+06	436859	811195	594602	831053	253308	596549	582058	209100	344502	543431	669699	609684	535512	766824	948087	270981	327434	517301	501177	681324	742032	592577	628692	570809	591790	730118	284583	1.19174e+06	1.32572e+06	509473
n	160.028		28206	57568	95259.7	87844.4	51566.2	116634	119399	66271.1	112200	130205	182659	64360.2	139981	81283.1	119898	117776	186739	78667.7	147015	109203	171889	29681.2	108714	63721.8	33099.4	25922.6	105591	93394.9	82376	48677	85012.9	128067	72244.7	31556.4	46656.6	82426.1	77881.3	187851	66861.3	101087	70251.8	60206.3	80396.8	78211.2	90782.9	183089	48866.6
n	160.062		701918	1.03626e+06	1.07922e+06	908796	751394	572377	725287	713244	1.25084e+06	1.22918e+06	1.23559e+06	520124	842349	783665	860083	740091	857842	1.38368e+06	3.69747e+06	856833	1.21758e+06	478363	1.14047e+06	838792	806489	399814	717443	571527	729395	714787	696238	1.14652e+06	439378	313873	847802	868226	572786	551864	569212	708090	1.03838e+06	559137	1.01649e+06	479498	1.14378e+06	2.00004e+06	841953
n	160.07		13721.8	24079.4	25851.9	20455.3	36473.4	34399.6	32789.7	6983.58	17764.1	31570	34985.5	9781.67	15720.2	15209.9	21399.6	17980.5	187656	4621.69	81053.3	24063.4	37596.5	4113.96	26798.8	11990.7	31652.1	22196.6	28008.9	110283	22587.4	7059.77	23071.1	42194.8	11075	23510.6	45705.3	39765.7	18663.9	24037.9	11882.9	13870.7	16819	22711.3	55555.4	463.867	34566.8	44253.2	35952.5
n	160.897		337151	328115	210841	539269	258295	539841	149663	428454	276636	234831	281620	291938	292635	290180	307558	155325	211145	304647	117113	295255	177805	377863	265135	208069	367271	420861	322512	284556	332394	355818	324423	109160	484815	524992	210804	189294	422031	419558	768045	221329	359650	702938	313828	190436	178070	324940	210380
n	161.046		946356	1.11747e+06	1.80759e+06	1.31937e+06	9.54539e+06	1.70269e+06	1.70927e+06	1.86864e+06	1.76331e+06	2.14626e+06	4.89739e+06	913009	1.23864e+06	2.8787e+06	614291	1.85535e+06	3.83625e+06	2.7473e+06	3.64159e+06	1.34052e+06	3.3062e+06	1.04325e+06	1.76026e+06	2.62891e+06	1.55793e+06	1.03527e+06	2.09393e+06	1.58825e+06	2.3033e+06	1.40611e+06	1.92589e+06	3.08611e+06	1.43758e+06	1.0096e+06	1.64376e+06	1.63767e+06	1.85166e+06	1.8095e+06	2.55825e+06	3.76042e+06	851244	1.66829e+06	788377	685978	2.01552e+06	2.14551e+06	1.57323e+06
n	161.057		23278.2	150829	36834.4	53384.7	7352.32	47643.7	23693	27688.7	110884	76788.5	60421.8	30108.3	28720.5	33972.1	11160.1	11591.3	55613.9	14441.8	9684.24	19492.8	51432.9	8879.23	33721.9	58860.9	62851.9	27079.4	4987.02	9504.9	21494.6	28757.1	36921.2	30636.2	21738.5	21906.4	69645.9	29259.1	21011	6047.72	36914.7	15577.3	26409.5	978.994	20338.6	13956.4	96843.1	84643.9	91003
n	161.082		91809.9	130920	131876	65022.5	82716.1	120116	42767.6	206753	251629	185757	90211	47581.5	188213	128294	130570	180270	138494	157461	232137	63701.7	216195	50806.3	175067	185363	50740	94871.2	136901	191189	198542	173248	160016	217505	110742	105516	126832	123308	95141.3	196885	80227.8	236140	85649.2	152491	185452	146301	345784	264404	91075.8
n	162.016		35628	19724.8	37241.1	27921.3	40484.3	16734.9	34331.2	24711.5	3188.6	73711.9	77576	35330.9	160.63	34938.7	4871.24	67469.2	64112.6	802.101	79663	22799.4	35779.4	48910.4	16112.6	57152.8	77065	3654.83	16639.2	47.0906	42818.3	31055.8	15722.4	60749.9	18075.8	4401.85	1747.24	33089.4	8627.7	42147.3	33112	38344.6	4023.14	40373.3	55598.5	27419.2	30984.5	171316	53762.3
n	162.045		9215.82	22280	6125.26	18341.8	14538.3	38370.3	16582.4	9912.76	669.335	3805.5	43502	15842.9	8700.1	6604.48	10772.6	19954.9	17404.4	63697.3	20219.1	1578.98	9604.27	902.706	43250	5716.64	904.872	5234.87	5724.96	10372.4	19627.1	25075.8	3315.67	23428.7	7523.4	22561.7	17191.5	32192.7	3548.76	20109	182.806	147.546	19808.8	18172.9	33216	1945.52	1912.39	19263.2	9982.48
n	162.054		54182.1	34791.8	108492	46359.8	407779	108284	79567.8	91383.7	69116.8	100543	358325	32759.6	97104	154610	59699.7	92879.3	159661	91217.2	131830	47734.4	115506	41557.4	63441.2	65903.5	56149.8	65491.2	103974	73916.8	143591	80137.7	66838.7	114784	246850	75848.1	91975.4	103812	175989	92167.7	56190.1	108936	61948.2	56262.8	69268.1	44354.3	111291	113192	93138.9
n	162.894		337630	353270	131695	478187	280444	565452	168019	408473	259645	178746	320207	307322	353723	235247	303510	172125	248075	280017	144638	261997	208551	409566	244570	211385	343656	378092	334735	306236	345659	311259	300919	118559	412149	498188	217261	198946	378113	465077	683564	208462	349120	749996	347133	251098	190697	300812	188256
n	162.964		41689.7	217471	105752	339360	149070	161870	286316	198123	368905	160425	137819	209040	159449	158526	696132	555809	98050.1	263817	472146	351418	197101	77573.2	332788	311945	152393	73832.7	131090	69419.4	218049	401667	248562	337821	135763	96731	303406	382584	140817	86740.1	321655	97017.7	137918	237667	222788	130391	370074	253959	152477
n	162.968		268432	466354	208876	537276	203931	268787	746984	445501	398459	493912	51647.8	351843	131715	178150	564103	512943	445865	458809	469815	375733	395527	145581	209768	413971	261085	271524	245446	164033	442490	261499	605211	757121	110588	214822	300843	323824	127843	191122	104073	395870	238202	248334	248678	98329.5	303599	666326	402773
n	163.025		150351	329.806	74719.3	51632.6	198345	2907.32	84284.3	26742.7	114445	61769.4	181866	12087.6	76417.5	126014	31472.6	45491.5	277739	372335	119309	137394	139575	74454.7	76598.8	90963.7	63608.7	286715	115976	394348	153560	100772	25720.8	93745.9	33959	87916.8	72979.4	60493.7	40614.9	368464	40871.3	58458.3	74056.8	98987.7	60535.9	3.19888e+06	111184	109049	81068.8
n	163.04		20878.4	8340.11	8391.27	63589.4	14896.3	4656.9	364.573	27735.7	8358.58	55753.9	58168.7	13857.6	19256	19669.8	44492.7	28782.6	31395.3	17671.3	25250.8	5555.93	7074.9	1667.13	14712.6	6054.39	52581.4	3989.03	12077.1	26401.8	20557.6	3158.43	28614.6	25324.9	29497.5	14175.7	18168.5	150.004	53737.7	6429.73	17295.4	16626.5	36630.6	189465	1752.11	34620.7	20320.7	23462.6	22661.9
n	163.061		103054	133801	120008	153367	138890	202317	359268	89210	136674	327969	369821	152357	149880	318170	155276	502548	464817	163853	424558	272131	881016	51098.4	355421	325377	244906	242145	515894	252506	527475	191100	255186	862535	395054	189518	109667	587673	202913	816127	288595	546578	134381	419255	173646	287295	278369	771931	218069
n	164.012		16316.7	140129	271653	56785.2	207806	125054	148540	177808	101638	100567	275703	118286	402853	104659	90999.3	245578	94742.2	161078	228961	196937	403275	229588	164830	134031	106286	101944	187129	155064	184570	65391.7	142079	71234.6	140350	66540.7	103017	192911	63061.2	138223	34726.3	221706	79303.6	83100.1	101435	160797	197132	325883	59536.5
n	164.036		36911.4	45503.6	76780.5	14283.8	94642.4	72254.9	53181.2	45600.4	52139.2	23218.6	65212	26200.6	67240.7	74190.7	59118.7	71460.6	15816.8	22931	23324.7	66618.5	22352.1	46113.5	51264.9	99796	27187.2	47969.6	53483.3	29866.4	61964.5	60278.1	39540	22842.5	82639.9	13025.3	50422	57128.3	53617.4	28355.5	70606.8	29655	54476	94989.1	70185.1	76500.3	53278.5	39381.7	37630.6
n	164.058		14583.5	23695	7336.49	40405.1	13676.1	24291.4	17054.1	29038.3	40885.6	37936.7	37661.5	6481.23	21920.2	23172.9	26181.3	24123.5	38902.5	428.049	53555.4	19852.3	87491.6	39968.2	25130.3	25350.8	31911	28216	18682.3	13642.7	30634.9	12963.7	24576.6	9607.11	16140.8	67275.6	24029.4	25428.4	17599.5	63830.3	34079.7	15614.7	15222.4	16641	30197.6	25598.6	19406.7	34510.9	18905.6
n	164.072		50414.1	37113.3	58579.4	96569.7	66019.1	37019.3	41691.5	40594	73998.8	76474.9	39001.4	73853.9	128351	59882.3	44998.2	83716.6	27506.2	64118.6	82514.3	52966.1	97846.8	23768.5	58900.6	137069	15049.2	47231.7	36178.4	13504.8	8633.39	55236.5	48717.7	75147.6	27412.1	39337.8	69881	81787.1	48559.3	32367.8	10394.5	75344.3	84907.5	48368.3	77072.5	68912.3	86090.7	52532.3	60074.9
n	164.511		37448.4	28983.4	152278	126303	95335.1	168640	146505	51798.1	37690.6	113353	1200.25	82692.5	28638.8	82651.8	80705.4	211854	278297	20116.8	553097	353173	535524	119332	172000	116919	91463.4	28126.9	208589	231797	3319.6	41242.3	159165	648442	125847	59707.5	81449.7	248616	105075	194584	87814	2.61162e+06	63284.4	102512	285632	189824	71234.7	144910	125432
n	164.891		61484.6	129233	48535.5	152915	84641.1	141970	44466.7	121764	102099	50429.8	89003.5	90911.2	115725	47726.4	106907	45762.3	31196.8	92535.7	18794.8	98806.1	63486.2	123668	66473.4	63028.4	106746	143103	105981	105771	87301.3	93738.9	109455	37954	139067	149263	66817.2	49472.9	93387.3	122084	194454	62274.1	101276	211153	97189.2	64874.9	38994.7	103598	75926.1
n	164.948		235086	207054	375389	163626	393373	88389.5	218993	196154	201943	104634	215923	314041	244617	614785	201437	305045	102235	332183	113634	324841	135867	434337	239242	503158	232378	262188	714306	268321	163608	370858	148171	98753.9	566604	171747	333001	255068	158177	84541	929261	179758	246299	216597	197187	270686	180009	160130	138063
n	164.957		130241	50303.2	51497.4	28566.6	76270.9	79224.5	94158.9	205166	34886.9	37959.1	5767.64	89111.2	64497.8	91406.5	51024.9	44921.7	27384	133286	12527.5	46675.8	40809.8	137167	15922.8	152861	92156.2	152475	359470	55601.6	42676.3	14106.1	45540.1	16527	131416	114461	60145.1	33932.4	19117.3	33795.1	116521	106286	89599.8	14587.7	54222.8	37425.9	3541.56	49413.6	28083.8
n	164.996		5229.89	17757.4	114591	19764.6	83321.7	41079.7	80905.6	24756.7	13090.8	30487.9	40821	79892.7	66364.5	60489.5	82690.1	177987	5761.82	54741.9	75911	91338.7	132850	34756.1	98569.9	34849.8	20316.9	40318.2	113238	81694.6	54710.2	11009.1	17936.4	28400.6	39285.8	22405.8	30869.2	174617	7390.49	115163	22115.1	128253	30656.6	8916.61	14521.4	47544.6	43547.7	70097.6	21427.5
n	165.007		19521.1	158.374	37352.2	38876.8	15291.5	49702.3	64593.5	36548.3	25302.6	34216.5	115021	14220.3	133823	42198.3	246399	97485.5	56318.8	59816.1	149775	78556.4	24142	12401.9	47579.5	7932.18	30526.2	48142.4	25765.8	58764.7	14785.4	7723.38	34096.2	67731.7	53576.4	30281.5	16987.8	10634	40392.2	16007.8	63295	268132	27059	63909.6	69900.3	91947.4	6927.98	21907.3	9245.34
n	165.02		73174.5	120359	53109.1	142422	122730	196930	132264	145621	96879.5	95294.5	87327.3	124538	122898	130033	99761.2	142129	374706	96966.4	144452	114300	112076	115972	134993	101470	115827	94308.8	82544.8	130291	179557	382429	219900	417820	113202	141806	70369.3	73631.9	94055	117330	152951	84484.7	109267	153145	105998	4375.26	105075	165678	309654
n	165.033		28061.7	29862.6	27431.2	23504.2	16135	17677.8	17339	13273.9	6058.04	21198.9	20281.6	932.751	18218.7	15221	31190	25720.4	7812.58	27331	20146.6	35321.6	13830.8	8125.93	16200.4	2941.19	83928.9	7347.64	43102.6	37537.3	289.357	8338.53	2618.81	10255.4	13074.5	10266.7	17915.6	23117.2	18607.3	18207.4	16104.6	15947.2	1924	9656.07	14870.7	45641.8	27790.8	49075.9	1949.94
n	165.041		640191	1.7621e+06	853041	1.45624e+06	1.14094e+06	1.61712e+06	2.60579e+06	1.00197e+06	1.69012e+06	3.05046e+06	2.83426e+06	1.91548e+06	1.3586e+06	3.28964e+06	2.58468e+06	2.14894e+06	1.05389e+07	2.28496e+06	3.44943e+06	2.22703e+06	5.68242e+06	1.8719e+06	2.25531e+06	1.85551e+06	2.45811e+06	1.2177e+06	1.13604e+06	2.40319e+06	4.61022e+06	1.99054e+06	1.64715e+06	4.55513e+06	1.88916e+06	3.04628e+06	1.61634e+06	2.43859e+06	1.74003e+06	2.30286e+06	1.54926e+06	3.13426e+06	1.42099e+06	1.50112e+06	2.33886e+06	2.08288e+06	1.811e+06	3.49404e+06	3.65101e+06
n	165.056		76747.1	43106.3	50076.8	299723	82758.1	45238.9	22493.9	164034	14660.5	90329.8	21129.3	68965.7	21980.4	32823.6	55643	60046.2	55393.5	66598.9	138381	48142.7	89409.2	169220	55250.5	38776.8	109329	7508.57	65763.1	263937	30004.3	6895.24	60306.3	58352.7	64278.9	56065.4	11653.4	58826.1	93675.2	84594.3	32590.1	167595	63847.2	45949	72178.4	74199.8	26973.4	78294	25138.3
n	165.077		35954.5	15666.5	10306.9	1234.03	6822.95	15555.8	33364.4	21988.6	40828.4	51150.2	46171.6	15503.2	25056.2	23056.7	141104	72740.3	55549.6	17480.9	72241.4	17952.9	21843.1	13931.4	25048.6	47879.5	31285.6	9955.11	23783.2	11339.5	72418.2	44552.2	6698.64	19435.8	26569.1	45792.7	12889.5	53460.1	27988	22257	35547.1	10864.8	25905.8	22257.6	133982	15003.7	52225	51047.1	30221.1
n	165.966		226085	207206	278410	330225	142304	169753	394621	170693	214099	173437	158435	280545	77214	325421	1.05463e+06	439389	23291.3	540324	305023	259790	50643.7	144097	240637	278781	251226	298724	172598	160822	149722	255379	330236	97113.2	276193	85862.2	313889	295713	301866	50395.2	184611	198410	257125	379260	152742	188894	124264	225351	148027
n	166.015		195640	141177	430457	102748	167128	168028	280485	187236	208857	258464	322921	129251	360997	182131	166304	366284	438335	142875	228433	216016	366100	84409	195975	277465	94199.5	84502.9	218972	161300	268150	187933	178548	113761	106380	192477	176200	193943	216066	192538	76655.4	300199	160290	144903	188056	116139	231377	218393	255404
n	166.018		102710	74399.7	90396.5	164589	140929	29978.4	60005	149521	163885	190706	176956	77191.5	148690	112210	191780	106526	261876	84256.2	208005	84273.4	180109	40198.2	108508	60676.2	136985	77740.1	75473.8	95595	132022	146187	54191.5	215101	82584.2	60637.7	134132	68736.6	103894	183346	35817.3	51814.2	119619	128120	133733	66098.2	104105	180333	93630.7
n	166.028		116927	52196	114756	48973.2	83503.8	69493.7	55314.4	75576.2	1001.73	84121.9	44302.8	52853.8	62637.1	59893.7	43901.6	118559	32564.4	71441.1	62489.1	73268.2	85023.7	14135.1	116674	123744	67745.7	29216	73540.5	57602.9	20385.1	29827.7	52961.1	36614.4	29521.9	40164.5	39848.9	67250.2	35221.7	111198	22848.8	58554.1	32241.9	97580.4	46537.6	52221.4	70716.9	82556.6	34757.5
n	166.039		106822	296660	373567	267352	405403	64601.2	129270	66150.2	889528	192363	127361	117704	77921.7	681782	168461	181613	424234	114488	170327	249979	126527	109777	276327	136785	105425	27680.4	124747	20384.8	193914	64540.7	143648	183505	208369	86818.4	73135.5	633452	113136	188028	105746	593556	48610.5	87150.8	763659	79281.4	435992	637692	117986
n	166.051		70203.3	19605.6	34321	19178.1	18512.5	87334.2	92092.8	79076.2	24299.3	159126	64970.3	66135.1	35309.8	24083.9	25041.1	69217.1	76970.5	110010	122564	75635.5	89417.4	87629.7	90744.6	18028.9	65221.3	33720.7	128537	108872	99348.9	65064	42277	64724.8	152663	129484	40337.9	92752.8	40860.1	173312	7025.5	70781.7	52336.4	43114.8	59384	140181	47911.3	55249.6	55279.3
n	166.861		511940	160303	211080	48830.7	145683	142377	148848	135359	13623.8	44324.1	209919	4826.2	512280	115843	134530	71955.9	10229.2	154387	6231.19	751067	28122.5	155108	145763	98120.4	473895	72576.3	96521.4	703047	43422.5	13873.8	95489.6	4618.39	259567	79559.9	53704.1	110891	440576	38320.9	63924.1	96597.4	176506	282973	128246	615248	89614.8	111699	23877.2
n	166.943		2861.52	34517.9	7835.64	19399.8	23911.2	3282.22	9433.07	9957.59	14139.1	15996.1	28634.6	197.023	37442.7	18997	24525.7	3630.58	720.184	12402.1	25119.5	32099.9	419.312	11556.9	40160	16748.9	21406.6	13423.7	34772.3	32552.7	4440.03	28186.9	482.633	5780.93	8878.49	7788.89	23836.7	19856.1	21981.3	17209.2	5928.33	12784.3	16764.3	41719	50744.2	32305.3	39680.5	18662.9	1794.87
n	166.952		117217	54949.3	100666	114007	113995	165448	83883.2	140099	159026	86029.8	79435.4	60774.6	98334.4	106066	152986	77485.4	79458.1	68866.8	67767	112864	101295	108427	74634.5	158034	171492	155279	127413	101878	171667	162716	144618	59432.9	85087.9	271058	82138	22545.1	104089	133850	98150.3	86481.1	106231	99921.3	198039	88268.1	120585	102861	113185
n	166.996		14345	18272.7	33638.2	55331.5	18947.8	48552.1	70722.7	20042.3	52536.7	7704.13	34885.9	24692.2	41675.4	21148.9	113062	22970	1296.46	16411.2	41172.4	64420.3	11571.1	18778.3	25914.6	55460.7	25781.4	54941.4	33829.9	17160.5	16963.3	41529.6	15164.7	1851.22	45902.6	71275	3223.63	5948.73	41783.3	36992.8	22516.9	38186.1	47906.5	74627.2	70161	3096.89	44020.4	51895.3	6602.96
n	167.012		227259	201816	249358	129794	259982	250245	207773	164679	143974	164361	629773	123302	142138	205774	142790	597932	12286.4	261845	299702	260339	277595	251828	365256	276446	211561	263487	261901	511376	480458	148620	184172	113244	217493	138817	128233	209446	297823	229893	196997	301820	135365	251259	160470	132523	233463	505441	215464
n	167.021		1.69642e+07	1.272e+07	2.42199e+07	2.61721e+07	3.05895e+07	3.53505e+07	1.81709e+07	2.95324e+07	3.47884e+07	1.72621e+07	1.99048e+07	1.39506e+07	2.9125e+07	2.38611e+07	3.55101e+07	1.64475e+07	1.2189e+07	1.84968e+07	1.67802e+07	2.62318e+07	2.25275e+07	2.5677e+07	2.20798e+07	3.41493e+07	3.68399e+07	3.46301e+07	2.89405e+07	2.3462e+07	1.19298e+07	3.85792e+07	3.553e+07	8.41155e+06	1.53705e+07	6.13626e+07	1.78305e+07	1.0794e+07	1.80027e+07	3.32284e+07	2.36845e+07	2.11473e+07	1.82383e+07	1.91997e+07	3.8718e+07	1.41682e+07	2.94352e+07	2.32917e+07	2.13757e+07
n	167.035		141232	18709.4	156546	37120.7	723870	260664	143989	207576	244672	16124.3	194091	22034.7	331654	124732	213370	60412	29115.4	140683	119153	183558	249177	118897	145895	329112	214408	202958	286291	102790	159755	396334	217985	56829.1	159211	308649	117960	38721.6	136937	308146	82714.6	191279	122434	108649	235757	88428.7	131985	140776	162183
n	167.035		33000.1	42248.2	166562	303946	193619	6645.3	90284.4	95039.6	1011.92	221889	102961	131074	189100	141395	126762	153042	211837	263000	59292.7	181801	134409	149119	410231	169856	78416.3	63931.8	138553	533294	482593	83492.8	69534.4	3.61418e+06	118575	125077	93574.2	273466	147727	149407	180370	226327	84360.1	67569.4	138079	176263	74013.1	221909	75824.6
n	167.046		86026.5	149293	157330	190359	194180	67135.6	269683	84268.7	182681	187181	227113	175214	227103	184858	107756	467376	201914	158734	200776	257591	420738	44601.4	357134	104335	177315	112985	320806	303782	885162	207311	277514	339880	167383	126318	104861	311593	95632.4	373819	61698.2	247930	123007	138234	185003	145113	340286	342691	159947
n	167.056		33821	15086.8	30611.7	22724.5	27424.9	54532.1	34392.3	39144.8	27798.2	34923.7	62008.9	30180.2	51847.8	66179.2	21504.1	26099.3	65647.3	39610.9	53599.5	29153.5	42367	9415.83	25401.9	45103.3	36535.9	24254.9	43359	70681	51760.6	75240	21895.1	39414.8	33747.4	22813.5	25559	13373.7	20096.2	29181.9	108085	14500.9	36335	30723.5	58972.3	16991.5	75968.2	37460.5	44860.6
n	167.092		89355	46068.6	97810.9	110288	134591	153550	89221.5	117529	151759	63782.7	84965	46586.7	121566	94955	142170	52503.8	32299.6	94910.6	55777	117390	87656	123615	90496.4	135216	161486	146505	117694	112245	50217.6	168127	137437	36998	75936.8	259354	75372.4	56252.5	94734.8	150700	110922	87747.7	95568.6	64421.9	172595	61655	118509	104544	106638
n	168.025		878830	619224	1.19015e+06	1.30277e+06	1.49969e+06	1.79966e+06	837534	1.53638e+06	1.79237e+06	827076	929132	556256	1.52816e+06	1.21641e+06	1.7804e+06	803752	633250	890500	758316	1.38508e+06	1.12952e+06	1.27795e+06	1.06339e+06	1.80724e+06	1.8443e+06	1.68511e+06	1.15727e+06	1.13899e+06	591971	2.03586e+06	1.79506e+06	409152	702714	3.52044e+06	883004	482048	878331	1.69458e+06	1.14637e+06	1.04918e+06	828089	933679	2.0109e+06	602950	1.43651e+06	1.08567e+06	1.00574e+06
n	168.03		200110	390269	296478	325232	406272	943740	1.19405e+06	309614	576756	409026	877045	811666	230875	2.5143e+06	364080	1.20816e+07	1.50276e+06	245039	901647	790770	2.38101e+06	3.63421e+06	5.24389e+06	777955	819908	1.5404e+06	2.06335e+07	834227	817653	668244	1.1455e+06	6.30001e+06	1.65164e+06	345264	280631	6.28399e+06	794665	1.7568e+07	455369	839976	510349	767910	310020	587183	1.64946e+06	325522	447426
n	168.036		45921.1	10815.1	162505	46959.8	132415	26957.4	16131.4	5661.93	253356	55094.7	99912.4	37440.5	40164.1	238632	34879.4	32428.4	10871.1	34907.1	10255.9	59993	12329.2	24203.3	102568	56628.8	70522.2	49828.4	102705	72571.3	12363.7	47579.9	20726.1	209050	42732.6	15586.3	21014	225702	24651.4	190261	42706.2	196984	54712.6	50874.3	225030	22870.4	129066	234731	11040.7
n	168.078		36204.3	184588	107149	247881	93488.4	174173	154623	73950.1	123414	52096.2	44478.2	44191.4	137993	142137	87796.1	80952.9	109319	122579	46924.9	550125	293844	118619	400932	779072	65764.3	96151.7	92100.6	99288.3	26302.6	284596	92696.4	39686.2	176597	18123.2	46882.5	189693	82930.9	63316.4	231633	133414	119350	20128	242690	40477.7	188075	157866	203793
n	168.836		3.38743e+06	3.99931e+06	5.41823e+06	4.08371e+06	2.6077e+06	5.23538e+06	2.88532e+06	5.11414e+06	1.99921e+06	1.05829e+06	3.39207e+06	1.43618e+06	3.90091e+06	2.51872e+06	3.39991e+06	4.33546e+06	725568	5.16764e+06	906885	3.44508e+06	608749	2.69196e+06	2.09915e+06	1.98916e+06	965795	880324	2.90348e+06	4.71373e+06	1.35553e+06	1.16075e+06	4.72583e+06	24898.1	2.51877e+06	1.60782e+06	2.40243e+06	6.84019e+06	2.81183e+06	391236	3.20161e+06	2.55757e+06	2.69738e+06	3.58757e+06	1.65459e+06	2.78785e+06	2.43895e+06	7.989e+06	1.1155e+06
n	168.858		445628	175656	172501	30722.5	136997	131398	132271	109942	11231.9	71879.8	189687	4674.27	577901	105637	108274	55294	5643.68	115499	11302.7	663562	27895.7	111350	136208	101944	480237	70521.3	110039	695727	76176.6	23833.1	90840.7	1740.69	229583	69328.8	59192.2	105146	336669	52002	56720.7	102648	186951	362397	99334.9	541110	78306.9	117005	31056.7
n	168.981		44564.3	47197.3	36538.3	37293.3	135787	78422.2	51965.7	54989.4	32175.5	79793.1	236934	43262.4	97930.9	58785.3	62617.2	48332.8	227328	52156.7	107836	34944.4	103606	9098.2	111041	95078.4	100596	30212.9	55542.7	96238.7	59863.7	73427.3	88683.1	108574	23365.7	46293.3	39146.7	70984.1	54014.6	110536	48152.3	59890	32771.1	107579	70802.6	24011.2	97286.6	152765	157177
n	168.991		20879.4	54149.2	35343.9	50463.8	11434	36823.8	46674.2	20632	58256.1	19999.5	42946.6	14370.3	24231.8	34774.2	29096.7	35592.7	95691.3	30817.4	58989.8	6790.08	56709.8	13396.9	1025.31	21844.8	1481.75	15701.7	27283.1	35363.7	60427.6	34705.8	64562.3	50779.9	24246.6	2285.35	22756.1	34468.3	31686.6	4481.68	27368.8	49215.4	7130	33894.9	13877.5	26782.2	68125.7	80471.9	39306.1
n	169.009		49311.9	66489	119311	33827.8	108323	133760	91999.3	98975.9	65280.7	79361.3	367135	66618.4	39438.1	94697.1	81419.5	159809	40766	130996	144542	116388	140535	109046	142404	92085.1	111783	110162	121733	228445	132733	67763.4	76277.6	76297.4	110669	33762.7	52769.2	107385	117397	107352	76551.2	146261	45988.8	93040.8	87387.6	29373.9	135360	236256	90538.6
n	169.028		254276	199451	358625	219211	377651	371226	462795	297836	191347	251199	412712	273777	238725	502267	401586	1.20185e+06	140506	251358	424717	533595	1.16569e+06	91085.8	785074	446749	361162	362791	2.1349e+06	637300	515786	322934	318863	478600	492973	338794	179567	1.01729e+06	286777	1.71946e+06	253066	788149	219962	364401	383716	337441	414798	709320	169774
n	169.051		12519.6	53920.5	81904.6	76660.9	50810.2	8525.97	77457.2	39115.6	21205.4	104683	55477	52659.8	72037.8	69887.5	53012.3	172695	70993.3	25997.4	111113	103743	120457	10012	96476.4	24411.8	82864.7	32841	266863	188829	96809	23766.1	32924.6	150919	128436	29375.7	7633.28	153751	36522.5	168948	54952.5	99732.2	25084.3	85383.7	115402	86255	95207	147209	25126
n	169.062		37202.6	35506.5	328.604	40505.3	21639.1	39446.8	42499.3	34461.8	48729.1	22002.8	29192.3	12121.3	28424.4	59157.8	7035.79	6885.05	41785.3	48977.7	6434.42	20182.8	101587	65979.9	78585.6	71425.3	23088.5	15567.8	60330.8	17470.7	21401.9	68659.2	32988.1	35311.5	45527.7	19764.8	18769.5	29972.4	23430.6	85256.8	43272.8	60963	14434.5	3505.1	29932	28221.1	65938.3	31675	52481.1
n	169.976		15420.4	8822.15	16362.7	54405.8	17359.3	15160.4	50249.2	58727.5	29687	40029.5	12200.3	25303.4	15525.4	24584.9	30590.9	33816	40482.9	28008.7	42878.7	20680.5	39120.1	10430.4	13003	45657.7	5197.63	13140.3	19885.3	7631.26	32224.2	12682.7	56368.7	67563.5	6662.87	19136.3	12131.3	16438.4	4095.92	18380	23433.9	56257.7	6279.37	1881.73	29988.8	21161.2	23630.4	53491.7	17826.7
n	170.046		9116.49	7579.32	9199.47	12945.8	3474.2	205.772	13543.7	4878.74	6132.58	8925.96	7586.32	8719.54	10591.8	8405.82	7428.99	18013.3	17370.8	8122.02	5723.94	5315.13	38462.4	8668.96	14495.2	129.621	8679.29	6943.4	4239.48	16217.7	12493.4	5150.2	15322.6	19817.3	11194.3	1909.35	6076.75	10897.9	11249.4	45140.9	7658.62	25085	7381.3	17954.8	8273.56	11431.4	5296.21	45273.5	8423.52
n	170.082		118465	145427	72905.7	135461	77863	88295.3	214128	58589.6	118275	230154	116281	34393.1	90358.4	63815.9	89590.1	50759	74972.6	249486	439136	109338	183079	465.642	103942	62762	59579.3	59296.6	87949.2	102789	116123	39489.5	45439.1	420057	82128.1	2385.69	56057.2	73569.9	38048.1	47517.2	89008.5	89672.6	337716	139569	109175	68352.4	60960.3	259741	45047.3
n	170.519		51733.5	60071.7	104916	81332.6	92643.7	47530.9	100346	112293	97764.9	105583	122888	36655.7	124449	87525.1	85770.4	47192.3	40172.8	22625.4	74156.2	74715.3	60824.4	67927.9	34253.3	31430.6	22311.2	55673	65550.4	72243.8	12719.5	63863.9	116062	25773.1	60103.6	18866.2	60029	70960	83497.9	29571.1	52742.1	71605	72119.4	71047.1	116826	101522	76254	119637	44791.3
n	170.833		5.53727e+06	6.20834e+06	7.99479e+06	6.30595e+06	4.35154e+06	7.88559e+06	4.80074e+06	8.07357e+06	3.35809e+06	1.90081e+06	5.59082e+06	2.38145e+06	6.31535e+06	4.03765e+06	5.16763e+06	6.73203e+06	949966	8.03036e+06	1.57073e+06	5.72928e+06	1.17104e+06	4.48602e+06	3.66745e+06	3.14946e+06	1.78599e+06	1.38905e+06	4.8128e+06	7.33217e+06	1.98458e+06	1.91642e+06	7.25579e+06	73504.7	3.89238e+06	2.80779e+06	3.93847e+06	1.06356e+07	4.72012e+06	815792	5.01953e+06	3.91859e+06	4.34752e+06	5.6195e+06	2.58396e+06	4.58102e+06	3.91475e+06	1.25147e+07	1.7874e+06
n	170.884		28537.2	28788.6	118811	22545.5	24092.3	15247.4	10133.7	2349.79	13618.4	14313	8980.05	33600.2	51033.7	4183.96	18034.6	68377.4	9988.89	5575.36	3719	69067.5	19501.4	60205.6	57544.5	21638.6	19048.9	6280.32	8993.89	9474.63	10107.5	13009.3	33346.7	13181.8	12678.6	1590.18	41695.8	90231.6	2377.92	4305.98	23169.5	15954.9	6860.94	25741.6	8197.48	10487.3	21965.7	17818.4	10046.4
n	170.893		74143.6	88330.6	126203	45576	116477	79157	39622.4	42069.5	82945.3	62055.7	103668	14665	157843	58291.7	78332.1	102730	47692.7	27073.9	107013	163958	130798	72416.1	212289	112011	95013.8	26294	20260.3	97516.9	44886.9	30352.5	33882.9	4634.2	24478.9	16422	103857	111670	69780.2	101075	51848.6	35683.3	59345.4	123055	119068	63166.1	209994	64776.2	60819
n	170.902		1.16623e+06	503715	281819	182117	636715	237353	467471	462356	225712	573375	220904	109446	464547	425293	290261	361754	153706	375222	204088	523180	472133	266492	278973	515085	778952	323280	413173	483746	923564	166296	413932	108573	346565	272759	196470	191989	357257	405041	109193	377614	191419	409321	458736	390046	356291	284685	226590
n	170.961		20563	24622.8	14062.6	129058	15266.6	16174.4	26133.5	43724	31502.5	12692.1	42351.1	1187.87	7044.6	13504	41169.4	10016.2	18452.7	22216.3	14201.8	20951.9	14004.5	2359.09	21499.3	18794.2	13486.5	29631.8	12516.1	87808.9	58214.1	8929.75	21095.1	17965.9	13121.2	6468.98	3405.37	8704.79	17566	5131.68	10604.5	16777.6	23217	107823	14738.2	16094.7	123588	13340.9	12517.2
n	170.976		15125.5	12471.2	48976.7	15474.6	52541.5	11853.2	13236.4	3602.25	9007.34	25426.1	177.816	1838.75	10405.9	1920.05	165535	40402.7	9984.51	57634	51175	18338.2	36408.3	10939.6	1940.2	16021.3	2803.95	12477.4	21113.7	7832.99	6332.91	11350	25389.9	65848.5	3795.21	6479.92	14778.4	17107.3	21168.6	17407.2	8892.09	20105	10850.3	8964.46	3225.9	64339.8	16826.5	45005.9	2835.39
n	171.012		228278	116852	173863	172605	340961	181017	240668	200535	108950	313116	172476	170812	189230	396580	164434	252190	229675	287124	97733	150810	283593	252202	165784	254622	115409	40184	349205	158578	353762	56811.6	165005	87918.7	68697.4	173250	199942	178320	76078.5	145145	134572	284377	115593	77019.1	179210	110866	145839	193302	178936
n	171.025		56686.9	52298.8	97231.2	25004.3	66322.8	23934.5	114257	70360.8	53171.1	88525.5	113924	39864	50510.6	114153	71391	121918	35834.3	45875	129603	121206	268279	21166.9	115825	83741.4	70121.3	59701.8	243066	158506	116306	42875.1	81114.8	60819.6	122823	23604.4	37109.2	223776	81135.4	208181	18594.8	219982	50173.2	47248.2	92351.2	52190.7	122132	228259	23308.9
n	171.03		21777.5	6331.81	23822.1	95296.6	53965.8	28109	152765	45700.7	10494	417556	104571	49968.4	25018.7	70474.5	17244.6	88641.5	313999	85863.4	89645.7	91036.3	193106	147857	99916.7	30398.6	70309.3	26109.4	238061	113317	137417	39464.7	46221.8	181518	121554	40477.1	42974.5	141102	76036.8	119945	73005.6	266821	34859.5	139001	44214.8	150714	43069.4	93747.4	117237
n	171.043		480705	315519	1.01642e+06	439828	747784	527360	467088	452002	611792	491338	1.28132e+06	478631	732193	684985	526316	890798	1.12545e+06	391779	808037	578923	757926	252685	368932	734746	385364	305623	535123	731433	697742	454823	487742	366522	454778	460299	528163	668199	441166	389756	536345	478727	331454	668119	726119	394510	610757	703150	580667
n	171.067		344882	295219	407014	346454	207494	128038	332571	351742	356608	428846	512723	153043	312320	370727	271178	230384	414733	189993	782423	272306	480387	191813	269066	204412	346875	198828	375379	466018	311911	248176	278578	668418	183001	181427	286784	355257	195275	256108	157875	251444	232885	282456	318951	198652	440239	350258	212512
n	171.103		10091.9	90403.4	39065	58885.9	34477.2	42024.2	27538.2	70521.9	35800.4	34198.7	44386.5	22127.2	30972.6	42664	43424.8	41568.2	53643.2	20319.6	114884	34559.8	24662	39358.9	30403.1	79362.3	74795.5	40806.6	83039.7	57127.9	24849.1	47009.2	34826.9	23361.2	56352	62579	46627.7	52419.1	47100.6	48277.3	43513.7	23909.9	50733.4	61347.4	255511	46842.9	27795.1	58200.3	36849.1
n	171.139		74630.7	83215.5	12319.6	174135	66535	141068	9597.8	105310	76786.4	17314.7	231166	67630.4	83396.6	46931.1	115220	34317.7	49991	77660.4	52438.6	57667.4	100715	122085	59296.5	34321.8	285068	142764	66765.6	12431.5	102595	132358	61917.9	23282.6	124367	194647	53010.5	24442.2	122189	135760	133708	32107.2	238976	190953	107503	19377.1	72244.8	80197.8	40084.8
n	171.834		213566	233279	314745	283886	152073	228263	204033	313722	118731	83577.7	165061	86012.2	242756	146765	175799	257172	43078.5	233815	49720.1	210077	35211.1	170326	157464	107461	67591.1	36541	180450	239717	91281.6	72707	241521	38149.7	158958	95597	144922	387728	186494	24000.6	192009	142759	150637	197275	110094	146574	145392	458717	71701.7
n	172.002		253663	115385	111046	268984	83312	159319	182683	115620	138021	172207	19431.3	132721	75888.1	98330.8	139561	88746.7	72406.4	255544	335227	82414.6	135794	52873.1	244722	228324	73995.9	120117	138599	20373.3	135847	95458	90514.2	139377	35140.9	65409.9	81050	106930	27375.7	56930	62602.8	113154	157456	94770.3	177380	75589.5	67833.2	119955	124826
n	172.016		30343.8	16550.8	48250.1	46158.8	13670.3	55078.1	96381.9	10949.4	23746.1	21143.9	10045.6	68050.4	8487.43	24402.4	7055.85	61140	4822.01	15104.1	103894	70026.8	123223	66522.2	266928	7154.21	73323.6	8091.73	118914	120693	38244.9	7240.39	15326.9	330826	61347.2	4223.1	2183.32	203539	17831.5	86468.3	19914.6	139396	28653.3	45636.3	21411.3	179979	26287.9	58267.1	1155.47
n	172.062		27482.4	13820.3	111254	23160	24696.3	85133.4	63342.4	54815.9	81157.7	272833	165551	26265.3	70574	101948	28639.2	31423.4	132841	33555.2	110232	129583	77975.7	35530.9	68089.1	34808.9	189442	76245.8	69684.7	11459.8	16404.6	48875.3	125143	140803	95651.1	41434.1	37221.7	66765.5	62518.2	59281.5	85487.7	43593.2	47274.2	80484.9	75728.2	48363.6	55747.9	87014	112476
n	172.07		23264.3	5985.68	35639.5	19714.2	19357	21358.8	19864.2	30837.3	18350.1	50176.8	21906.2	4682.78	18727.4	22503.2	8297.08	7400.13	33525.3	5619.22	55928.3	16177.1	21348.4	16519.5	17678.4	23545	16697.7	3042.98	25824.7	43747.3	20327.8	9239.56	5543.04	52389.8	19345.7	8226.68	23645.6	10052.4	7489.2	5921.05	23049.4	25565.1	15103.5	20816.7	85881.3	11520.2	47230.6	28793.4	4654.31
n	172.098		148941	127262	181701	82957.1	171867	213018	355066	70608.4	348094	305581	167564	91893.1	162725	168772	149849	301038	117410	124350	210896	171898	137364	51226.8	170912	99321.5	98403.1	105598	129811	114589	111127	109353	215851	235184	101156	32617.1	164778	173512	60522	124797	43691.8	210959	161235	172203	281016	111926	171650	379685	84128.7
n	172.831		3.02648e+06	3.52596e+06	3.96857e+06	3.24848e+06	2.44863e+06	3.97814e+06	2.46483e+06	4.23415e+06	1.86102e+06	1.01943e+06	2.93555e+06	1.36223e+06	3.65676e+06	2.22304e+06	2.887e+06	3.56039e+06	574388	4.24002e+06	785888	3.04347e+06	535968	2.54334e+06	2.14173e+06	1.6093e+06	986925	828891	2.61853e+06	4.05349e+06	1.21745e+06	1.09719e+06	3.76395e+06	13995.9	2.31652e+06	1.55202e+06	2.15614e+06	5.49578e+06	2.49281e+06	411359	2.89638e+06	2.34421e+06	2.39344e+06	3.16508e+06	1.60733e+06	2.53422e+06	2.1052e+06	6.82109e+06	1.19255e+06
n	172.89		11899.1	17993.4	18435	760.692	34188.3	10216.5	7268.62	11538.4	8824.85	7876.93	32239.1	10986.7	26182.5	7457.18	20817.2	35753.7	1028.01	21124	28905.7	61830.8	42528.5	17049.6	55644.7	47402.2	17286.2	915.917	3097.24	4118.37	14999.4	2356.9	11940.7	6395.67	3755.2	5277.6	9844.85	25865.8	12424	20813.4	2094.13	9135.78	18412.6	924.058	30385.5	24513.6	69324.6	11816.4	12304.5
n	172.899		258148	91668.3	104294	31715.8	185469	59832.5	110205	134541	69736	148317	74244.3	38220.1	160797	125963	69744.1	76227.4	49978.8	84439.3	39443.7	161665	152136	76856.8	91641.7	177911	219541	99234.9	142673	128307	191427	66423.4	115763	37916.4	91210.3	101378	59806.5	87973.8	98955.4	126525	33326.3	141516	64467.2	94538.2	133273	73737.4	94099.5	83885.3	42167
n	172.935		19012.6	51464.8	31468	34317	54512.2	28872.9	52187.3	31613.7	41049.4	74172.7	59967.2	42910.7	31651.7	14505.5	25813.9	23713.7	54624.9	36109.2	4699.16	18051.3	51600.6	21826.4	24232.4	21124.2	9528.87	2307.57	60569.7	30374.9	40474.8	1613.6	37252	19727	2570.91	5867.96	97123.6	47308.1	5618.11	49399.9	48271.6	29216.9	11610.1	24668.2	6882.38	7371.83	56908.3	22019.6	47435.5
n	172.935		16899.7	17505.9	39166.3	20855.9	34884.8	13695.2	27588.1	18213.8	67916	29788.8	98514.2	19459.8	39460.7	45778.7	26123.6	34880.3	49450.9	30432.5	99516	17689	29418.7	29749.5	56821.3	40396.6	40617.3	7165.91	19142	19691.6	43416.7	32160.4	44923.8	52127.4	1508.47	14378.1	46606.7	37464.3	1448.92	4900.97	25446.1	59599.3	3676.7	5774.56	6662.9	1873.17	36395.6	78699.7	15499
n	172.96		33447.1	39.4564	7849.49	44371.8	692.153	16452.5	19602.1	13213.3	16483.6	2926.39	35676.7	1702.24	14773	10645.3	5060.6	6898.51	6277.23	11994.8	13957.6	7901.04	31.7448	4841.45	8364.69	8932.5	24245.2	8579.75	844.616	11832.5	14188.9	642.726	6758.87	16084.3	53274.2	3777.05	6887.78	11621	11330.5	8241.85	948.585	7994.19	107187	11927.2	5418.76	61715.8	11315.9	11756.3	11017.3
n	172.992		4.57208e+07	9.15422e+06	4.18406e+06	5.79211e+06	4.54452e+06	5.06545e+07	2.49429e+06	8.73929e+06	1.92494e+07	7.80956e+06	1.92348e+06	1.40469e+06	6.43078e+06	4.41385e+06	3.86733e+06	1.94794e+06	2.01292e+06	1.45481e+07	1.53626e+07	1.46902e+06	1.75523e+06	3.78128e+07	1.84609e+06	1.77113e+06	3.15008e+06	1.76592e+06	8.20614e+06	4.91729e+06	6.34594e+06	2.69443e+06	3.49465e+06	3.40376e+06	3.96308e+06	1.40817e+06	1.78586e+07	8.5572e+06	8.9695e+06	3.32532e+06	2.39137e+06	5.74608e+06	543286	6.79448e+06	2.39566e+07	1.72441e+06	1.01697e+07	2.25035e+06	4.54091e+06
n	172.995		563812	5609.95	44196	57440.7	76594.8	475589	51786.8	56449.4	218080	57657.1	97069.7	26753	57524.1	63505.6	18593.5	23185.9	20157.9	364695	154640	63532.1	51221.5	382612	39007.4	31053	129404	108774	75032.7	58142.8	82679.7	5155.34	42218.6	18575.1	32566.1	5184.77	237203	55900.8	98040	52211.6	56255.9	56647.1	43105.3	52774.6	146510	88649.7	118640	51811	17028.6
n	173.009		9.93896e+06	1.94143e+07	1.59478e+07	1.31022e+07	2.37862e+07	1.06387e+07	2.09738e+07	1.54992e+07	2.59619e+07	2.65782e+07	38572774	1.51838e+07	2.03798e+07	1.71678e+07	1.226e+07	2.01526e+07	3.00446e+07	1.35896e+07	2.65679e+07	1.46502e+07	2.27023e+07	1.2477e+07	1.92377e+07	2.05423e+07	9.70421e+06	6.60054e+06	2.02516e+07	1.0095e+07	1.92441e+07	9.73726e+06	1.65119e+07	1.79573e+07	3.73073e+06	8.43067e+06	3.40836e+07	1.87256e+07	5.26838e+06	1.5581e+07	1.8727e+07	2.57362e+07	8.83293e+06	1.17474e+07	8.37256e+06	4.92337e+06	2.73935e+07	2.54175e+07	1.48703e+07
n	173.02		72441.1	25846.9	16099.8	40277.7	71585.8	98834.2	23912.2	35184.4	63153.9	69702.8	68443.3	35252.1	32302.7	31636.9	68.7845	20773.7	35221.1	5274.24	67893.1	24670.7	36256	58970.1	32448.9	3019.65	24269.4	32388.7	43930.3	11606.8	9352.62	4232	13113.5	55447.4	7069.84	20025.7	92712.4	42142.8	29625	91022.8	241295	40739.1	28992.1	97812.2	33438.1	20695.1	21401.5	48554	22821.2
n	173.04		93225.6	107519	88838.5	22314.8	114215	77181.8	90855.9	63587.2	65759.1	86783.4	186742	93503	89628.6	116322	80247.3	101479	47519.8	70444.3	142104	69734.7	65423.2	48869.8	65496	95611.8	68779.7	64279.3	91057.4	171185	89945.8	40019.3	64635.4	67768.5	86453.6	36153.3	32773.5	61822.8	75107.6	100314	27135	78378	55046.4	74145.7	61754.8	70706.5	61184.5	90975	65800.6
n	173.046		37887.1	40406.5	56231.6	64847.2	79416.2	57676.9	105695	56545.5	47089.6	124654	147835	52552.1	24544.3	57840.2	27287.4	286148	162695	50999.2	145287	115323	267161	12722.6	105320	52936.8	96297.8	63965	255000	146640	110144	48012.5	92702	302564	151907	51084.3	27667.4	184769	41430.2	269713	41484.7	116039	29840.4	97598.7	109301	68688.2	114650	151459	65211.9
n	173.061		328227	231136	609695	241770	356498	262023	388171	284683	573185	283898	457868	435361	738549	816200	407947	590941	587623	238082	482095	507931	390590	215157	479795	683406	364032	268386	293109	150744	421667	498021	335834	287245	253874	291833	503934	457410	372874	253753	244219	401346	279085	303424	779361	207951	732552	872365	422843
n	173.082		289216	396303	410048	259121	598160	146350	325963	258211	307111	407248	510168	195331	369543	344815	294185	304212	476615	234272	1.36483e+06	258696	463474	209510	434021	587397	286656	238174	775467	1.46388e+06	269498	255831	337788	360507	243568	215757	382235	848396	293265	235111	99378.3	327964	255247	257552	1.34738e+06	295810	346114	464280	348185
n	173.832		168779	220648	302735	217903	126546	286929	182854	306259	103368	52657	166852	80735.2	198437	142274	192380	185233	31552.7	255376	67594.1	207054	35146	152599	142367	113728	56546.2	53342.7	161071	261361	66607.3	52284.9	263956	34025.2	118866	90930.6	129736	363670	148658	44179.6	180918	144716	141718	164009	91673.9	119863	122373	479294	82515.5
n	173.954		71365	176695	161491	204367	63385	164523	188606	123750	237499	107773	72399.1	169168	142772	182590	492061	288516	18025.2	196381	142467	241447	80507.2	120551	181799	215187	130889	107174	51680.3	120851	122834	167079	225203	93079.7	109262	57363	302438	346305	109431	53598.2	188346	109249	73310.4	216353	139412	87663.9	205390	205669	113188
n	173.987		2.63456e+06	1.01155e+06	1.0588e+06	1.1209e+06	859221	3.59643e+06	4.62617e+06	1.07743e+06	595699	1.33678e+06	487643	1.36858e+06	282765	615961	438279	8.65577e+06	1.13755e+06	1.02777e+06	2.3146e+06	3.28588e+06	8.48771e+06	1.64514e+06	2.55203e+06	607539	662866	1.32081e+06	1.1029e+07	3.45165e+06	5.54226e+06	812695	1.23554e+06	9.73719e+06	1.41558e+07	1.25769e+06	598548	7.00605e+06	1.23445e+06	1.30742e+07	689901	3.86295e+06	732088	1.51649e+06	1.40619e+06	7.65791e+06	1.14855e+06	5.89761e+06	358023
n	174.013		407424	858295	700923	594444	1.15315e+06	544694	952050	718597	1.25039e+06	1.27319e+06	1.9486e+06	611271	1.0055e+06	844060	583006	894389	1.46521e+06	524578	1.23692e+06	700548	1.07763e+06	553812	846940	1.09486e+06	440919	303721	943770	369308	844788	395165	730119	793381	182250	347879	1.85496e+06	896130	194757	686345	947638	1.28252e+06	420920	480625	412296	200679	1.26049e+06	1.22542e+06	628812
n	174.041		263719	357698	349176	448388	582129	496505	438851	456212	508653	496573	510505	668203	393555	274538	501150	414819	1.00577e+06	393195	612517	312792	730909	165822	387430	846572	314806	317350	214666	221608	782517	517260	458833	718490	192317	231907	401200	342506	154728	676429	403019	359516	268335	292717	295878	182421	783382	640927	327470
n	174.052		76764.4	97895.6	76618.1	286597	136461	81989.4	229710	51456	89522.1	102738	98128.2	78199.2	99178.3	38037.3	106799	143514	202294	89008.4	134410	100191	127854	30567.2	109054	80431.3	80964.4	66730.4	40266.9	24715.7	202019	100010	99378.6	141352	70618.4	105667	90852.5	115616	50770	157519	96769	103789	143397	101704	92782.4	39344.6	140372	88360.2	128499
n	174.056		315711	169032	132219	448876	90954.9	67841.4	86991.2	97059.3	50583.2	82375.7	75987.6	98910.8	58613.4	153823	266061	62604.2	6989.38	356958	106272	214443	29810.3	4333.85	112703	146884	658935	169238	79145.4	384934	106719	186031	209310	56940.4	363242	53730.9	74845.7	117882	384944	366921	33544.7	44438	385716	203957	255003	185172	101259	119672	121306
n	174.077		46671.9	114878	64687.3	50439.9	73742.2	64756.1	71405.1	32493.8	66253.8	114815	125540	23519.1	38315.4	75582.4	77777.6	65463.2	114919	89993.3	126620	68312.1	98146.2	19116.6	77133	51677.6	79926.7	19502.9	55379.2	70455.7	84286	21510.4	65289.8	131866	39186.5	43405.4	64680.8	66465.9	56492.9	70957.7	25802	68066.8	43612.3	56892.2	44938.6	2744.25	107614	137507	65379.2
n	174.086		11520.9	20036.7	12266.8	17614.5	25184.4	23272.2	15374.7	15779	35181.4	25971.3	21369.8	16449.4	19293.2	17186.6	8769.35	21028.3	15749.7	997.453	84022.7	13734	26685.5	10423.9	34598.8	44591	9766.54	7757.68	45102.6	126183	4696.65	3505.6	14884.5	20346.5	8349.79	3873.96	22464.7	73556.8	23224	12614.8	5821.02	3393.8	14588.8	29162.6	101125	5591.69	5208.55	13643.5	7009.77
n	174.829		1.32357e+06	1.34844e+06	1.92882e+06	1.61061e+06	989180	2.23019e+06	1.17213e+06	1.97301e+06	747173	471046	1.32184e+06	539677	1.66081e+06	914499	1.27125e+06	1.70426e+06	350667	1.85758e+06	371163	1.30405e+06	295092	1.0085e+06	798783	765101	337812	381867	1.136e+06	1.75072e+06	478712	498616	1.73889e+06	3393.68	1.1039e+06	641741	1.02673e+06	2.93609e+06	1.10472e+06	225601	1.22977e+06	1.03275e+06	1.00812e+06	1.33952e+06	662283	1.07674e+06	909324	3.26941e+06	449955
n	174.952		658798	1.25795e+06	133939	1.86277e+06	713534	1.24707e+06	1.93766e+06	1.54637e+06	1.0814e+06	1.04028e+06	279682	1.08751e+06	384830	646987	915565	1.12111e+06	785914	1.27015e+06	799812	786630	709009	684125	450689	686871	704590	432977	878346	200438	1.06856e+06	622403	2.01667e+06	1.10187e+06	472671	539027	933000	870315	421330	578610	477437	708916	751257	228373	653749	68178.2	627880	1.6371e+06	1.14218e+06
n	174.987		1.5901e+06	248305	134451	169039	175685	1.75599e+06	196033	321764	588218	223681	99117.6	68255.2	208278	204433	169556	359716	136767	469656	477037	253920	338310	1.20278e+06	134760	123656	61757.3	96943.6	590921	291193	392669	146947	88237.4	421631	672007	236460	546929	515155	316790	471392	169900	404731	95668.7	216983	744723	330897	353784	238146	133578
n	174.996		288861	28769	20712.3	23966.9	24486.2	310155	22588.5	13712.8	117987	34929.1	66141.7	36454.7	31002.7	33133	5766.48	28004.7	1805.33	183047	76213.2	16645.2	1116.27	216266	25473.7	2678.49	72599.3	864.268	42805	10339.5	20489.9	9067.68	14258.3	19986.3	14447.3	27002.1	79945	48477.3	65828.9	17063.4	3677.57	14411.2	16938.4	30826.6	132281	13550.2	35249.8	14485.2	19352.2
n	175.013		68248.7	186847	121901	90503.1	215062	109066	137177	147144	200544	200057	330515	103551	148685	154495	104437	162328	229823	99332.9	223409	122664	206507	113525	162552	176510	52129	44754	152474	111650	148784	82203	120676	136308	62003.4	76267.6	245773	146420	57619.4	91519.3	133947	183789	45673.4	77260.2	42164	35072.1	225203	205351	104854
n	175.025		167123	277775	83114.7	159207	3.58224e+06	271550	205367	127575	224355	229758	447458	241815	182360	365364	2.52171e+06	234477	26672.3	272756	712330	84105.4	59153.7	149043	174384	97840.8	159349	55007	215487	167104	121843	114531	277977	262800	295393	171913	204548	75607.3	239893	394680	256670	296595	75659	151372	356011	229513	158680	624818	403907
n	175.025		95512.3	438513	30397.6	95593.3	28053.9	491853	66011	87831.1	26783.6	32807.5	115856	49132.5	144025	105756	95872.6	39300.1	610529	95004.7	16739.5	141276	454620	91195.1	180786	146025	149482	84501.7	82611.5	80694.6	179691	151987	117838	332559	63419.6	92003.9	71377.6	144644	39867.2	115416	81332.6	19544.8	59361.1	162035	95277.2	47374.4	109132	196479	121125
n	175.044		18272.3	4260.02	38936.7	39496.9	27847.7	24336.6	31998.1	18018.9	30198.9	12628.5	47676.9	67719.4	37671.4	23821.4	34847.8	21557	98713.2	14618.7	39196.7	8527.82	27553.4	125.699	4177.35	116150	37205.2	15639.7	30296.2	6904.61	103935	36562.2	11809.6	52404.4	23342	8710.44	30441.3	23264.3	23768.4	43898.8	36326.7	7052.84	13312	7838	26778.3	5623.06	43324.7	81473.4	26718.6
n	175.048		67712.7	20968.8	7866.89	10707.1	17754.8	14227.2	82952.9	11749.4	8776.63	23487.5	43514.2	16547.6	576.676	5244.3	14543.7	8885.92	47365.4	14581.9	19162.2	70029.8	6189.71	6811.79	13898.7	19079.4	66339.8	9131.98	28703.2	3361.98	38520.7	16510.8	7901.33	15577	22628.6	122515	1439.1	17882.5	21218.9	169958	15793	10831.6	5717.53	18581.2	67988.3	288167	67785.9	32357.9	36419.6
n	175.061		111083	114732	270120	144616	192964	210305	244115	230235	80477.6	266364	355134	160091	98708	699645	285641	291344	797285	335693	300448	283507	369656	46553.7	197875	330042	477008	1.63498e+06	358063	244285	254679	193323	279230	680243	436569	202860	346804	385522	216775	2.18598e+06	140859	498564	204902	471098	504065	182950	293838	190829	328260
n	175.073		43981.9	40162.8	79383.6	23009.6	55593.4	25663.1	44263.8	27163.9	90488.6	47111.5	71037.9	68730	77630.4	95949.1	42605	42748.9	89902.7	20019.5	68084.5	49638.9	66425.2	16656.9	55562.2	56279.6	31518.3	8859.24	21190.6	16168.9	5745	65172.4	39280.1	24802.2	6226.74	41998	20447.2	77589.2	54392.1	20337.2	9553.81	59878.9	16849.7	39884.7	37128.6	31665.3	48314.9	92477.1	62283.5
n	175.098		43110.1	70063	113799	84325.9	103162	52633.2	98418.2	76639.3	90124	70890.4	86527.3	31469.6	52722.3	62528.2	95596	71116.3	132660	94733.6	281217	44919.7	87682.6	39080.1	92039.3	144756	49988.5	55986.2	82717.8	129566	95660	99703.4	95677	91099.8	58482.4	39832.3	97816.3	109403	58353	87592.5	92503.8	85847.9	67417.7	78336.3	97786.3	19416	125353	94627.1	91579
n	175.453		52218.3	67738.1	19388.3	105380	29944.9	15931.7	90592.6	66501.9	50155.4	78317.9	7714.11	61061.5	9770.26	31567.6	40663.7	58624	38395.2	75343.2	54338	42914.5	44488.4	32998.2	4670.25	40790.6	25420.5	17483.8	11084.3	19381.6	39448.7	23447.1	100127	87923.2	7425.98	22954.2	28408.2	32748.2	16832.3	16190.5	25697.8	42631.2	45062.9	21405.4	25179.4	10817.7	30848.1	88020.1	48394.9
n	175.526		13449.4	8675.02	10056.5	8700.52	16653.8	14736.8	14052.4	7103.01	6545.98	13161.1	45186.4	8597.74	28673.8	42032.3	3144.91	6754.51	21646.2	6953.15	15939.1	9815.53	50108.8	11368.9	11661.5	2227.23	6350.53	308.632	9867.61	2163.85	1819.89	23055.7	15279.4	9491.87	7483.48	7922.2	31063.4	12729.2	7188.06	5080.77	36602.2	9919.17	1175.05	10195.1	10528.1	18207.2	11278.2	7974.83	10566.5
n	175.829		49777.6	69396.9	84716.6	60324.3	34752.5	71191.9	52507.5	86474.5	25784.3	28202.9	39898.4	28994.8	52738.1	44173.1	53592.5	87127.3	11114	80207.2	19221.6	52807.6	16550.4	38159.2	32142.2	36894.9	7173.42	4002.78	43027.7	101157	1137.4	11047	57460.8	10484.7	44084.2	20408.3	45874.9	103329	39842.1	6259.74	34377.4	28870.6	48481.9	44649	26644	36654	55707.6	114131	22496.5
n	175.95		394172	717553	109859	901831	341283	608071	912579	754951	548141	397583	125754	570779	186083	285353	441535	530943	359956	670852	400064	465449	351659	306291	261527	406172	344372	238530	436403	144466	625999	324729	872720	693146	258873	250214	522453	413401	229098	278497	238470	493310	404107	44383.8	327770	87259.3	296185	843670	567391
n	176.065		24426.1	36840.2	20845.7	29423.2	14043.9	8530.29	9761.84	35086.6	27695.4	25095	41484.9	25706.6	18719.9	79972.2	27546.1	33335.2	58774.1	20037.9	41620.3	35734.7	35259.6	10999.1	43593.7	21297	18200.7	78745.1	26824.9	10618.9	45300.9	3762.66	26656.7	57541	2679.66	24552.7	23940.4	22835	18394	136681	24901.1	44204.8	12386.9	25153.8	49526.5	30378.1	26472.1	37240.2	13724.2
n	176.45		71427.3	101043	18060.3	94886.9	37093.6	54517	98014.1	114698	65270.6	52799.7	12478.7	75038.3	21855.7	40943.5	53881.9	73654.1	53725.8	82760.2	65706.4	61003.9	34852.7	51580.9	31600.1	47482	63594.9	41274.1	59316.2	32708.8	61851	36295.8	153683	91448.7	18293.7	40266.1	54532.4	43753.6	29885.1	25397.7	49017.7	41082.7	58447	34215.8	47030.3	2687.64	37016.2	86322	77457.3
n	176.824		9851.86	29444.9	28365.4	22559.7	12941.5	20445.3	31153.5	11013.1	8803.14	8310.66	18115.7	11889.6	19591.4	12009.4	15447.6	25410.6	6851.35	30194.8	14245.7	10343.6	723.724	8875.33	13552.9	10627.3	16564.5	377.064	20757.9	60050.9	875.276	7282.51	20094.6	4382.66	19184.8	6896.1	13852.9	11205.1	18917.8	889.823	24713.2	9657.95	10861.4	25051.9	9199.7	219.338	13976.8	17620	135.155
n	176.826		262793	327979	454011	351721	205650	443688	254127	424606	164193	109298	290885	118026	303378	208681	291011	382630	54553	473602	76361.3	270101	68572.4	210471	221078	140054	81769.5	77020.4	224489	377921	105225	96203.6	440322	373.552	192204	134096	187503	618649	248911	51192.3	253412	208145	215849	247436	134433	213485	217632	674505	106093
n	176.901		1.01272e+06	371109	1.75164e+06	239448	374910	466907	314588	435944	149028	100256	273821	252542	806160	350274	601486	591485	33608.6	750487	43467.9	1.30772e+06	15097.6	1.49028e+06	332895	217612	269320	465809	423102	667238	92199.1	88446.1	287183	54711.5	700990	185386	584439	955048	592301	196680	257751	325989	484251	367004	187704	1.40454e+06	245260	217740	13863.4
n	176.91		215403	64989.2	67994.9	2919.77	19649.2	34144.7	44864.2	79944.7	2364.86	2011.31	20919.7	8657.16	64208.5	18044.5	38398.1	5592.93	9668.98	133910	1680.21	51621.7	10543	86280	5007.87	5576.42	48254.7	151197	70714.7	113210	149.072	36683.9	39642.1	6684.55	181604	93761.4	9797.89	20236.2	78034.4	2915.44	47134.6	49352.6	192478	46539.4	33918.1	346713	11729.4	19807.7	13322.4
n	176.936		23189.2	9503.89	7903.46	46577.5	24674.2	41623.8	16691	59014	41566.3	31836	29992.4	41354.2	19477.5	15200.4	24909.1	43692.4	64141.1	24555.5	42711.6	14356.4	68421.7	41190.2	15215.7	18337.2	6156.64	43486.8	37462.7	14706.6	42238.2	34364.7	29309.1	42004.2	22494.4	51164	24933.7	15879	18669.7	11357.3	2278.2	94398.3	24762.8	49445.9	3364.64	30596	16176.1	17476.7	14995.9
n	176.95		272336	360582	20977.4	632354	224443	286348	626935	502146	341937	361985	119557	384544	104944	211958	293011	394294	213316	427465	240712	285402	248291	242635	214857	245588	246038	146767	237370	118321	425850	174300	580637	382133	132543	159025	330801	244081	153591	128706	179449	228962	259340	110468	206038	28670.8	204390	416234	388559
n	176.963		13257.4	8167.2	8242.4	7213.67	5966.64	19613.6	4903.05	13375.5	2602.13	4925.85	5910.55	4866.22	25275.6	20651.1	70673.7	26189.7	3421.37	32535.2	11860.8	40283.4	6857.13	19110.3	5134.72	18795.5	7420.6	13955.2	6399.83	24384.3	11855.5	30.8722	12697.4	2492.28	13696.2	12089.9	3999.27	30379.9	16138	11538.7	6969.56	16949.8	51632.2	21955	19550.3	49402.3	8793.65	17684	7714.61
n	176.993		46541	10719	55048.7	8499.95	20274.3	41710.2	27970.7	13937.9	9368.34	36161.8	68057.7	13229.8	29735.3	37564.8	26516.7	21415.2	798.724	43770.3	10364	36414.3	27715.5	11263.2	28794.3	30029.6	36652	14830.4	83867.9	94589.2	6519.84	2487.43	50591.2	26989	16214.4	12141.9	10955.6	26803.9	44384.5	34292.1	1627.05	49803	24528.7	11583.3	25606.9	75352.6	32892.2	50527.2	10123.4
n	177.023		260452	315514	276358	247342	257857	165080	202497	206562	332750	287147	658394	116324	315382	202104	137838	317295	858529	215991	345701	172108	374944	22742.5	188365	259798	103648	17824.5	124254	177236	264013	224228	167310	316014	170098	27532.1	214238	207531	275431	37180.3	45620.1	262777	143982	28277.4	256734	142956	480754	300588	229567
n	177.041		203502	254903	274796	318891	317061	390815	363211	236811	314916	519468	788559	344134	249420	631275	220640	772490	1.78726e+06	387965	572733	271051	754269	157976	429308	511562	295986	340521	571166	559433	574623	456063	470553	736105	332423	410459	306021	428468	380263	533321	455101	510507	226582	465667	352717	171814	494034	732544	596414
n	177.077		20323.7	9978.08	19071.6	26419.2	6619.97	8577.05	17268.2	27788.7	29423.1	40886.6	40238.8	45857	25313.8	17711.5	32382.8	28342.8	62416.2	56089.4	59897.8	7136.08	36716.2	21857.3	6152.34	30368.9	21627.4	17027.9	26620.5	75348.3	43878.1	21879.6	26504.9	60166.8	23731.2	11742.7	12386.8	39170.4	19019.4	14613.2	24512	11208.1	17503.3	11716.7	116545	18785	30568.5	15374.2	9298.77
n	177.974		117563	402231	65362.9	170415	125358	112462	212874	147795	66523.6	312942	142457	325694	103406	97341.8	72098.7	88308.4	462329	33217.2	223506	208272	68785.5	85540.2	125228	69797.2	326431	81598.9	25666.3	461699	117758	205644	134231	410824	204286	117111	72153.7	100495	79480.5	140668	153969	79381.5	56554.7	258617	54764.1	83824.2	150679	126895	327046
n	178.018		2868.56	96828.9	9904.7	39897	8981.25	1475.86	42702.3	30486.8	3855.88	89907.1	53398.7	117119	28588.4	22016	8658.51	6147.4	118459	34286.8	44162.7	44596.4	40227.4	9663.26	16501.1	7372.52	150888	11150	14581.3	147197	5293.42	45127.5	26292.9	151880	43128.3	31423.4	9092.71	13858	20192	97116	28427.5	35093.8	37838	100160	12549.7	3153.2	13343.3	17263.4	131269
n	178.026		14093.2	131044	22728	76926.5	11780.3	29285.7	27740.1	48914.7	10057.7	110746	12337.6	6042.4	29575.1	34160.6	4301.97	24957.3	111149	32401.9	83916.5	33584.2	50906.3	4714.4	60918.4	58450.9	71993.4	28282.7	17991.5	95445.3	44380.6	40303.4	729.255	113858	19020.2	11500	12468	35834.8	8537.06	52150.4	33319.8	41933.7	3193.11	16389.5	6922	28236	32231.9	22639	10520.4
n	178.039		67896.1	169199	59368.3	126697	36710.9	84888.8	89502.7	77448.3	96296.2	233773	147602	241022	97222	96715.6	32072.7	97095.2	443446	30258.7	173761	104419	172094	45731.1	115011	82998.8	237466	20467.8	64073.5	322692	112128	101133	87537.5	468859	125169	84045.5	52829.5	100289	128786	261038	46055.7	112486	62296.1	226633	43523.6	33926.1	83079	273081	191539
n	178.051		2.71856e+07	9.85146e+07	2.0893e+07	4.70174e+07	2.99642e+07	3.41015e+07	5.45801e+07	4.15963e+07	1.70319e+07	8.16672e+07	3.69877e+07	8.64679e+07	2.69022e+07	2.52322e+07	1.69916e+07	2.44738e+07	1.26619e+08	1.08503e+07	5.45139e+07	6.07129e+07	1.74038e+07	2.37546e+07	34072037	2.16011e+07	8.19336e+07	1.72106e+07	9.49951e+06	1.17146e+08	3.3885e+07	5.06786e+07	3.46477e+07	114674407	5.17182e+07	32228867	2.08293e+07	2.82542e+07	2.15151e+07	3.74173e+07	4.46806e+07	2.18935e+07	1.98412e+07	6.78259e+07	1.75671e+07	2.46719e+07	3.90569e+07	3.20766e+07	7.96525e+07
n	178.055		248949	1.00604e+06	138308	554369	268081	273219	305830	455110	131169	972845	375549	682346	288302	228771	186396	165242	1.24844e+06	42948.6	559496	570274	141991	236202	412403	596618	822549	160258	74080.6	1.55326e+06	244534	516497	229515	1.10853e+06	483180	307944	186051	248970	127422	360271	648712	166819	63358.4	685781	183610	158469	269867	314943	899535
n	178.078		15270.1	173744	16645.7	70170.4	20459.5	9197.71	70020.6	35156.7	1891.06	121099	24080.1	122165	6225.14	5898.08	7522.98	4996.99	160994	15691.1	87159.6	57753.5	50520.9	2550.4	11288.2	5793.88	116701	23052.9	18432.7	198957	1902.03	81136.8	18833.2	174828	40180.1	25676	3665.67	20323.4	21466.2	39108.5	43201.5	6420.63	5553.23	65108.2	6930.66	44259.4	29555.5	8664.62	102769
n	178.129		128282	426271	68712.5	184728	124130	130323	232762	166629	77139.8	331793	154350	331056	107439	91586	71585.5	93658.4	474507	33942.5	200346	238528	94166.9	117209	131566	88574.5	338650	74194	38780.8	489187	148616	227347	130571	448975	202818	131171	81023.3	124661	103058	175022	164428	84524	75812.7	283072	75914.3	109703	150987	124589	339491
n	178.898		258029	131177	452242	66860.8	138270	134663	108951	96413.3	54801	50172.9	74625	54530.2	233359	92548.6	163308	138065	11766.7	167892	5733.21	294105	18757.5	405207	105192	61184.2	89878.2	140629	125889	253195	7111.64	36271.1	113895	11593.4	170926	62404.3	167918	277002	163915	48936	86088.2	86437.7	116643	108128	63495.3	327199	57878.4	56487.1	34132.1
n	178.975		2.78377e+06	1.95575e+06	5.13663e+06	1.52499e+06	2.39837e+06	1.71806e+06	1.46102e+06	1.3078e+06	1.90106e+06	826914	1.7638e+06	2.15763e+06	2.90924e+06	2.0095e+06	2.54673e+06	3.29708e+06	177581	2.32797e+06	651800	3.43467e+06	985976	4.40411e+06	1.97294e+06	1.64873e+06	1.27208e+06	3.18861e+06	1.38303e+06	1.41734e+06	205376	1.64196e+06	2.20439e+06	797559	2.71741e+06	1.68882e+06	3.91988e+06	4.33673e+06	1.89902e+06	396586	2.13806e+06	1.79225e+06	1.51995e+06	1.84594e+06	1.37273e+06	2.51428e+06	1.78778e+06	1.21628e+06	1.32323e+06
n	178.984		325370	69343.4	147380	88820.3	149426	163694	133077	138703	82873	105000	56432.8	102612	89970.6	106942	96032.6	154115	37213.3	220658	30681.5	84942	78833.4	159433	74009.9	157116	66765.5	260369	120672	38311.7	81273.4	56916.5	117616	93410.2	99960.1	211432	118262	90001.7	68858	28542.4	13784.5	256750	53938	35799.9	106968	131419	38023.9	107849	83798.7
n	179.012		174777	122775	434272	109330	139220	99445.1	281561	227730	117601	161741	446921	49600.7	168089	301047	77651.5	174619	25861.7	124746	383111	206649	223321	158927	131681	116168	255738	96289.7	195235	248919	126791	33764.1	198932	29950.3	55026.4	43153.9	127055	209580	103135	78204.1	37812	268472	74456.5	60358.3	84253.2	76656.3	198089	209633	53074.8
n	179.035		3756.86	40845.1	78943.8	62998.3	8804.29	23008.4	21820.1	44995.3	18259.5	33177.7	109335	41719.2	28013.9	28258.9	23336.1	89045.7	149060	55273.4	113153	36748.8	104626	8653.72	32657.6	46601.6	79938.4	4706.8	100698	15373.7	159410	36752.4	48145.8	96695.5	33421	31398.3	40640.3	79043.7	32578.7	29198.8	73295	54650.7	23831.8	40755.5	38783.4	3824.22	136532	134261	55528.8
n	179.055		2.03753e+06	8.96139e+06	1.52495e+06	4.14947e+06	2.36092e+06	1.59745e+06	3.18711e+06	3.39613e+06	1.53416e+06	7.02188e+06	2.26518e+06	7.34927e+06	1.98794e+06	1.12055e+06	1.50568e+06	1.05264e+06	4.26746e+06	444637	1.46759e+06	4.99277e+06	1.51361e+06	2.10759e+06	1.78808e+06	941780	6.63164e+06	1.64717e+06	816175	1.02107e+07	1.87042e+06	4.21377e+06	2.5032e+06	998632	3.87346e+06	2.34499e+06	1.29181e+06	601652	1.43002e+06	341407	2.81946e+06	861394	1.44859e+06	6.27371e+06	1.94862e+06	1.09354e+06	3.23962e+06	1.5259e+06	7.2917e+06
n	179.056		547907	312017	254145	1.30052e+06	1.0556e+06	969665	2.75939e+06	925368	361418	557421	2.82065e+06	3.27359e+06	866720	1.74407e+06	1.17217e+06	6.28589e+06	7.66912e+06	1.49412e+06	5.36224e+06	2.315e+06	1.17776e+07	2.15472e+06	4.75128e+06	2.28084e+06	2.92807e+06	839594	8.6007e+06	1.02176e+06	5.77876e+06	973919	1.27523e+06	3.21992e+07	2.46173e+06	1.479e+06	255605	8.00868e+06	1.58529e+06	7.58359e+06	1.9565e+06	5.57904e+06	1.32004e+06	1.29296e+06	815081	2.53216e+06	1.54028e+06	6.01716e+06	282331
n	180.034		12825.6	21797.1	15062.3	30026.6	11208.3	15713.7	15207.2	30312.7	30186.1	60191.6	6.02688e+06	20811.4	32341.2	28296.8	23064.5	74678.7	52507.2	23020.4	52128.7	17276.9	29567.2	5203.56	48698.4	36162.3	10811.7	13730.1	25700.7	15949.9	35577.8	127196	61577.5	33231	5471.48	11007.4	19732	33865.1	19666.1	52139.5	11944.7	18530.7	9357.29	17929.4	14922.3	30153.6	56953.5	25265.2	26460.5
n	180.043		446675	290770	399796	329882	476473	211086	480315	448577	301809	465661	480925	171005	560629	459291	342655	432955	68584.2	579357	655427	543780	292198	300490	644924	323543	410794	272831	351578	554480	256964	228119	422334	180703	197000	152356	246580	464295	273773	195204	117786	396518	178638	396784	353011	299551	592057	622798	267496
n	180.05		3901.42	30103.9	47757	54939.6	15737.8	30196.1	45170.9	51259.2	79322.6	45230.3	54342.9	20997	76512	51274.9	54371.1	34284.8	31653.2	13963.3	53871.2	43842	74379.1	28850.6	24263.2	40845.6	64808	23889.7	32370.2	41859.9	55238.5	52691.2	63163.8	50446	1961.07	161251	36344.9	24482.5	14741.3	30595	49302.4	43395.7	41820.4	66203.4	56253	18406	68144.8	86059.3	30225.3
n	180.06		142360	589883	49449.9	390692	230381	214171	422335	285323	135325	610823	311423	558776	140616	209285	175242	408685	1.00749e+06	93177	567206	413918	558934	151120	388842	309392	430403	188828	393132	781356	386723	288937	258938	1.47075e+06	443935	297471	122589	513793	183605	524688	341890	311089	124715	538099	130683	176500	315076	434141	508711
n	180.072		147204	298680	101810	116851	164092	99092.1	226438	120849	91753.7	576865	125853	248207	231864	105820	195371	172533	1.03035e+06	40168.9	340193	233411	197907	21824.3	187961	151788	402470	182971	230325	538869	131213	137854	153699	460574	287079	72474.2	174057	240679	177575	88032.3	136076	260258	62947.9	173018	418576	246727	198749	327105	270140
n	180.922		57125.6	39328.4	51572.1	18904.1	60918.6	52008.7	41931	11253.9	34744	30196	74014.3	38029.8	51997.7	112061	46858	63038.1	69023.2	24259.2	39701.5	46741.4	50560.1	29469.6	44509	161513	74030.8	8870.63	49122	68410.8	23362.8	107115	33976.7	29775.5	46648.7	39985.4	44636.7	51515.6	27567	50961	147542	42437.7	34124.8	59788.5	37267.7	56461.3	82425	22216.4	40531.8
n	180.975		93709.3	45316.3	171934	54692.5	78189.2	52610.2	17740.8	41624.3	34814.8	23361.2	63129.5	68917.7	60442.7	76441.3	79575.7	104997	3291.63	76532.3	20271.9	104020	27709.7	122101	47828.1	42249.6	14043.2	74001.5	50611.8	59287.8	12411.8	35159.8	44983	33346	65762.7	42557.3	95227	117291	62029.6	32667.6	73984.1	57594.8	39636.9	53179.6	39304.8	82121.5	56721.5	21060.4	26374.8
n	181.014		46856.5	11366.1	175599	46122.6	27140.8	6608.57	85081.6	66768.2	49029.6	79570.9	115508	3244.6	71445.6	89159.6	24344.9	53466.3	38467.7	45538.5	113594	67914.7	49882.2	61929.9	51064.6	19394.6	83205.9	219986	68618.1	64302.8	3897.67	11763.7	43304.6	64000.6	18742.9	69440.7	36646.5	79225.7	29751.2	68028.2	58377	102288	20297.7	269021	19081.7	64243	69292.6	68933.1	12210.8
n	181.028		69198.3	78530	106985	68820.6	82470.9	113499	96969.7	100425	76005.4	49736.4	147249	43046.3	86531.3	66674.8	107789	139642	21965.3	57903.9	165286	142427	151949	99377.2	118133	119278	94524.6	69004.8	178365	112926	95683.9	38806.4	96717.5	32029.7	102061	10968.5	129202	120349	60079.6	74291.6	47774.5	100259	45473.2	61879.6	25246	85812.7	126513	141073	55049.5
n	181.037		278098	239578	345137	836225	344791	1.50356e+06	1.6627e+06	290748	493969	5.8252e+06	2.4761e+06	2.36206e+06	804277	630382	285879	578754	624389	1.90039e+06	2.53313e+06	1.22011e+06	2.20936e+06	1.39646e+06	1.91569e+06	228576	4.4289e+06	407550	482582	854133	1.67869e+06	1.24972e+06	940049	3.46954e+06	1.50827e+06	2.65267e+06	674180	2.47257e+06	673063	1.69842e+06	400900	2.54856e+06	882269	1.06643e+06	661979	963962	602964	945928	729977
n	181.051		1.31403e+06	468361	688682	2.23182e+06	547340	1.98857e+06	465639	994413	466681	1.32697e+06	834218	2.8936e+06	212692	473774	2.58904e+06	1.03322e+06	1.31518e+06	450727	3.31139e+06	823004	1.79123e+06	617061	4.86583e+06	1.71372e+06	904952	218294	744359	2.35876e+06	328950	633320	773735	1.41407e+06	1.05106e+06	594486	439412	281953	2.4723e+06	895724	341578	2.8471e+06	656157	1.45149e+06	120338	789785	473803	1.23068e+06	657751
n	181.062		13766.7	30253.8	17255.7	42602	49900.9	51648.1	64801.6	526.949	19109.4	41674	53574.5	37131.1	51896	27514.6	16249.6	59517.3	48043.1	19345.5	40585.5	29704.7	103741	24058.7	50472.6	13550.2	25466.3	8572.6	51893	48261.6	17752.4	32502.9	34530.5	154776	41663.9	42278.6	15102.3	33939	10512.6	127579	11697.6	55908.7	26984.7	31372.2	32610.9	52367.6	31954.8	62988.6	77576.6
n	181.072		66826	218853	150773	90426.9	793488	173655	5.19596e+06	180957	4.23493e+06	158178	2.13784e+06	180897	77667.5	314720	216892	240824	1.08597e+06	5.1911e+06	1.56899e+06	374077	240746	198833	184503	181209	130344	220381	193155	153581	170074	193348	6.6898e+06	195579	177363	168800	138900	5522.11	292704	139265	2.03084e+06	128877	470958	147415	424365	72274.3	137201	215442	176178
n	181.942		14119.8	34153.4	472.308	12011.7	25025.2	5413.77	25628.1	6863.43	16298.8	24708.3	7093.07	18934.1	35438.6	10730.6	78211.7	36799.9	2298.56	18273.8	76690.5	55747.8	49853.4	5220.7	41909.1	64544.9	31264.3	12765.9	7967.77	13247.7	42470.2	32801.6	25483.2	68862.2	22431.4	1612.37	42363.7	17775.9	23160.8	9264.13	36941.4	3779.18	20542.4	62378.5	44214.4	27902.9	78815.8	5183.27	28321.6
n	181.959		34837.1	48496.1	14901.7	51099.7	37138.2	54711.4	64216.7	53340	55752	28539.4	5238.92	35749.5	1630.82	19164.8	39077.1	34144.9	35708.8	44277.9	34040.7	41322.9	36518	24745.1	17722	4261.24	24119.4	6312.83	7679.97	26418.3	39176.6	25232.2	53167	27283.2	26762.4	25647.1	34021.5	37968.4	3621.56	9948.39	13334.4	41881.5	27357.7	7960.24	13842.5	1557.69	31556.9	25875.2	40563.8
n	182.006		21035.8	49066	17736	33638.4	10107.8	35762	21227.5	21506	210.066	108740	25189.9	111560	20385.8	30021.5	41055.8	26339.5	66502.4	732.246	39506.1	30206.6	95275.3	7101.78	19163.7	22016.9	49552.2	2935.17	21684.5	80728.2	37881.2	22657.4	10296.1	96530.3	32258.6	22395.3	4500.32	20044.3	55735.2	74877.2	34864.3	108772	6368.14	74755	302.401	54411.9	8018.59	36442.2	22705.9
n	182.04		132238	98634.7	143283	130222	153760	171208	209181	150370	131857	343171	274620	210824	212278	190098	111439	148376	63076.6	230172	290763	242536	199362	181034	263492	91850.4	237817	133938	148191	184462	44168.1	143002	164353	228064	145799	190080	105735	267825	131460	161155	60645.5	230229	107720	168443	107325	150996	176932	250414	153624
n	182.046		1.05189e+06	290964	391501	834486	606765	698491	1.02747e+06	608811	502556	902679	799254	504532	539773	951941	1.53055e+06	828957	853371	2.91261e+06	753351	854470	980401	1.10551e+06	992708	772513	657380	6.40707e+06	1.03467e+06	774234	553166	1.05288e+06	544138	6.39768e+06	891801	711524	1.13973e+06	2.10131e+06	1.07995e+06	1.54848e+06	627104	608279	794655	1.93866e+06	595126	7.98172e+06	733161	572233	459142
n	182.082		89254	214298	24179.2	43953.2	72244.4	17449.9	311669	44571.5	77663.4	269605	157952	114928	56450.9	30291.6	14701.6	78917.2	388917	114392	143114	157840	29194.4	12753.1	132174	21017	210679	57986.6	57771.3	328007	149366	66381.9	301939	444473	118185	41955.2	35651.7	89088.2	58603.7	42405.8	141703	52241.2	42461.3	117938	90369.3	64976.2	62150.5	288919	88460.9
n	182.834		76348.5	27820.6	5568.13	28780.1	5601.94	13104.8	13902.6	7866.69	2968.87	20839.6	37454.7	14947.9	108983	22501	20853.1	6504.85	1909.75	6890.4	2109.36	110905	33799.4	4004	26982.2	35806.9	193534	1598.65	6835.91	152858	52391.5	5201.9	11799.7	2926.15	38536.3	15306.2	815.126	14276.8	120756	46759.7	3890.29	9851.45	26446.1	117113	33927.9	67323.3	31995	13602	8799.43
n	182.995		71753.2	106787	6602.28	30792.4	384546	147447	2675.53	55414.7	65596	110825	2.02823e+06	53996.1	69396.5	43564	101587	10064.5	122898	374425	302507	141987	296677	24748.2	210888	45173	61506.2	81178.6	80677.3	134373	413662	459286	120740	136810	1.12954e+06	27551.2	2182.35	67659.3	67874.2	166343	1.98839e+06	160107	151150	143566	87840.8	2674.37	17223.1	622853	758797
n	183.007		82139.3	71051.2	235434	47860	236764	129755	102557	100936	128521	123901	870138	87301.2	182575	184207	176145	178488	111516	238354	385903	164643	195618	168194	185907	174673	105702	198664	71678.8	323745	165343	134487	70757	84945.1	136262	90072.1	136820	124820	104999	165415	144200	113533	80599.1	216203	74802.4	113759	296193	206225	272309
n	183.025		949.458	6874.36	15917.9	14636.2	23943.2	26251.8	24966.6	3369.82	12646.9	8449.27	36429.5	6561.72	4661.35	27176.2	24677.6	15406.9	14740.6	11464.2	42090.2	14859.3	6390.21	98335.9	52592.7	13420.6	22349.3	61860.8	40902.4	47862.4	119.207	14597.4	18999.3	11521.7	3550.32	49043.7	23987.2	18174.6	3410.17	57946.5	22700.2	17586.1	11009.7	14173.3	3887.11	21158.8	41176.6	27678.7	14254
n	183.03		28946.3	95554.2	60562.1	148387	98893.2	97254.4	127081	4576.39	20022.5	191200	289945	79336.2	169592	198728	39688.7	77264.8	293704	31770.5	236223	131125	119370	59878	92224.8	83853.9	366051	78765	104627	120503	29869.4	37421.9	94342.6	164008	287055	37469.2	62349.9	82001.8	77257.9	63099.4	145502	73815.8	43478	82984.6	97132.1	86295.6	47068.2	31164.3	158364
n	183.043		137609	131125	399001	112918	254810	174941	179171	143573	136435	133645	436038	117411	280309	242086	115959	298685	27044.6	167840	243356	206719	229263	71795.6	267599	297788	205862	219500	283628	238405	151565	88109.6	232690	106073	139413	66442.4	94463.4	265279	197594	338129	100409	224116	83466.9	302249	129929	124153	245684	390134	85553.7
n	183.049		104822	14355.3	30857.4	43857.2	44640.4	35241.7	104025	37607.6	23542	147514	75500.2	43345.8	93528.8	97053	91051.2	43492.3	61846.8	231943	120466	94420.4	117413	98837.9	91863.4	46208.2	109570	449600	63977.1	118338	41544.9	130883	7364.66	407241	123759	63106.7	61877.7	203050	83834.9	218109	37300.5	48778.9	72056.7	211807	49025.6	525443	71546.2	39107.8	15970.4
n	183.066		1528.37	24575.3	49856.1	47038.8	21866.3	8025.44	41308	2402.77	831.894	73227.4	77060.6	23243.1	13928.2	11644.1	44157	88577.5	53513.4	14168	117908	37652.8	124379	36827.1	40629.3	66810.6	36625.1	16892	187893	95823	69680.6	32341.1	24697.2	94571.6	102302	26061.2	97721.1	145568	20893.3	157119	7379.62	114008	18177.2	49294.5	58196.7	59893.4	40685	62907.4	34260
n	183.103		36170.1	81205.1	28251.9	72675.3	17866.4	26204.3	51901.3	56191.4	7149.86	18593.1	15279.9	2088.01	11101.4	3597.78	32335.8	21176.7	20011.7	21315.4	34002.8	29888.6	10546.6	5518.2	29658.1	49905.4	57001	46787.6	36457.4	58513.6	49564.3	31930.3	120306	45053.9	55907.8	15433.8	15363.2	19394.9	31386.8	12967.1	4852.48	21069.3	77349.3	68040.3	104050	51725.3	905.437	57216	34981.6
n	184.036		11810.2	2713.63	68073.1	126330	42165.1	71039.6	93772.1	44466.6	84120.1	135263	272989	166275	46286.6	134238	13648.6	189649	246543	56165.6	290258	102577	143480	74810.2	197319	46148.5	55046.5	22698.7	198491	201509	276827	50381.9	87589.5	625286	88873.3	17045.6	55697.8	194331	61943.4	190058	52490.5	170489	31935	98927.1	58980.4	84856.2	65376.6	114212	114536
n	184.062		20526.6	20513.3	21884.3	15011.5	341.703	37088.2	37694.1	479.845	5642.33	33183.8	62643.8	16979.2	20930.8	17907.3	18462.4	53794.8	23184.7	37939.1	46045.7	14375.1	56355.7	20872.1	21761.8	41705	27226.5	20919.6	46531.6	10029	24947.9	22482.4	26879.7	133238	40965.4	10758.9	2173.57	34364	41617.9	84776.5	18636.3	60887.8	7232.82	10203.7	17515.6	70797.2	11963.7	60468.8	11506.5
n	184.098		121468	354539	82767.4	84184.9	241578	134060	300388	112422	244674	439234	305215	200993	210482	70949.3	96446.1	264009	985159	49563.1	126552	221601	89611.3	1335.88	316533	100938	279246	122595	97691.5	420406	1.09149e+06	133949	141431	576590	275981	155583	318478	270489	138542	198129	603100	337942	66270.4	381434	275154	124806	118067	395447	227189
n	184.832		79042.1	20548.1	1094.38	20970.4	8833.76	821.269	9634.37	4866.17	2289.68	8605.26	38601.6	12544.5	88229.2	9638.9	17072.6	17902.9	348.691	5260.02	1626.8	77259.4	21978.1	12077.4	39870.5	27295.7	211378	31720.8	11931.3	117757	9997.26	3217.79	7692.85	2233.77	17484.7	17890.7	7963.11	26151.3	123080	25215.3	710.306	573.302	24509.6	92353.9	10739.3	71325	27488.3	9677.78	3668
n	184.986		18560.6	45460.2	14901.7	14087.8	57569.1	27148.5	29981	15359.9	25030.4	26082.1	75538.5	21721.1	7603.57	27102.4	26714	43492.4	39957.4	37252.4	24846	9009.32	50162.8	6284.25	490.155	38986.5	17659.4	5243.89	31108.1	17488.7	187590	25986.7	8309.72	34738.8	34361.2	16762.8	17145.5	17571.5	22000.4	7357.53	45772.9	40852	18709.3	32971.5	15439.2	9553.35	40859.8	36650	20877
n	185.004		62879.2	40152.4	41488.1	342095	61162.2	43892.2	33281.3	37100.4	5998.68	9387.73	215211	18285	42207.3	54341.5	75749.8	55323	44270	87412.4	88401.5	32631.7	49631.7	58996.3	61730.7	37926.9	34841.9	69216.2	24564.2	105376	34762.7	26976.2	17872.3	8933.41	39906.8	7900.39	37705.9	15310.5	22676.1	35420.2	41398.1	21353.8	16917.2	9743.43	5407.27	32757.8	30190.1	45471.4	86446.8
n	185.023		1.08979e+06	819199	1.33072e+06	405627	1.27799e+06	970934	1.3729e+06	1.21106e+06	1.05372e+06	1.24422e+06	3.72426e+06	707886	1.49798e+06	1.40424e+06	1.84557e+06	2.73339e+06	431408	1.32678e+06	1.99121e+06	1.45847e+06	1.9415e+06	903810	1.74334e+06	999141	593255	632120	1.35888e+06	2.75118e+06	1.44156e+06	1.12153e+06	1.15227e+06	713516	1.74134e+06	437696	620182	1.59601e+06	1.21774e+06	908873	827807	1.35357e+06	938593	2.39337e+06	1.22504e+06	1.94791e+06	1.1109e+06	3.3781e+06	1.06453e+06
n	185.037		38179.1	27218.4	49909.6	24441.1	51413.3	39534.2	28396	38214.4	40595.5	30008.1	146953	23111.8	66296.4	54927.2	42769.4	98590.4	29595	34586.4	80316.9	39664.5	79167.8	78362.8	548986	64584.7	517800	47876.2	92985.4	63000.3	60656	22301.7	67840.9	20899.4	35981.9	19399	18757.2	107760	243312	94743.1	106395	57701	14096.5	69714.2	18926.7	24586.7	68045.6	98943.2	40662
n	185.046		47673.5	19930.4	89938.2	276173	31137.9	99639.1	84400.2	60121.6	70087	78953.2	343382	128387	66144.6	88021.3	53039	115942	335137	24039.3	713964	110273	587393	70747.4	119874	58550.2	45407.8	45479.9	169946	270960	260896	49523.8	117235	233589	90567.5	14126	52114.8	185990	78529.4	132242	88859.4	734508	49543.9	121710	288402	95906.7	94012.6	248409	82881.8
n	185.057		48554.2	99839.6	133605	55846.2	44731.1	58527.3	129718	72029.7	55781.3	120788	245285	46432.1	96377.9	140395	85792.7	111686	201603	76387	96381.5	66280	130555	47555.9	60328.5	154450	91617.1	38681.9	88769	50871.7	167981	86861.2	134949	101571	60205.3	99641.5	45049.6	107634	96868.6	123285	66262.1	79654.4	44821.5	276753	88558.2	74189.6	121421	133657	68821.2
n	185.082		203874	205684	236530	231752	229738	201952	301391	138191	209689	256283	253867	114064	216166	233432	214761	143196	275415	107610	435734	245348	322888	112675	212913	205248	198966	121025	228583	472330	209296	134136	126493	341574	134029	104511	513246	262183	132408	118708	55667.3	158956	176680	221439	311477	138040	242712	212886	166966
n	185.118		27395.9	70778.3	4895.98	76347.1	5785.88	17363.6	24377.6	20327.4	8181.14	23892.5	11990.4	8391.59	74761.9	18827.3	38939	14887.3	5529.77	32501.6	20561.3	16979.2	16995.9	1945.01	5209.79	38016.2	22804.2	42141.7	49119.9	54442.3	18075.2	1167.4	40621.8	2026.79	26188.8	10974.4	23416.6	4907.06	1786.56	18882.5	5939.6	9319	24653.3	56729.6	140133	128561	17569.2	40588.5	4009.14
n	185.938		10800.5	39510.2	30284.8	45201.6	8053.68	40983	36433.1	22180.3	18296	3016.01	10640.9	21611.4	23166.2	7452.23	49217.8	68116.5	6619.18	24248.1	6637.2	22617.8	3578.09	29374.8	17106.3	25082.5	5702.79	6063.2	1912.49	50856.4	65.6354	21554	73295	487.3	11405.5	20875.7	52544.8	70993.4	2227.23	17118.7	68169.8	19780.1	16905.7	20044.1	26688	17212.7	21846.8	28494.7	172.548
n	186.017		34811.3	9806.1	33437.5	11576.3	66089.4	59723.8	31138.8	31468	6265.64	16715.9	24725	36984.2	10413.4	23351.2	1478.08	14391.2	28447.4	56394.1	29754.6	10504.2	20455.7	6416.29	18246.6	39406.8	1230.4	22668.9	22677.3	18996.8	28358.2	23019	21253.4	74078.5	15514.4	10284.8	41896.4	39464	7164.58	26528.4	2425.52	16066.6	21178.5	6536.29	54644.1	9734.56	6557.07	45731.2	20970.1
n	186.033		57072.5	35925.3	25240	23232.8	33815.4	485945	44995.6	40396.6	50712.2	91765.1	786358	17766.6	82286.5	96469.7	56761.2	109187	69876.9	62655.2	75425.4	71363.8	76072.8	46286.2	93582.8	36033.9	129385	53824.2	65207.9	120448	1.4319e+06	43437.6	81483.4	31753.6	96471.3	21195.5	37139.3	49444.9	38554.3	54012.6	84176.7	54404.9	30936.2	112737	516847	72514.9	53797.9	265974	52152.4
n	186.041		1238.32	25415.7	61103.7	13446.2	27269.3	28653.3	36786.6	11494.2	27854.8	47005	37795.2	21012.3	35763.2	11274.6	29818.3	71653.4	117659	31357	50026.5	23402.9	54648.2	10469.3	38539.5	27719.2	16615.7	3093.88	34499.9	5693.9	18776.2	24247.4	29985.7	116546	21847.1	9856.04	16164.3	33054.4	7529.29	22948.2	8307.89	27257.6	8490.89	19015.1	32141.9	990.786	19494.4	67367.7	20943.1
n	186.053		6502.15	36608.6	41241.7	38105.4	45391.9	15743.5	101030	28723.9	46039.5	110970	129805	49408.4	130381	55556.7	27183	47253.6	268803	49059.4	103518	26665.3	121279	41878.7	49515.1	15708.7	29273.8	7522.82	46169.9	32909.4	380318	54140.4	179470	309141	41461.2	20407	42893.7	39129.4	31108.9	48922.3	88952.6	43589.8	14794.6	117270	17073.9	44971.3	114984	189734	66488.9
n	186.924		91195.8	325202	12963.4	64345.2	21544.7	19447	180027	69849.2	143993	35988.3	140524	97849.8	144768	321904	104263	101387	101252	75794.4	16938.3	45790.6	114638	112269	72942.3	104972	113647	81307	68304.8	217609	234353	173779	149862	131350	148564	70372.1	89926.6	95476	190562	220665	116058	6134.84	211819	47573	88132.2	91985.1	279119	216659	380071
n	186.979		13272.9	128608	32922.8	26765	22521.8	13173.5	73939.3	103144	66652.8	17952.5	68609.8	31044.4	97291.4	138942	27563.9	41356.9	12830.9	27813.1	37726.6	13582.8	31847.1	23382.5	38538.2	33503.7	37456.3	7903.65	30363.7	86768.7	101201	67604.4	39325.8	31526.8	53606.8	21594.9	31172.4	54562.3	80837.2	131364	37760.6	13592.1	99265.3	5915.47	23231.2	16498.1	79745.5	76115.3	169305
n	187.003		191913	1.08583e+06	254231	379485	162103	129141	598197	285733	442294	431102	324132	274070	444278	1.52645e+06	267932	286609	346479	128686	68433.1	78614.2	270281	60040	244476	356637	81278.4	285673	368855	993394	997345	465917	365856	567055	255091	126027	253426	440849	639169	824906	401180	228442	760088	24209.8	209611	392045	1.14499e+06	662011	1.33653e+06
n	187.007		1.46104e+07	7.66881e+07	9.59218e+06	2.42486e+07	9.21954e+06	6.9849e+06	5.0296e+07	1.97991e+07	4.23402e+07	1.64189e+07	3.89083e+07	2.81524e+07	4.1215e+07	8.83385e+07	2.98729e+07	3.0688e+07	3.39488e+07	1.5713e+07	2.71533e+06	1.27662e+07	2.79936e+07	2.23717e+07	2.53992e+07	2.98317e+07	2.99466e+07	2.72997e+07	2.36943e+07	6.599e+07	7.11218e+07	4.47008e+07	3.72558e+07	3.95627e+07	3.84723e+07	2.04604e+07	3.07184e+07	3.06425e+07	6.39363e+07	60213122	3.33603e+07	3.55572e+06	5.41023e+07	2.03267e+07	2.28238e+07	2.671e+07	7.00568e+07	5.44856e+07	9.57284e+07
n	187.019		550967	554673	658367	494758	1.61108e+06	736625	574831	497347	393572	566412	1.19463e+06	371784	865477	679508	669885	937491	197583	483431	641064	710926	726939	375277	621519	549888	401666	370273	486081	1.18756e+06	1.01348e+06	450141	539800	313637	681006	230262	366461	689738	562746	566844	393653	757065	446930	752580	532114	719023	610570	989702	481104
n	187.028		694943	542431	992151	359034	828483	328838	554813	680106	725723	243636	909256	117068	1.36653e+06	773251	1.40879e+06	340840	149198	2.17524e+06	401949	986663	559596	1.15388e+06	703324	686586	267851	870553	651762	293319	357897	446146	539136	150824	504176	227936	616944	1.62606e+06	831409	650456	301667	398594	448430	1.1697e+06	371134	2.82196e+06	629503	449765	550731
n	187.038		933714	696830	913736	465063	907556	798517	1.13633e+06	1.08648e+06	771179	971808	3.67471e+06	548078	1.26237e+06	1.17461e+06	891404	1.22949e+06	289791	1.5227e+06	1.67947e+06	1.0504e+06	1.26285e+06	743769	1.35265e+06	985276	691044	685329	894670	2.0747e+06	1.15086e+06	776135	1.10365e+06	518201	1.09294e+06	485305	783676	806671	1.22274e+06	734175	616237	1.11277e+06	891616	1.21349e+06	1.81921e+06	1.32198e+06	993653	1.80483e+06	988809
n	187.061		189646	304944	274843	267637	217770	151071	383435	326257	250954	318688	333988	118837	204982	200463	172333	241021	505701	68183.9	484404	226606	401792	110106	235870	184957	215732	108857	307884	229499	496798	135909	435836	522236	167543	148733	266422	395788	225731	244821	182765	222984	243989	308971	236285	111497	394734	324583	212338
n	187.073		137515	127595	202236	97057.2	113510	106435	309280	92361.2	187260	112464	160750	273529	312848	223710	181940	393320	203872	113248	215007	110025	147777	54334.6	204801	228645	200604	125602	74709.2	117356	265586	159693	217890	185198	70311.9	63970.4	324209	190780	69181.2	76681.4	109741	167315	159438	135696	125827	80981	427132	574243	163397
n	187.091		71637.8	322330	27269.2	93595.7	24798.6	21306.2	198464	73822.7	184212	54786.3	143423	89653.4	152696	331469	115045	117584	123506	62872.7	12352.8	41565	100550	98055.9	91616.2	108701	99247.4	98278	94302.3	245692	289370	178566	142928	144303	128772	75452.2	106299	136428	248163	244697	107915	10577.1	237894	70418.4	84043.6	87419.5	276614	216166	406576
n	187.098		95911.7	464528	411473	215461	977967	480221	312729	287768	231332	593991	635881	199136	170522	691325	319855	404848	324005	181847	1.16388e+06	231968	143171	131892	640100	1.3442e+06	299418	339588	1.51813e+06	2.4749e+06	351161	280803	588943	144317	321835	182320	849403	1.6677e+06	428190	448337	223137	291979	185010	476539	2.32032e+06	436623	230040	383960	1.02156e+06
n	188.003		166843	302487	271149	544656	368596	303758	709280	425733	94662.4	499012	625718	382724	221890	275308	416381	2.39787e+06	987425	6534.35	361421	722256	2.05556e+06	891777	593858	752008	820414	266274	4.15767e+06	631105	2.15613e+06	367422	465368	1.07887e+06	3.8795e+06	419150	202671	1.12664e+06	784530	3.4789e+06	139186	578358	386615	845641	383009	1.19901e+06	492247	821965	637209
n	188.011		633847	5.83349e+06	520368	1.28525e+06	438413	301140	3.44129e+06	1.02928e+06	2.57094e+06	791393	2.45499e+06	1.66514e+06	2.60432e+06	6.65906e+06	1.81395e+06	1.90824e+06	2.20334e+06	946593	78433.4	603400	1.63425e+06	1.26048e+06	1.52175e+06	2.03064e+06	1.67426e+06	1.64776e+06	1.34994e+06	4.61965e+06	4.89357e+06	2.92279e+06	2.58395e+06	2.75422e+06	2.27206e+06	1.18178e+06	1.89273e+06	1.86577e+06	4.1799e+06	4.14999e+06	2.10844e+06	102604	4.05614e+06	966559	1.32583e+06	1.48523e+06	5.13976e+06	3.62214e+06	7.15853e+06
n	188.02		32093.6	6994.88	20151.5	25745.2	118736	15573.6	20191.7	8086.63	16805.8	27773.4	53681.7	9435.34	36556.7	24536.4	27820.8	37436.8	28289.4	10301.3	15283.6	36863.2	29044.1	17079.9	9350.51	16891.1	54.6591	7721.34	15095.6	60519.7	72385.8	5347.34	27231.7	7067.21	25943.5	15583.7	13829.5	26556.6	36151.3	2695.82	375.7	22648.7	10031.2	24278.4	25527.5	28555.9	12566.2	16785.4	22915
n	188.03		33500.9	37054.5	46836.4	10500.9	48468.2	122162	24169.6	8532.85	109086	14434	182156	7420.47	78331.9	32691	87768.7	10715.2	2772.34	120270	10345.8	45756.3	31688.1	73971.9	37399.9	48931.9	9013.74	50168.9	24714.5	5550.99	381332	24708.4	16849.9	1267.44	21016.3	3909.46	14066.2	104381	44905.5	57402.4	5647.44	18179.3	36820.6	95151.8	115129	191278	14542.2	29921.9	52597.3
n	188.036		141931	139456	236182	139716	166450	61699.8	106047	117486	197702	140257	344891	73514.7	243225	99705.8	154314	149043	296983	159010	212609	135995	207792	104441	170676	246412	72997.6	34538.3	90526.7	114876	145979	101702	106995	132090	84513.4	90732.6	239594	124195	125769	91207.3	83977.1	94802.2	128462	153378	172419	101013	208005	255606	124615
n	188.056		130856	134385	152725	132904	221606	225607	252451	181587	233226	310342	265611	247909	274072	175429	200611	311490	393082	283386	283675	195977	251852	62408.5	211676	273678	216572	150157	189733	181601	313695	188556	221252	175499	109454	66437.5	241802	185966	133418	176865	177194	208857	150972	154612	218088	94271.3	383777	359353	173414
n	188.069		730.691	22115	44955.7	26633.1	23021.9	18374.7	38110.1	25648.3	10307.7	33882.4	65311.1	28506.8	8975.9	34789.4	5495.63	21997	43460.7	8752.31	241779	18936.5	53513.6	22870.8	10281	43216.1	40143.6	3141.56	25069.7	21468.5	88770	11979.3	48542.7	19687.7	28161.3	4300.15	27405.6	28689.5	54616.5	9648.58	31478.1	40155	6016.98	27209.6	40374.4	22108.9	32000.4	72698.1	72796.4
n	188.093		49315	85535.3	74406.8	78707.6	63991.2	70152.6	110938	46609.6	103451	114618	154829	23671.6	67486.9	75734.8	94844.3	110957	131267	113065	218816	24136.6	134994	35802.2	80150.5	99762.6	51372.3	42504.3	58825.8	50201.4	68581.2	26539.2	57713.3	123889	38798.6	45419.4	145903	109715	45587.9	102996	155616	77144.4	96632.3	49421.1	132214	35403.9	106966	143841	56691.4
n	188.101		236.297	31718.9	28930	19748.1	51147.6	9030.23	27950.9	10078.3	29674.8	55177.6	61242.5	6961.45	14518.5	35064.9	36121.9	35733.6	8182.99	25440.7	86106.6	13467.6	22430.8	25001	55147.6	106976	40171.1	7729.39	112639	153245	28619.3	8852.01	63018.1	2394.9	13493.1	17604.9	75916.8	130576	38855.3	45254.9	7011.17	33065.1	14141.8	40231.9	142413	43958.2	3965.94	13324.6	79824.1
n	188.987		1.25658e+06	5.87277e+06	1.93437e+06	3.81551e+06	1.40526e+06	3.6321e+06	5.80051e+06	2.62206e+06	1.016e+06	5.36445e+06	1.65851e+06	6.82244e+06	2.48523e+06	2.21692e+06	3.40062e+06	4.99918e+06	2.82518e+06	1.78924e+06	5.08367e+06	5.99906e+06	1.12014e+07	1.47942e+06	3.29304e+06	2.69803e+06	3.5661e+06	1.03477e+06	6.96961e+06	1.20211e+07	3.23603e+06	2.87848e+06	2.6236e+06	5.57392e+06	1.04029e+07	1.67942e+06	1.04125e+06	5.09677e+06	3.97169e+06	1.02591e+07	2.44282e+06	1.14758e+07	1.34067e+06	7.43215e+06	623424	8.31543e+06	2.0318e+06	7.35474e+06	1.57634e+06
n	189.003		707051	3.38976e+06	327862	939021	463582	242929	1.6468e+06	934941	1.58544e+06	826602	1.22766e+06	936400	1.67912e+06	3.54894e+06	1.10269e+06	1.02531e+06	1.0345e+06	608475	330235	670187	1.0229e+06	913996	925632	1.00825e+06	966509	1.05056e+06	701925	2.64546e+06	2.27072e+06	1.50157e+06	1.35064e+06	1.31731e+06	1.46989e+06	573226	1.07925e+06	931038	2.30453e+06	2.30302e+06	1.23524e+06	144438	1.90559e+06	679612	796390	930286	2.8972e+06	2.00403e+06	3.87924e+06
n	189.014		222898	666657	206282	295032	420531	332668	299228	393222	390766	263349	489459	193745	572292	754627	230112	349103	505098	181826	55842	265898	215404	237981	150102	302465	245752	251566	405462	635502	648444	419655	509208	1.25297e+06	390741	299355	235014	424033	527182	509521	293862	153472	422412	349490	185153	335573	706689	552278	811880
n	189.025		433310	128809	297537	135573	155793	124186	111581	175807	376010	278209	269348	223281	389218	321332	326107	205163	5713.8	654336	142524	370255	177715	475369	204034	197796	83674.6	223509	206677	9071.77	168619	129516	284971	89178.3	110359	71491.7	152414	481308	252358	166866	111109	139378	262827	267275	406454	849986	156815	190736	113974
n	189.041		394869	689325	837355	478757	1.29359e+06	616829	764370	800975	564538	599895	2.01821e+06	307438	1.14768e+06	696110	540141	790448	919833	701246	1.1636e+06	694373	836359	617645	983559	455165	289022	319773	622123	1.07702e+06	868438	586450	510154	478229	417418	448054	1.23046e+06	432572	550025	577524	388434	767299	206670	432051	600262	682284	813031	1.15016e+06	512021
n	189.052		141100	149867	215761	171826	147339	166042	180316	192855	268319	205914	606579	145529	420664	163863	240373	224633	389025	201764	233031	215356	233919	109645	205459	144963	238789	109952	184379	141327	258242	175851	196803	218309	158212	124357	122231	171051	145936	167503	105731	139723	92221.8	177480	243622	178656	242801	319007	189305
n	189.077		84388.8	96866.8	209577	82577.2	111592	252708	167725	113197	161196	156634	232366	45688.5	102315	226332	116091	188608	551578	75659.4	655927	130886	393985	29294.6	150556	208028	160039	179207	214968	223384	149462	107949	372227	205837	85681.1	101483	213761	337597	156861	265108	69652.4	204488	92046	146873	328220	132081	187561	154318	254390
n	189.113		17432.8	28228.2	39696.2	51437	46345.4	45313.8	22715	28768.8	18939.1	4591.41	50728.6	4342.14	27168.4	50777.6	15680.7	4725.75	24388.8	19974.9	177639	8858.09	40630.3	13740.5	16991.3	50844.4	37129.5	40629.9	32950.9	38580.6	28796.1	37927.5	53681.2	9662.93	22066.4	24523	36700.4	44005.6	29243.3	20799	22927.7	13052.2	17400.7	33213.1	40286.8	16308.8	41740.7	29555.9	31413
n	189.495		80914.8	72440.1	34194.1	24110.9	23786.4	97490.3	79813.9	69350.4	92713.1	96026.7	163958	29252.9	32696.5	46597.3	25901.8	67745.4	88509.8	56098.7	95531.5	19409.4	48948.3	27867	79320.9	74580.6	54100.7	51396.4	22399	32189.7	102188	65830	36494.9	68551.3	14751.1	53365.4	72307	45291.4	35453	45105.2	86926.2	50196.5	34610.9	95568.5	43462	39979.7	105467	38831.6	100479
n	189.99		77514.2	302504	49762.6	198752	65415.1	177801	289522	128617	53909	273497	113977	326977	175766	107433	180001	269383	152950	104010	209964	344072	486162	93638.9	143038	119386	193217	44909	321899	647258	161743	173873	94685.8	227427	474900	88365.8	70079.2	278000	162378	506878	127486	559763	89808.9	315862	31414.5	455825	106880	302158	81275.4
n	190.003		3816.81	45005.9	8950.08	59746.8	5845.02	21305.8	37063	16202.9	39525.9	266427	30348.8	326889	4333.81	40342.9	79335.3	103502	97375.7	14968.1	91338.2	77043.7	78005.2	7511.85	20511.1	24818.3	28129.1	43171.2	149664	250657	100325	22469.3	40967.9	137056	136747	58436.8	7714.86	64065.6	52915.5	77027.5	15716.6	27009.2	26440.3	160135	526.82	68150.6	18090.7	46194.4	27663.7
n	190.006		19956.2	170710	11045	41996.6	22571	83617.6	112912	11509.5	102101	37639.6	82877.3	21718.3	75267.6	161028	51953.6	91566.8	86881.5	34484.3	19329.9	31102.7	55269.1	40751.1	45268.8	57850.5	51117.5	69734	52262.3	114710	126761	113508	82135.6	148059	88557.7	39930.5	48716.8	84547.2	123912	128289	82036.5	44930.2	137555	64552.6	49298.9	33932.1	148418	93273.5	211414
n	190.018		17213	29916.2	24320.3	38361.6	29117.6	26935.3	24513.3	13394.2	55504.7	62076.1	98341.4	2576.01	26569.9	12676.1	22912.6	53368.5	59510.7	28699.5	44942.4	28799.5	87567.5	21716.4	29457.6	33294.3	3928.2	15948	39312.3	43842.4	2346.88	15313.4	31601.5	75482	28250.8	5937.79	47068.1	12230.6	29738.7	5054.86	26985	21353.7	35378.6	3689.74	39238.8	22759.2	106600	46832	4301.36
n	190.036		270309	279590	305698	237464	318465	269447	230120	240681	365973	465229	535318	156798	448399	306412	300823	261213	636689	276194	433392	308239	499781	161718	251112	272561	355287	128382	273655	214284	297371	260831	244463	332627	101341	173054	232638	279608	191350	249661	174555	327197	232788	184793	329662	180724	478866	460307	282779
n	190.051		52983.7	60017	98992	61678.5	126285	54606.3	118874	70109.5	93952.6	74504	78320.5	48348.9	78594.9	114527	87827	90653.4	156456	88963.3	89146.1	53254.9	94081.2	3064.25	65405.8	53758.9	102152	40053.6	82834.3	156342	89097.2	74342.3	84449.8	117814	95580.4	65540.1	60657.7	48616.5	179315	110723	80549.9	47813.3	65959.6	72033.7	111796	30285.3	94371.5	112030	89055.2
n	190.934		67148.5	70943.1	20917	110276	86151.8	50342.2	98915.1	121950	126893	93301.8	90702.3	71206.1	56244.6	82966	129967	87179.5	190356	122420	194717	63919.5	143603	13493.3	88562.4	108896	14981.4	45006.7	86292.7	42895.3	100068	69924.4	135112	169465	95071.6	24198.9	84996.3	55239	122453	63039.9	70194.4	68762.1	196900	57111	86491.3	224256	125904	126621	100348
n	190.982		58806.3	193162	51629.1	114120	32301	55465.9	193434	67923.4	22096.6	132428	77512.7	217836	66986.5	50775.8	75139.5	132352	77647.1	24028.8	139649	153095	329165	17248.4	80059.3	43416.9	113698	25394.9	176036	321597	107666	86466.5	90760	138725	241438	59021	19713	142628	113343	295720	39999	302514	39992.9	226573	26924.1	239282	62671	220565	37580.7
n	190.991		7233.48	41199.7	8054.43	42325.7	17924.3	22792.3	68535.9	41801.8	40843	58154.1	31994.1	73149.8	25544.3	30084.2	80125	43738.6	56045.9	29288.6	68220	30716.8	70393.7	19514.2	42228.1	14467	37297.8	5455.42	41783.5	100773	51460.8	26854.9	35491.7	44218.9	66061.4	13838.7	24976.9	41536.7	8620.43	86387.2	8172.21	50757.1	38171.8	61209.5	15459.9	28971.6	43051	62549.4	4517.34
n	191.002		116943	135917	50218.7	61183.8	15567.5	31302.5	63468.5	64118.7	78737.1	171401	42579.6	186414	102624	44640.1	49658.9	226864	47199	90055.4	313037	109603	231640	36778.5	114950	98737.9	89124.6	74725.2	279732	150398	82647.1	128398	881.202	101748	537914	29703.2	16013.2	99235.9	104522	422263	34616	91478.4	44627.2	98926.8	41893.9	75254.9	156679	130448	32536.3
n	191.014		3924.56	22284.9	12826.7	49015.9	27549.5	1434.85	48693.2	24311.1	62317.3	22942.8	10427	25635.4	25030.2	58546.3	56630.2	75172.2	86712.7	30207.4	26947.5	34691.4	71535.8	991.492	37924.1	31498.3	29767.7	3397.14	67672.9	13571.5	19977.5	5536.11	32025.2	79472.4	2405.35	9030.54	18440.9	58328.8	5517.57	28496.6	4147.28	17978.3	34622.3	2441.63	21239.7	37735.8	84366.5	22696.3	10229.1
n	191.02		1.59298e+07	2.58571e+07	1.13902e+07	3.28021e+07	2.17219e+07	8.01144e+06	3.05894e+07	3.14683e+07	3.53826e+07	2.86568e+07	2.27629e+07	1.96602e+07	1.67942e+07	2.21317e+07	3.64129e+07	2.53835e+07	5.53721e+07	2.44373e+07	5.12359e+07	2.03611e+07	3.3244e+07	7.68793e+06	2.32381e+07	3.1224e+07	1.03268e+07	7.72191e+06	2.23565e+07	1.66765e+07	2.95433e+07	2.14464e+07	3.16317e+07	5.25887e+07	1.25412e+07	9.10646e+06	2.33347e+07	2.03271e+07	1.48904e+07	1.72245e+07	1.59591e+07	1.90278e+07	1.81319e+07	1.73021e+07	1.88907e+07	1.01276e+07	3.54459e+07	3.84462e+07	2.58381e+07
n	191.026		59614.8	55276.5	25045.6	156053	54994.9	59284	153856	118178	131128	115549	55512.7	60485.6	67566.9	13170.9	166168	111399	214679	97775.5	242782	80915.9	120323	76670.7	89173.7	89488.4	34015.1	61270.6	40989.5	22954.1	62876.6	53400.4	140398	216309	16446.6	19737.4	27873.6	61213.6	21169.6	42041.1	66068.5	57436.1	54555.7	37661.2	35790.3	34691.7	87796.4	151339	83197.8
n	191.048		16103.8	14252.9	12899.3	32976.9	6138.7	18660.2	31333.6	17212.7	20087.4	19808.7	4237.56	4685.98	1572.36	15203.7	19586.7	2521.23	49841.1	27296.7	69467.3	14051.6	15826.9	22155.3	19123.7	6414.37	21317.3	17476.2	8133.34	17199.4	689.398	12920.7	24719.5	71939.4	2242.78	7068.24	12615.5	1182.07	11397.5	5900.92	3710.82	25079.3	17945.7	31647	18628.4	9841.62	15743.1	63727	21448
n	191.056		966395	146466	877969	1.09406e+06	1.46766e+06	1.12158e+06	2.17343e+06	763630	1.01801e+06	1.48378e+06	764198	4.0417e+06	1.45972e+06	757433	180813	2.12953e+06	1.76835e+06	382713	9.00187e+06	2.85715e+06	8.45874e+06	511467	1.75755e+06	583827	576739	1.31404e+06	3.23509e+06	2.93298e+06	840332	704029	358872	1.29924e+07	1.38046e+06	605161	963123	4.87008e+06	868413	5.301e+06	1.50663e+06	6.47858e+06	748459	1.51171e+06	227702	2.72518e+06	1.45003e+06	2.58398e+06	783635
n	191.108		54080.9	84843.6	37632.6	119156	75205.5	5271.35	108533	118816	124842	90401.3	593757	490375	44267.4	47671.3	121451	88979.3	179431	77723	151724	114348	126120	36375.4	62937.3	87096.1	9006.76	37429.5	83215.6	60228.1	122133	88033.5	93706.1	190251	59035.9	30235	81071.7	72092.2	44809.3	73816.2	22956.4	41131.7	68375.2	57018	100310	6815.73	110088	143373	71742.4
n	192.023		702534	1.27437e+06	562804	1.6473e+06	985539	271497	1.69268e+06	1.76546e+06	1.7638e+06	1.49755e+06	1.0855e+06	1.00807e+06	751762	1.03079e+06	2.00797e+06	1.29608e+06	3.14764e+06	1.21379e+06	2.8352e+06	1.04968e+06	1.76742e+06	290233	1.15397e+06	1.51655e+06	563710	347818	1.12752e+06	768558	1.51063e+06	1.04953e+06	1.60225e+06	2.9008e+06	588973	530378	1.19192e+06	984638	724014	760169	718604	854607	977047	775392	896149	432822	1.85056e+06	2.06643e+06	1.28272e+06
n	192.034		24486.5	31003.1	40594.1	28277	15876.7	35491.3	56715.9	97869.2	10460.5	95721.7	25737.8	25774	25514	35511.4	60735.9	39378.5	51803.3	27959.7	60425.7	37317.9	14885.4	115.702	9974.91	19378.5	97614.4	23249.6	246.844	781.062	34606.2	34533.1	24654.3	36217.2	25857.4	2907.2	33294.1	15897.4	3825.93	19098.4	42292.9	29882.8	33248.3	7994.16	32855.2	40763.9	44964.2	124010	21512.8
n	192.06		42212.1	17011.4	63577	64900.9	65227.1	51301.8	123328	32497.5	79990	89575.6	42000.1	227665	87672.7	27939.3	79338	110973	117098	31901.5	449161	212753	492082	15817.6	112009	27445.7	29404.5	70201.1	152974	162872	28104.5	28385.7	15462.6	691866	78548.6	42943.7	57374.2	242155	32886.7	277889	85692.2	348443	50841.5	106161	118573	158520	86650.7	146242	39324.3
n	192.067		4620.11	69090.1	41577.5	95486.6	91276.6	116036	76557	41697.9	25360.1	125479	195677	101673	80823.3	42104.3	21186	120123	321961	22968.2	42652.8	92904.6	47428.3	58094.8	50621.4	78618.5	213465	22892.2	46090.7	52716.2	149293	83370.9	80149	46379.6	65479	67778.9	177558	74284.4	44459.1	114773	242762	151921	56408.1	185808	58386.2	16364.7	46332.5	162136	246068
n	192.875		466017	299481	285655	101443	246861	188742	166191	163764	86453.8	87081.3	255275	82366.8	572387	284331	263837	267758	26171.8	171399	46957.3	810797	120516	230829	325919	223475	297966	184941	134085	595026	31397.2	106901	195278	39367.6	342997	89022.9	283371	331510	439560	100811	219226	133610	217047	486172	243297	590781	278423	70704.5	54236.9
n	192.981		65850.3	220036	276810	130707	384835	368334	355655	146828	114108	226352	3.07632e+06	150697	34388.8	623132	295671	605984	695637	80091	933164	220307	408640	30747.3	278853	818370	257786	177208	540869	188418	456480	156950	190338	209524	333335	298506	376873	391034	248057	693386	362896	371732	145729	405211	14360	171579	248974	194769	366370
n	192.989		37480.3	31315.2	21158.2	14216.2	44540.5	23808.8	14995.5	17662.2	5475.96	7906.95	70890.2	14991.6	32579.9	29718.5	91601.9	19523.4	4486.15	82660.3	360.319	46378.7	5834.29	19586.7	25638.5	13648	33393	6430.65	26759.3	89544	68034.7	8987.68	23035.7	692.04	34081.6	11361.7	18573.6	10297.8	45135.3	5005.54	19403.3	29285.3	30632.8	41970.3	4831.94	385125	16646.2	46143.2	21553.2
n	193.013		22700.2	57409.6	51658.5	33216	40854.2	61387.5	55848.2	116722	4240.54	59918	129813	11603.5	65413.4	98537.7	23272.9	46953	2249.96	69912.7	44845.6	120400	13740.9	86026	42269.1	61115.4	107683	246697	76490.1	85069.2	30795	10739.8	64682.8	26560.3	74012.5	178415	7009.33	69559.6	86303.4	178223	67484	48549.8	36471.6	475262	48889	169096	33014.6	82474	24032.3
n	193.024		234614	235173	123277	374804	226177	138799	307246	372232	408348	353664	276846	239940	271500	302173	310026	279892	736637	300290	498191	270960	358601	159389	239629	354298	128525	100705	289404	147961	241106	258126	320611	502475	150437	174545	276196	255667	110867	277040	257832	269944	243760	311514	185561	160542	340828	411228	291464
n	193.028		53332.8	90047.8	127322	69424.6	88294	28751	83707.8	43315.2	53805.6	88771.9	104474	48461.1	68460.8	81530.9	66936.1	94607.4	6337.05	56507.6	163664	108200	104481	32675.6	92727	87126.2	25374.2	29529.3	111000	128852	71049.3	42513.9	101082	48710.6	10112.2	18752	125686	146535	40804	37146.3	8710.7	41943.1	41082.7	53312.5	56164.8	11814.9	87657	96696.8	42265.1
n	193.036		567006	728103	794470	1.24471e+06	718689	1.00318e+06	793289	899100	1.04185e+06	1.50523e+06	3.4643e+06	1.10054e+06	765346	1.48181e+06	778142	963846	5.0789e+06	1.29323e+06	1.74809e+06	902081	1.63777e+06	526087	804133	809831	2.28799e+06	797841	1.19992e+06	1.24989e+06	2.00433e+06	1.82511e+06	1.09149e+06	1.62073e+06	864539	1.00473e+06	487371	1.08263e+06	1.13135e+06	1.50314e+06	1.04847e+06	1.06882e+06	919258	1.11352e+06	2.54606e+06	883536	1.01231e+06	4.07925e+06	1.54693e+06
n	193.051		10621.7	7878.62	23650.2	60723.7	8473.69	22148.3	22653.6	65639.5	19885.1	10601.1	10224.8	19635.7	7913.89	13318.8	3647.98	99371.3	33379.7	23558.3	29473	40302.7	79461.6	145867	23100.1	16810	40326.1	6394.59	109910	47034.7	53050.2	155067	7296	45883.8	96388.7	9896.95	4541.43	54520.8	2033.93	89373.9	4026.24	28929.2	36943.5	39708.4	17139.7	40747.7	20527.8	17808.6	15896.8
n	193.064		124166	90495.4	210995	59876.6	145436	73555.9	110565	108810	211126	61869.5	198880	50779.5	167642	95381.4	105368	147872	351008	125163	110762	73553.5	116973	18694.5	101976	119109	66750	40254.6	93504.8	38888.1	187197	114129	129526	136507	48466.7	58752.3	160406	27425.3	81208.1	36077.8	19476.4	48797.6	72680.1	108545	122992	86071	155444	129276	101883
n	193.974		68704.2	47207.1	105714	76143.1	20144.3	52302.1	26184.3	30379.6	43830.2	20969.1	59463.4	37218.1	19909	27147.4	96905.9	19624.9	25550.5	94386.5	94320.7	39466.1	4879.28	20605.1	142292	38971	23553.5	28465.8	20781.8	17433.9	2362.93	37482.1	13003.3	19577.8	28398.9	30042.8	46651.6	108759	20015.6	5999.11	59292.7	31533.8	108968	52677	59553.6	44205.1	25089.9	38812.8	22969.8
n	194.039		65152	38939.9	43819.7	104330	51340.9	111806	16571.4	36547.5	161185	118207	220152	82579.2	109503	98973.8	63861.7	67360.7	320887	111656	135519	83035.5	92173.6	1444.65	293105	35067.3	254894	33429.4	60191.9	78421.6	144373	137652	60760.3	152366	61870.2	31732.5	77711.2	43445.6	118984	79863.2	34545	66963.6	60067.2	12022.2	118516	82882.9	88206.5	237612	85219.8
n	194.046		1.59221e+06	543755	1.13004e+06	3.72255e+06	1.63149e+06	3.24835e+06	1.08112e+06	788061	937776	2.72309e+06	2.88843e+06	8.77129e+06	1.57994e+06	1.23135e+06	6.02169e+06	1.87104e+06	3.22115e+06	1.3111e+07	7.09456e+06	1.32855e+06	3.21966e+06	1.1074e+07	3.76378e+07	2.48934e+06	2.39794e+07	658887	2.63121e+06	6.09315e+06	1.30212e+06	3.26549e+07	1.79979e+06	8.33573e+06	1.30353e+06	1.55222e+06	1.1064e+06	1.14913e+06	4.03994e+07	1.68112e+06	2.66682e+07	2.65007e+06	398970	6.5105e+06	776065	1.25919e+06	1.29879e+06	1.79959e+06	1.59538e+06
n	194.057		141275	113224	153340	76649.7	170333	143085	63775.1	99314.6	93342.1	79611.2	95945	60544.9	104937	67957	92476.2	161471	62463.6	82156.5	132477	124735	93140.3	53746	202556	204940	129448	70381.1	93981.9	146080	19151.3	46999.2	92043.4	54913.5	54437	6318.92	47847.8	123637	120800	61171.7	59332.2	109953	53626.5	163054	162412	40691.9	120145	205235	41255.1
n	194.087		8222.7	59204.2	28146.5	59802.4	44923.3	30929.5	34162.4	34585.2	28750.7	109758	47477.7	759.818	7266.57	29812.7	12767.2	19609.4	52982.8	22047.1	180281	28479.2	28114.2	20834.7	41092.7	20906.2	42579.5	7590.78	40586.9	58871	50698.9	25082.5	429.926	19179.7	17257.9	8323.92	21265.5	100207	20897.4	27898.2	262.953	17848.8	11816.6	28505.5	249803	28050.7	26249.8	47719.2	33971.8
n	194.872		123169	76738.3	95474.9	12786.9	94024.7	53273.7	44742.7	37883.6	37160.8	16530.7	69219.2	10144.2	137411	52058.1	76331.7	68659.8	6252.31	45991.5	8185.68	201000	35802.9	74404.9	68584.8	47482.8	71093.3	50021.7	36026.7	163257	3253.81	35181.2	53814.8	11748.4	105206	34374.9	47174.9	79184.6	84949.1	20336.2	64194.8	25244.6	59271	118262	72272.4	171255	54004.6	15007.9	10464
n	194.937		42124.3	25271	62566.5	17924.6	41108.4	9323.38	23248.2	51565.1	39656.2	38471.2	9207.33	42299.7	21825.4	31390.4	17458.9	28516.3	17936.2	7321.38	102368	52696.8	111489	34389.3	44238.7	60982.2	14820.7	18161.5	9894.78	26210.6	35100.8	14354.3	35092.3	26680.2	2359.22	54525.2	38330	27833.5	1453.81	22930.4	48225	47866.3	24724.4	6040.31	17348.5	20846.6	47955.1	9878.69	12845.6
n	194.947		766436	657790	385543	523614	794673	460567	624921	929356	641902	825529	408116	766304	692319	567133	499506	650762	822663	499392	477590	903296	865080	524207	657957	863828	541410	760927	936030	217441	825238	395435	771281	629810	219115	1.01998e+06	717574	527756	280267	557592	361151	924950	596191	521083	798865	448489	634902	314388	768923
n	194.991		57178.4	101226	91900.8	67993.2	117574	122287	110228	82389.1	92317.7	110597	254495	45541.1	108209	101151	149914	71620.5	41603.1	136489	123856	79456.8	78618.5	107966	46124.1	93999.6	51048.9	26596.8	170672	118889	29647.3	63233.2	80464.7	36254.3	75432.1	44375	140849	121832	113750	43902	87678	109697	98408.1	52001.7	50323.7	178652	67447.4	185208	13480.7
n	195.025		276.284	15654.6	33323.5	1662.21	25020.6	1403.3	21751.7	2694.91	14673.2	29096.4	33358.9	6686.15	294.442	10823.8	2930.3	19457.7	7550.93	5438.51	24592.3	24795.4	19876.3	2613.34	9324.51	19709.6	7336.96	5810.5	9454.68	38180.6	742.933	1782.03	15211.9	8089.6	2839.26	73.1313	38625.4	33121.1	2727.18	7952.21	17741.8	4203.72	11480.4	2019.18	3137.69	281.238	12455.4	12750.1	11966.6
n	195.043		93760.8	142854	121100	86964.2	108846	38745.4	96112.3	40926.9	56960.3	123063	105494	98290.4	83074.3	96579.9	74902	153700	191799	77334.8	267087	123941	166404	82482.8	185249	77421	145429	59610.7	158492	375573	46024.1	98871.7	88303.4	91144.3	51243.6	37476.5	125411	167644	116624	33128	70559	119336	32198.4	90716.9	127407	90589.7	125036	247979	54429.9
n	195.051		2.11205e+06	2.75879e+06	1.9436e+06	4.08655e+06	3.54154e+06	2.86139e+06	3.58022e+06	3.23298e+06	3.23585e+06	4.89907e+06	7.10738e+06	1.82841e+06	3.48957e+06	3.58092e+06	2.24493e+06	3.11032e+06	1.21945e+07	3.5111e+06	7.01282e+06	2.5447e+06	6.55124e+06	878637	3.87167e+06	5.89602e+06	2.62921e+06	1.48459e+06	3.45258e+06	958297	5.69858e+06	2.99596e+06	3.00543e+06	8.9128e+06	1.35867e+06	2.49229e+06	2.34906e+06	4.51576e+06	3.14956e+06	1.94711e+06	4.10514e+06	3.75929e+06	2.14e+06	4.4377e+06	2.58795e+06	1.22215e+06	3.29082e+06	4.53784e+06	4.55388e+06
n	195.066		76556.9	27086.9	63463.3	217743	7246.98	26983.9	57971	24141.3	58883.6	71275.9	16609.3	38595.2	33600.4	78092.3	54210.1	79969.3	49606	43971.6	48521.7	179575	105701	79893.3	58743.1	45804.9	49795.2	22646.8	210279	350552	140167	66197.7	75997.5	120885	115456	17199.9	35291.5	56580.6	15846.3	154889	25031.9	268505	60532.1	81714.8	169420	81331.9	22666.4	105613	43942.7
n	196.029		15935.5	20223.2	5556.11	23587.9	12470	8130.51	6666.69	27572.6	20036.7	26182.8	71230.8	16042.9	48707.1	34901.5	9525.41	21096.4	119288	38578.6	38962.1	18289.9	24491.1	17389.8	20107.5	20331	14206.8	4998.04	17642.7	12302.1	22623.2	37203.8	12415	44632.7	19649.5	7327.95	46619.8	18589.4	27637.7	16818.4	26318.7	20180.1	19730.3	6268.02	26966.9	20086.2	32302.5	31218.8	4118.25
n	196.038		80926.9	89907.1	73598.4	24710.8	62206.2	56652.1	63552.1	93285.7	61280.1	85134.5	116960	24931.4	86106.6	76860.1	72845.7	82168.6	14887.1	107844	314924	53730.7	98980.5	55116.7	102491	61297.5	52696.8	83701	52275.6	65935.1	24104.1	19126.8	44330.7	15410.6	25319.4	28973.6	73548.6	84678	10662.9	12119.7	39636.4	85875.7	16054.2	77756.6	62912.8	78136.3	92556.1	153818	36811.4
n	196.054		49539.7	6253.27	72967.3	274295	149531	115894	97506.6	159610	131114	152920	234658	110320	114843	140058	137825	171237	560837	183457	287459	85986.3	226022	126210	300541	256795	106361	85236.6	153802	42691.2	246743	240884	164999	238608	26247.8	104032	94379.2	151906	282679	124635	276153	143324	118620	157048	129536	101793	131057	129308	181506
n	196.056		30749.1	10287.1	58221.6	4174.43	14217.4	22462.7	77096.4	45159.8	40352.1	93880.3	57900.4	71517.4	50867	42082.3	19322.3	59490.1	17560.6	27508.3	46857.6	106749	48600.4	43502.3	93621.1	40743.7	199939	15135.4	76057.2	93754.3	22844.4	29973.7	40437	101669	78224.5	28972.4	20169.7	69329.5	4431.78	74550.7	49057.2	106129	50680.6	53333.1	39851.2	70506.5	28586.8	111157	32180.4
n	197.022		21685.4	316162	937703	214453	593192	653664	671415	411693	187329	951108	5.55668e+06	172251	304975	1.02932e+06	282395	854927	223203	1.86935e+06	2.00993e+06	525939	797927	481006	711551	520854	392882	660287	1.62211e+06	894900	596129	313851	289462	58462.5	686509	380306	458302	636030	666393	620796	642366	909960	401560	834118	312563	274780	679057	1.01433e+06	632210
n	197.04		24566.9	29436.7	29220.8	7747.31	38232.4	15115.8	24411.6	2823.86	10717.3	64065.6	12472.3	2483.14	25741.2	22816.1	13761.7	34707.1	12562.3	10182.9	40567.8	39310.6	67331.5	17943	20662.6	16882.7	30641.5	11355.4	25234.8	113292	11883.4	18464.7	29764.2	14177.1	9586.78	4319.85	38694.4	59055.6	9857.1	18330.9	2424.69	24577.9	11227.5	36967	24590.7	14487	22589.9	28273.2	4616.69
n	197.045		139563	174159	149834	260512	236808	272494	212640	89467.5	253526	259327	299226	132964	170719	253487	189034	261326	607684	178011	273054	214050	329118	97054.2	150266	276668	211261	133337	204630	259259	266060	215144	188801	499651	223800	73191.3	179646	190799	84425	246596	164520	222755	255964	269754	141841	57145.7	203613	249711	176352
n	197.055		19565.3	3967.54	31551.2	13280.8	39508.8	15056.8	12895.3	27004.2	45841.2	54402.8	44874.6	20672.4	37563.1	18987.9	8857.98	28146.9	109228	37360.8	86247.5	29770.1	70838.1	15341.4	78390.4	78984.2	11552.6	9015.69	30023.1	51484.5	54516.9	19325.1	7709.2	77960.1	18785.3	16184.7	25348.8	79975.9	3363.87	36384.7	9959.8	38883	6350.35	18619.3	5582.06	31364.2	73534.2	82436.5	48425.8
n	197.068		218838	20184	167989	396759	119409	286737	496048	69451.2	29741.5	630305	552781	1.24488e+06	668588	267930	36047.7	117941	74069	517192	452201	756224	415449	189112	1.14229e+06	130189	834319	194684	120252	246486	532977	438611	481887	636095	359663	175120	321173	725218	183784	337150	82698.9	1.15761e+06	299499	451169	263457	481273	419727	451600	353200
n	197.082		372687	177868	591234	661058	173998	158717	560580	247758	479639	960990	959894	182572	371515	504172	190096	234357	146852	121347	620993	391290	653275	137771	244015	261164	504954	52059.8	369219	359766	296984	398276	190046	459814	219660	170102	343019	333665	284167	236293	56818.7	467493	362518	485609	272046	127744	531015	654049	244648
n	198.041		19616.4	32391.5	51987.4	51153.9	19218.2	4523.51	104849	44085.1	16664.5	37272	95168.9	43467.2	19546.1	78353.3	53480.9	147398	91581	120838	313125	44346.1	172274	21102.2	100667	52001.7	76508.1	57951.6	17861.2	267784	87638.7	34117.2	81163.9	95871.3	247110	17194.7	39245.1	70303.9	6902.71	59141.8	9520.64	65384.7	30720	78295.5	2650.86	93797.2	87006.7	277063	50802.8
n	198.113		217167	295829	86440.5	195450	50214	43232.8	147775	81411.9	91763.7	224123	127937	46758.7	134761	46598.1	36908.1	50903.8	107668	145380	271546	136962	163233	40173.1	128733	84484.6	84928	22085.1	83087.3	92898.9	102628	57329.9	64503.6	359489	102542	6176.61	104776	111201	49337.8	73503.4	36992.4	129463	176081	30440.8	60138.8	136363	127767	320251	51094.2
n	199.019		50115	131160	270135	111550	205351	169578	192010	139951	88828	283342	1.40252e+06	50450.9	122388	265664	44280.9	298127	67177.2	526954	533471	178096	279795	219817	250655	155759	184275	215354	485722	254222	208884	105150	107044	42028.4	263720	139308	134745	239085	226134	223751	208559	264961	99127.5	273761	57785.2	120972	238429	371553	164840
n	199.038		782911	686364	1.05375e+06	262498	892196	662276	548662	698581	744502	675077	2.31433e+06	204517	909163	1.23711e+06	593997	1.63468e+06	177183	600531	1.12269e+06	739654	953375	569808	1.14208e+06	1.21506e+06	815747	782744	875294	2.76005e+06	566723	730462	687521	434592	599949	404032	567451	1.02683e+06	995480	950679	489131	654756	538582	1.02185e+06	622053	639717	905162	1.64433e+06	635792
n	199.061		2712.46	7928.26	26430.1	16669.1	13737.3	8334.42	31948.7	37293.7	23268.6	23262.8	17516.1	34968.8	38817.3	20374.3	38580.6	94432.7	16758	28414.1	75533.8	54918	85525	26365	49547.4	44975.4	13778.8	22569.1	125483	43030.1	24637	5735.59	25219.5	114253	65865.8	2115.46	23327.8	88808.3	4210.21	128940	252.833	41053.5	13964.6	24319.9	20302.6	33359.8	32292.5	36903	12477.7
n	199.098		139974	243615	375188	276470	326680	164477	197394	250435	205026	396336	216545	89351.3	135180	251829	151108	161136	244521	122155	776834	117936	180724	92591.9	204047	336760	141745	115919	527925	608956	248238	124724	272171	301285	212344	95755.9	223127	429394	252370	109480	52123.5	115670	189041	165448	735046	266636	262911	305141	210932
n	199.171		20962.1	17762.3	622.959	73472.9	16780.6	70618.3	16669.7	26887.7	27306.8	812.823	22680.2	30024.3	37017.1	16257.9	44784.2	13421.8	34865.4	23482.6	11306.9	30660.7	24443.5	39168.1	15853.9	10923.8	30531.5	40331.4	7021.75	27773.4	20205.5	56729.5	35006.9	13096.7	43194.4	135007	12351.6	4872.88	40665.4	38418.9	67190.6	9188.68	42956.6	42333.8	54134.7	22667.2	2669.46	15091.2	3814.91
n	199.97		8261.63	13939.4	46857.3	8271.97	22103.3	39476.5	6615.2	39695.7	60679.8	29656.6	13997.2	15218.6	33417.5	21025.3	49229.3	14322.8	65503.7	35079	32652.5	41225.2	15805.4	7115.04	41849.1	24868.6	2158.13	12763.8	12062.5	56788.4	54692.1	98760.2	46896.3	872.198	59380.3	29971.9	26121.3	35383.2	6877.51	44668	29747.1	20291.1	49615	10877.8	37981.8	3097.91	45581.3	35677.8	74302.3
n	200.039		46913.9	25142.1	24553.8	31229.3	33970	21421.4	18027.4	18755.6	21271.9	17743	113984	3939.14	44656.6	78702.7	11634.7	79316.8	1954.52	24032	40721.3	36599.7	48968.5	15017.8	69646.8	73032.8	23615.7	45191.4	47071.2	90312.3	20542.9	22868.4	27773.7	5812.66	5756.46	28997.3	44550.8	39876.6	46530.9	29901.4	33403.9	36213.9	22284.5	54038.7	12328.5	45465.4	220405	75123.8	87543.4
n	200.101		2659.61	3178.44	13839.5	14484.6	25899.1	20314.9	8116.79	5619.57	9037.63	19139.6	32759.9	671.04	2834.41	8139.55	5800.45	17737.6	11068.1	4231.5	61875.4	13102.4	2557.22	7691.4	7261.14	27623.4	9163.95	2868.87	44829.6	62260.4	53.5504	2180.75	10566.8	27433.3	3474.54	5886.91	10685.3	32347.8	15639.7	3144.12	16558.6	6499.39	16341	13763.4	64810.3	11155.3	26120.7	7636.25	1668.22
n	200.129		135806	109507	202442	98930.2	82848.6	74500.2	57436.5	31092.8	81454.2	24966.1	84456.1	32414.6	83688.1	119147	110019	102525	35159.8	107533	206202	81567.6	71742.4	19159.7	70127.1	112779	99874.4	51342.9	50488.8	52512.9	68027.6	51937.2	92426.8	12397.6	65420.8	48196.7	152173	100337	50404.3	23248.2	81291.5	57169.3	99676.1	101372	113000	4171.77	107245	158506	7163.35
n	200.956		164634	145677	661724	106632	105912	173964	56204.6	108356	104193	29246.6	75705.1	178523	205547	134229	224850	266015	8419.37	199036	22197.9	285066	27067.1	664527	112206	89478.1	42056.6	305367	78041.7	128683	59.5673	122416	115043	50458.5	265235	176327	393141	399003	145781	92198.5	194753	102298	126238	138165	68945.6	265422	100217	7706.8	49624.7
n	201.023		241132	137090	145941	103620	216480	219967	304836	69607.3	36979.2	625208	219812	165800	161726	138541	50536.3	110855	15354.9	176488	270178	282936	263770	390455	250440	90393.3	646753	101726	142787	918732	193615	133551	133524	156375	391489	152364	104035	405794	138136	329269	64743	407978	199653	179943	47209.2	280995	76963.9	233600	19467.2
n	201.035		39174	118628	229343	156804	195503	37483	77887.4	186808	7695.35	28376	502051	14534	206514	321926	117473	346296	42035.2	77426.5	186580	246322	224139	7998.68	356799	321705	103190	46250.7	153675	402538	78422.1	119217	52259.2	98654.1	140693	11177.3	103645	262502	166051	45325.7	82047.6	75310.5	122254	50479.8	131241	123710	160104	327722	27681.5
n	201.054		136201	137386	138817	37049	134145	128691	190032	123119	140917	107573	399674	52742.4	187087	203988	538643	204123	41070.5	235534	336445	145188	211880	113980	199624	159743	159472	131526	138760	382351	177530	147822	153768	70136.9	149547	172672	76633.5	211176	227546	109636	63148	104127	102642	235192	165280	132085	192763	433677	116346
n	201.077		23898.6	71128	82194.7	58712.8	31558	27177.8	52083.9	29579.3	38832.8	70258.3	105166	16713.3	41892.8	56876.5	37839.2	97963.5	163968	38108.4	217246	51039.4	88511.7	36495.5	37542	67378.4	70845.3	19646.2	93473.9	91289.3	60854.4	36261.3	41788.4	128296	53893.8	17088.2	123684	104257	13727.5	59146	21846.1	34386.1	21708	58184	171705	53320.8	87445.7	109168	68443.5
n	201.113		141704	319404	389242	256216	496029	205455	440056	279162	290612	298416	429010	265776	127072	313282	271332	274257	300835	205653	1.29276e+06	197029	344260	117699	257153	611791	330797	267172	528362	471732	473074	276952	376435	298788	238770	183856	272018	588416	358790	256570	331131	181435	217899	254385	673795	264636	412458	423005	556274
n	202.012		96070.2	23082	62719.4	47563.6	83916.7	43689.7	51006.8	85752	64676.3	33213.2	8168.33	58686.1	75276.2	28009.2	17537.2	23761.2	19470.1	59609.7	91174.1	32911.6	61413.5	12149	34406.5	94430	15223.1	20626	40089.5	32664.8	100031	27308.8	52541.5	84700.3	2820.77	7052.88	38512.6	23689	10489.1	19864.2	45824.4	44574.1	37032	37036.1	48737.4	17784.4	3834.8	39401	19323.4
n	202.018		48120.1	2376.2	16078	6261.8	18098.1	21013	51142.3	24953.9	16079.8	69674	38845.9	32259	12679.6	8401.86	16582.7	119215	59150.9	13325	26605.9	14496.5	172035	14330.7	22618	8253.43	41544.3	18097.1	263539	43575.1	80238.8	10182.2	20324.9	65871.1	288114	5689.01	18892.4	92608.9	98971.8	261929	11332	70922.1	58088.2	31389	10528.6	114148	4136.23	115954	6402.02
n	202.072		54094.4	43241.5	70068.6	75273.8	46324	40276.4	48581.1	45706.2	74202.2	111436	121744	32303.9	82228.3	53397.8	34937.2	61173.4	144602	40076.2	61307	49476.1	100309	4606.22	77397.5	68891.5	53058	37046.1	52327.8	39471.8	50497.8	50833.2	69047.3	70825.3	29436.4	18878.2	88778.8	38168.3	68623.1	45260.2	69016.4	72878	31736.4	34917.2	48498.7	17593.6	82086.6	85039.1	51768.5
n	202.085		55423.1	119767	123583	119537	114229	364912	149847	17126.4	78677.4	115754	274044	86911.1	55776	192036	61446.5	274723	226429	96052	995324	58585.7	484172	3874.55	89755.7	176872	256550	94851.2	74904.8	28651.9	181230	43925.9	424387	45900.1	30005	104252	165977	280282	94403.6	32613	5275.33	159758	50680.7	80009.8	228181	67022.1	78398.4	74950.2	519588
n	202.108		15862.9	43754.3	48133	9167.23	48500.5	2325.68	27051.3	16628.6	41122.1	40277.3	76248.8	12043.1	38018.6	20752.5	55920.4	33916.4	108540	36783.2	78880.4	47446.6	68632.2	23167.2	38626.4	51222	16973.5	1821.19	54169.5	37182.6	71904.3	30774.3	36458.2	43807.6	11528.5	6756.14	125875	44450	12321.9	51105.1	58091.8	29648.9	20770.2	22122.3	88026.7	29599.2	65757.9	49556.5	32493.1
n	202.12		12415.6	8893.66	37893.9	7639.07	39856.4	26609.4	28340.1	721.31	5196.28	2948.34	38878	12372.9	20140.2	24824.7	5908.19	31042.6	29757.2	35219	132068	6366.96	44023.5	7008.02	36017.8	136594	38170	8840.09	37192.8	101951	41805.5	5895.59	23505.1	50053.2	4713.33	9256.11	42148.1	43284.1	38890	20331.6	49461.5	23494.4	15240.4	20908.6	44296	8843.85	32692.8	42642.8	42973
n	203.002		1.76918e+06	3.14003e+06	3.50269e+06	1.49033e+06	3.03834e+06	2.80781e+06	1.92525e+06	4.28397e+06	2.00874e+06	2.34824e+06	2.56805e+06	1.13371e+06	3.61401e+06	2.34454e+06	2.02509e+06	2.12694e+06	1.15294e+06	1.10346e+06	1.04301e+06	3.38801e+06	1.77792e+06	2.59346e+06	1.99795e+06	2.35772e+06	3.71795e+06	1.76927e+06	3.38662e+06	3.58954e+06	1.93659e+06	2.08095e+06	4.37507e+06	5.70947e+06	1.84754e+06	2.14044e+06	1.3119e+06	2.55021e+06	1.73937e+06	2.319e+06	1.79094e+06	2.54467e+06	940258	2.37136e+06	1.82049e+06	1.89364e+06	3.00183e+06	3.57541e+06	3.00286e+06
n	203.012		11511.9	62.1815	43573.7	26117.3	70981.8	20944.2	10393.3	7554.14	22427.4	18859.1	31913.7	2658.27	18516.2	4993.51	28834.8	37357.1	21575	21932.1	12737.2	19220.5	6085.4	10791.1	35385.9	6452.17	20750.5	2123.45	13046.9	18214	40089.3	4995.23	9011.28	25477.6	43842	5134.59	14222.4	34055.6	7644.6	15922.7	9339.77	24277.9	18434.7	9145.52	24873.4	18496.3	8839.46	72503.6	15508.4
n	203.016		7347.24	6051.22	76226.2	12987	47509.8	72039.4	102179	34655.9	8239.44	170865	94925.2	76036.7	88574.2	67432.3	19308.5	110502	36278.1	61708.9	100204	117627	103813	136138	115593	4038.54	147555	35210.2	38983.3	93329.8	85427.4	14468.5	56581.8	47450.2	117113	25934.5	11724.9	222075	27946.8	108481	9453.89	148614	89730	87804.8	43246.9	138090	49137.5	83688.7	25274.7
n	203.051		33079.3	55729.8	56463.9	1260.13	30532	15507.3	65060.5	39678.1	43599.7	29963.4	113450	43177.4	61623.6	57076.9	180972	86345.4	10619.3	61112.9	88725.2	57588.8	69764.2	39133.6	56728.5	55709.7	43288.6	47927.6	44338.3	82507.5	51010.1	40554.2	53429.7	1501.65	38925.7	43223.4	25281.9	45643.8	75113.6	36622.1	26882.5	46811.2	29866.6	53111.5	36285.4	22938	52786.4	144067	40893.9
n	203.068		32345.4	8634.57	69101.3	69976.9	59124.9	56576.7	66566.2	31777.6	54478.9	46499.1	227340	34632.6	61330.1	44444.8	71378.9	61776.4	133842	69945.4	97127.6	60420.3	71653.3	14303.4	58824	45771.2	75874.8	27259.2	70200.1	25467.7	55895.9	28094.8	98897.2	39853.8	39506.9	18524.4	25248.7	38892.7	40331.5	48136.1	71743	33776.1	10181.2	66802.4	64116.5	108501	55024	106610	36473.6
n	203.082		28470.7	29226.4	17371	12353.1	47389.9	37434.7	29097.4	28120.4	44711.3	18789.7	45525.3	34595.3	91944.2	3933.63	11264.6	16066.4	5236.96	34003	42040.7	53635.5	30322.9	8962.08	16253.6	57345.5	36362.1	9796.29	20827.9	14581.3	7158.38	2607.77	25106.7	8647.21	7021.89	26573.8	39071.4	36743.3	33502.9	20491.7	27467.1	51767.6	38766.5	9283.4	91059.8	48421.2	42816.9	39552.9	20108.1
n	203.092		9103.73	30692.8	31935.8	38525.7	53999.4	44354.8	37487.1	45439.6	20631.4	78466	59412.2	4849.02	24766.4	39853.8	11011.8	48693.7	132136	25819.8	198986	29054.2	46690	9102.22	59804.2	78051.5	50936.9	25503.9	70268.3	130800	34655	5593.98	43998.4	76813.5	28691	17587.6	84294	112407	20220.2	35213.3	9455.8	39415.4	18694.3	59514.9	135300	35466.5	46211.4	69652.2	23384.5
n	203.129		52040.3	33874.3	53856.9	70502.9	76362.6	75001.1	92111.2	58004.8	37476.7	57564.6	69830.6	38901.8	56340.4	100468	38677.3	29007.7	78716.9	45203.2	140234	71632.4	75686.9	63636.3	62602.4	116092	93167.9	64115.3	77369.7	109789	80067.2	62348	106801	56240	38852.4	43127.3	61512	106208	34340.2	14035.7	70119.7	17360.3	65070	85941	68095.7	29312.5	56069.3	37857.2	96509.9
n	203.498		17476.7	9138.65	13992.1	8984.15	41396.5	18858	9738.98	33140.9	12412	22179.5	18848.8	13934.3	70671.3	1283.36	18720.4	2133.64	849.716	13951.2	16947.6	16230.6	10125.6	19166.1	31640.6	64014.8	23621.3	16218	11397.8	30577	24004.9	6323.91	21569.4	3103.49	10075.7	12854.1	1131.88	6129.31	25449.8	588.281	1730.93	11187.7	17043.2	7254.3	27185.4	5499.09	25339.1	41512	10921.8
n	203.997		92807.4	74440.3	211334	81828.7	220574	192611	171712	108675	123995	157914	265081	59331.6	139168	159560	51875.2	250453	116958	50097	140462	195632	256749	122046	132025	246142	133407	96956.8	303647	168789	196298	52600.2	327034	96232.3	320554	88518.2	103259	162239	116276	236762	134560	326651	80992.4	182227	48416.1	189969	128614	245426	86488.5
n	204.007		138993	68575.6	49782.8	8943.24	44028.5	36633	68260.8	114989	16250.6	31809.7	78008.1	27841.6	78894.2	106205	33056.9	754531	37452.1	119662	55673.2	42968.2	89004.4	209127	294264	55492.1	72776	64964	807035	80400.2	107384	74644.7	145400	286838	29729.2	37850.9	34486.9	327516	33110.6	411907	84640.3	94988	28084.5	43164.9	49891.7	41043.3	85923.5	70771.3	94513.1
n	204.053		33687.4	50438.3	27076	28786.7	14729.2	50559.5	45443.5	3686.94	16577.6	31627.4	52094.9	27727.1	8559.5	61225.3	16136.3	58846.5	105733	37554.2	38283.6	150742	66001.1	43465.1	89766.7	79766.5	20198.5	10898.2	22735.3	31821.3	31920.5	23242.6	47675.2	35470.8	34209.1	5724.17	7901.01	69925.5	24449.1	17070.9	54872.9	13118.6	35432.5	12566.4	35522.7	7992.28	44349.3	97633.5	10787.6
n	204.067		312933	695884	133484	272059	144098	86601.8	434183	186944	225132	306988	232025	144569	159000	105237	190748	228849	187061	179038	167670	150248	249151	112425	26487.2	26190.3	291288	75349.1	40339.9	354512	280519	289174	121365	1.04199e+06	218829	94647.9	131267	114652	21518.5	254671	205301	114096	476087	210788	58140	195264	374243	762670	335206
n	204.088		7376.55	7713.23	18260.3	19063.2	22760.3	10221.5	37982.1	30445.9	46005.2	20510.1	56979.6	8607.6	21358.7	27620.9	13455.7	22487.5	115976	33207.8	57680.8	14746.5	27544.5	11501.6	31346.9	38770.7	31474.6	17940.9	21825	36038.6	44988.4	20591.1	56688.3	70006.7	5229.5	10114.1	28525.4	29406.2	27813.6	56639.8	39618.3	11992.7	40929.5	28778.3	16556.9	4282.4	84889.3	60683.2	41493.8
n	204.981		720831	4.69831e+06	1.10168e+06	2.72148e+06	1.36001e+06	1.3054e+06	1.77842e+06	3.06499e+06	590146	5.78914e+06	5.58963e+06	1.12131e+07	1.40289e+06	4.87496e+06	2.0031e+06	3.11277e+06	1.63374e+06	230879	6.33436e+06	6.58879e+06	2.00153e+06	1.05977e+06	2.84967e+06	3.33674e+06	2.24917e+06	692092	2.76222e+06	2.3176e+07	1.63619e+06	277815	999511	2.64203e+06	4.45881e+06	725817	867420	4.44563e+06	2.8679e+06	1.85647e+06	1.21671e+06	1.77578e+06	1.02733e+06	1.19162e+07	927481	3.48263e+06	1.33927e+06	1.18763e+06	1.16456e+06
n	204.995		496933	311366	725687	235400	571578	612782	286031	531303	349145	176043	200813	271704	388297	266943	380566	286624	15629	337666	160464	672801	202821	511699	429935	457857	641927	312074	530091	731630	48659.6	221158	597566	3816.69	228814	322044	245703	151571	195591	341879	252448	309165	154318	263780	314027	247593	383632	451733	223615
n	205.035		130317	124712	113099	159118	483922	88086.7	96047.7	210366	273632	252336	178337	106773	151613	220885	190508	146479	580885	97802.4	365075	161513	314152	98020	200320	226975	142334	81186.9	163859	106132	231041	208874	148609	440850	140222	142250	187655	174470	133574	187183	166088	136113	149995	158675	128261	59846.7	252670	204602	139540
n	205.066		11829.4	52010.3	6058.49	24603.3	17432.2	3167.39	55572.2	23600	5896.62	16542.6	10081.6	50.5545	15002.5	32353	23429.6	37284.2	96670.1	8081.91	71009	22739	6364.09	24665.4	20661.8	52166.8	31433.6	19953.6	71148	78892.6	16831.2	14039.2	34474.1	151628	65446.9	10684.5	18751.7	43562.7	40542	85666.3	24652.7	32453.8	41715.3	37164.2	66808	30547.6	45266.5	42441.6	43345.9
n	205.157		23579.9	8296.49	11574.6	19749.6	16556.3	15401.6	8784.08	14300.8	33867.5	10849.8	2581.12	2107.33	31676.6	1239.45	25697.7	9451.59	820.642	10949.3	700.023	6579.03	20190.3	42069.5	16629.9	13253.5	9088.06	29859.6	12417.6	8309.39	20555.2	3910.51	16368.1	1088.37	28648.2	25114.2	11889.5	10796.2	32228.5	19190.2	50123.3	1349.26	58808.8	62108.3	11299.2	29568.4	13240.6	1319.26	8918.01
n	205.985		37893.8	214809	166698	152216	78602.3	161641	86127.2	7894.86	52306.8	317442	366431	539664	74611.8	247300	100621	137940	60613.2	19532.6	315099	349557	106558	84147.8	144211	141655	136727	49705.4	141060	1.12936e+06	90688.8	139826	41542.7	138820	234615	31156.2	38243.8	227861	161942	73107.6	63367.4	101231	32210.9	651366	41248	143912	53325.3	76779.9	78545.6
n	206.049		22269.3	39863.4	20868.2	25377.3	27607.5	52508.1	6512.72	36570.2	35534.8	63392.3	125319	5990.21	9996.68	46204.7	45305.7	62104.1	30010.5	57744.8	120989	65729.2	47013.9	1628.17	33658.6	25110.4	41055.2	23265.4	24872.8	23065.4	27153.6	17377.4	26735	28058.8	22103.8	20481.4	16056	15489.2	25959.5	7333.88	97374.6	6991.08	15630.7	6584.75	15864	11778.1	39092.3	35932.2	11517.6
n	206.082		1594.32	15906.6	835.994	2144.79	4725.29	21009.8	11293.1	6635.62	5912.63	7864.75	7471.55	3324.53	15657.5	36862.9	32597.9	41167.8	58840.3	11708.7	11034.5	15684.5	10395.7	3953.93	37256.7	2221.7	31761	1557.98	22257.7	12839	48805.3	21397.1	1166.04	64298	32588.4	1813.62	31247.4	8153.11	6715.08	68333.5	12813	5554.61	8670.5	14219.7	24585.8	17132.5	50237.2	41086.8	90251.7
n	206.977		8062.22	134006	53420.8	94454.7	58312	35242.6	53312.2	4807.62	13071.8	162660	155997	365472	16717.3	144575	65520.2	103445	37818.9	753.61	170355	175111	52774.4	38652.8	98510.7	97677.1	73969.5	17040	95012.4	671968	43350.1	104212	37915.8	61527.2	130529	26127.9	27268.1	139317	99788.3	54269.2	43354.7	50527.7	27289.9	379774	19403.2	81114.6	32184.5	28617.5	18931.8
n	206.997		183241	55113.9	333697	6386.42	437810	307748	349136	65535.8	64185.9	225077	1.33637e+06	154861	90413.8	230830	272461	467794	277720	122932	360543	254296	323276	48347.3	236229	709533	306206	142171	314452	49517.1	281035	108674	155621	176155	314384	213209	279830	441833	325328	426183	170919	176390	178706	1.36491e+06	123087	283150	207976	495688	208160
n	207.015		8321.01	48281.3	44340.2	31571.7	112829	33159.9	65626.7	32500.1	43589.9	14389.8	97220.7	20097.2	21014.3	18844.2	292050	14185.1	129037	139125	131622	24864.8	76486	29166.7	20261.2	11492.9	20359.2	71511.7	6676.56	34494.8	92556.9	22369.8	28645.3	113603	38216.3	27926.8	87718	12548.3	41363.7	43448.3	67025.4	19516.1	26109.6	40390.7	678.889	172223	38571.6	44522.2	12164.1
n	207.037		76029.3	32738	138070	21316.2	48849.2	20338.7	35423.4	73468.7	24675.7	49960	64471.3	13930.1	48992.7	37376.4	36929.3	25462.1	22546.8	32677.8	94319	75284.6	65811	40914.5	46541.2	44183.6	39541.6	14149.4	58612.9	100173	10254.4	8579.27	51528.3	16815.7	9712.4	3611.73	30899.5	63420.6	23740.1	15277.8	43114.1	47918.6	34521.5	33516.2	20011.3	20502.7	57418.2	74955.3	15569
n	207.051		10406.8	14583.1	15516	3775.47	23729.2	29016.4	26151	3954.04	473.164	31008.2	94430.7	16114.7	19176	45660	28701.7	26631.2	104672	16042.7	61219.7	16478.4	26421.4	4463.74	21714.3	29153.5	13134.6	24386.8	82780.4	12361.1	75339	30351.9	15570.8	57552.1	33156.3	20201.8	5670.13	2345.22	16281.4	59518.2	52627.7	24044.8	17303.3	20276.8	14768.2	2979.64	18914.4	67438.8	22581.5
n	207.087		53098.7	12906.1	38208.1	61917.9	5882.09	27375.3	65679.2	3108.21	4622.65	165297	17969.8	14280.4	63381.2	57039.6	16119.2	38817	17043	46591.3	82064.9	32953	80829.7	71110.3	14642.1	27270.6	36522.6	98593.8	65745.7	155991	36238.8	25376.9	49105.6	6123.27	84015.1	15296.4	45724.7	130527	63877	42572.2	10014.5	29095.3	29049.9	53300.8	251206	12697.2	15147	16777	44515
n	208.061		19638.9	75183.4	57808.3	147806	142022	111786	35727.8	156527	21878.6	43238.8	66757.5	29319.4	131230	60913.3	82592.3	129833	75262.5	1.08063e+06	106477	83239.8	93334.6	5362.47	100622	70235.5	76049.5	31344.1	195252	276348	654991	456568	53178.9	177660	133691	54010.8	101492	153656	96783.3	133444	83917.1	82598.3	44017.9	81206.6	78376.8	33825.2	115183	2.43893e+06	210314
n	208.075		36042.2	27652.5	49890.9	7012.09	79580.8	136373	37425.7	19219.1	77754.4	33797.8	32377.3	6105.76	18256.8	77807.4	5769.33	100069	30065.6	49008.1	24752.7	70570.4	12828.3	7573.09	49245.3	6459.54	16282	13561.4	46942.9	33751	2764	12708.8	98510	27070.1	20248.6	20555.2	38566.2	21022.6	31979.5	4089.03	7609.92	84623.5	23268.3	81315.1	69639.5	13378.4	61013.6	81744.4	10663.6
n	208.103		2424.54	23400.1	26550	4272.52	8611.61	20678	16956.9	15535.4	25591.7	120825	7780.02	14181.9	11867.3	20812.4	17394	18283.4	64503.1	15561.2	175683	8768.27	20580.3	798.573	29757.3	26248.1	34371.1	10307.8	17063.6	89514.9	1076.09	7996.65	13868.3	30369.6	12740.9	4334.75	18167	53364.8	12237.9	11978	22573.6	5255.91	9207.23	24944.5	326772	37733.8	42632.6	18780.2	35429.9
n	208.552		27313	35796.1	49351.1	61429.7	25944.5	44294.4	59773.1	45569.2	62913.4	59282.2	51808.6	23931.9	90469.3	25950.3	42540.7	36167.6	74497.3	42917.6	53736.3	32897.3	85682.1	29189.4	48449	46547	21026.5	7015.02	23374.6	30700.7	53132	79191.5	39609.7	41935.8	16181.1	26725.7	35768.8	27900.5	46426.4	71770.4	10672.7	43750.6	51892.9	61951.3	40533.9	12521.1	112931	68467	46636.9
n	208.845		240392	64851	265360	73703.8	68746.9	53798.3	33467.8	74219	36847.7	23423.6	69554.5	40131.3	150486	40013.2	100455	57557.4	1040.89	84446.8	32417.8	303233	31186.1	202273	106713	51897.7	155019	15938.8	117872	260877	14384.4	11275.9	79456.8	17450.9	141012	48445.6	40469.1	91115.7	168117	17654.7	30523.2	37136.7	123538	107179	69584.2	254478	85754.8	24744	3269.15
n	208.943		26438.3	46229.7	22148.4	71732.6	20709.3	48663.4	57660.9	52397.5	41665.5	21005.8	22905.7	13208.8	30773	21992.4	64715.4	33222.1	2333.87	68043.7	45091.5	30316.5	38507.5	26040.7	24742.8	50953.7	13856.3	5866.55	22759.3	30741.1	44296.9	12392.2	59640.3	26767.4	19744.1	2723.87	28128.6	38471	38861.7	18944.3	60594	7240.42	31834.3	61474.2	35804	13985.6	49743.9	76630.6	20524.1
n	208.976		13852	26963.3	12410.8	25092.1	38493.6	18556	21455.7	905.222	10904.1	8441.82	32552.6	321.274	8816.18	39262.5	33606.6	53386.4	121462	13766.9	26801.9	20614.8	21710.9	4620.64	8179.41	38094.8	10652.8	18579	786.61	7219.24	76243.6	598.585	17148.6	6484.33	10239.6	8155.15	28608.8	74153.5	28246.5	6340.64	109630	8822.87	17187.6	25884.6	5618.03	37350	44952.7	28943.9	58676.5
n	208.999		35587.1	2300.35	19343.6	64835.5	67616	20688	6029.22	11623.5	3158.67	1273.73	14158	5124.48	62581.3	4163.4	30972	16761.2	8801.92	7273.92	8619.11	42623.9	7862.74	11045	5385.37	4952.85	20010.6	12983.6	3899.52	69793.4	22197.6	13664	2130.24	3089.02	9894.36	6266.67	3169.48	16930.6	28761.7	10827.2	40291.1	14908.9	52721.3	11774.3	1736.38	49665.9	1232.14	8945.09	5451.78
n	209.031		73436.2	76923.7	45995.3	205261	378889	19455.8	235658	180383	127566	180670	251999	261307	135726	172591	1.49881e+06	127374	810888	494054	423008	105882	216300	268374	191915	85634.7	116667	303513	141699	385590	260285	175387	132383	256647	85883.4	140482	206601	107851	105007	339302	66982.2	104767	128333	253969	112035	516049	165176	167981	187179
n	209.059		61891	72616.7	151865	28575.7	137756	21004.9	94627.4	32152.5	51776.2	100844	107984	100056	75308.6	65827.3	49983.8	100166	3396.55	135493	257857	89488.7	156472	49379.3	142663	91915.1	39791.9	44552.1	129711	339187	132922	28647.2	60250.7	366857	15062.2	24054.8	95149	214912	19886.7	65177.1	3428.96	93212.2	30159.7	47914.1	150187	32705.6	55583.6	171481	26945.2
n	209.067		23485	35385.6	53316.9	56302.1	46105.9	8874.47	51501.9	21829.1	93715.5	136751	127442	73782.4	48432.8	101595	88413.4	88575.9	187959	53191.3	89034.3	131630	66832.8	30385.8	97242.4	94082.8	82146.9	28457.6	61803.5	129166	89046.9	85723.1	44503.7	169092	37692.4	36643.8	47443.4	76567.9	42196.3	88566.1	115724	65109	65348.9	84800.9	35378	87010.5	59981.7	145334	82721.4
n	209.978		54305.6	18036.3	16723.4	115383	48232.4	66145.6	85190.9	62777.9	138225	45181.5	39629.9	45414.5	43921	26639.9	128972	38913.9	18111.7	66326.5	64191.2	53121.8	49081.4	61532.8	24916.5	59048.1	70460.1	27818.2	32767.3	64358.7	23757	84621.1	171537	31480.7	17091.1	61719.9	19279.6	19239	29945.1	66453	56232.4	14322.3	55781.2	38642.3	73245.8	31495.6	98584.7	108489	81166
n	209.993		25115.4	26260.3	15797.5	151890	25971.2	40830.9	148716	76056.5	120049	108035	51030.1	27085.6	30989.3	42137.3	227424	63386.8	43535.1	61588.8	237095	56371.1	48210.3	1858.68	22848.4	89684.8	31446.8	28287.6	36721.8	39019	107510	34839.6	98595.1	276212	41102.9	23323.7	12021.6	55826.7	40884.9	22038.1	150.541	32425.2	40549.5	30112.8	11265.9	11035.7	114125	155498	40766.9
n	210.019		20712.5	51461.1	59016.4	62934.6	39827.6	16512.4	5922.1	55265	83656.9	33200.2	88564	61877.7	38225.2	35987.5	43528.2	53607	20611	47583.9	121927	41414.2	90426.8	42387.8	44123.3	43915.4	29343.7	5316.16	20962.3	18627.5	58293	91607	36787.7	59531	11106.7	53225	74530.9	62490.1	23665.3	16950.1	75982.9	28092	29712	22637.8	30462.6	31329	106049	15693.2	33903.5
n	210.029		955130	770560	476550	792925	654069	475820	609394	788755	739747	844596	499423	629573	641876	576838	619381	583491	840867	910615	986998	486939	1.13664e+06	532497	502595	752959	492580	837806	554672	355806	764460	580605	582271	1.00286e+06	239253	887945	549040	353770	193396	606015	273106	700567	424999	316432	578151	185168	622932	470123	586256
n	210.049		27033.6	22159.1	24629.8	10246.7	29482.7	24385.9	22224.5	2608.69	5459.63	7715.06	24754.5	980.621	25734.5	43289.8	5088.65	30915.8	85877.4	36759.4	25270.9	25328.8	29094.3	10758.6	19437.1	6657.93	31023	2653.35	24342.5	18775.6	21601	1725.01	6953.03	6765.68	2748.42	5431.67	2230.65	15891.6	2639.92	7986	3468.19	28844.3	3344.33	14746.9	33161.6	21809.8	19125.2	156886	8865.24
n	210.072		7463.41	3650.18	14114.4	14517.3	28093.8	16041.4	12629.3	7694.33	9846.11	17796.9	13523.4	6332.81	7953.93	8198.98	6508.72	24893.2	22073.8	18937.2	6284.13	35438.3	6574.93	10420.6	7607.64	10343.8	13010.3	3681.88	12892.6	9351.29	18575.7	5087.93	21719.5	7682.66	28743.3	378.632	8534.97	5979.63	10449.9	10244.8	11565.1	15133.8	8228.23	10482.1	17667.5	15759.8	9453.79	32920.7	4681.37
n	210.843		263743	56808.9	352315	12077.8	24785.7	86987.8	56515.8	85751.4	21368.9	4594.93	79082.5	2658.83	206679	24646.4	76111.9	47367.1	4186.24	165375	13153.7	278653	8340.78	265157	20116.8	6210.95	53882.7	42094.9	90953.4	259579	18066	4625.84	1318.95	2483.08	160295	31938.9	31196.7	117343	140737	34002	8527.64	66090.5	108641	52498.4	20526.9	321212	6569.48	57689	11337
n	210.983		40753.9	38078.6	2854.96	68246.1	107824	86080	26430.2	54940.5	47771	1708.93	14579.8	30172.5	5929.85	29778.9	106742	7708.74	12905.2	22326.9	45152.3	30231.3	24797.6	42361.7	15115.6	42798	32877.6	1176.19	18827.6	17087.5	6218.39	70331.9	98984.7	11349.8	8068.29	23159.5	55287.4	23589.5	7749.78	30075.4	26221.9	21782.3	27823.8	25417.2	27915.6	20586.2	34552.7	42549.4	45986.3
n	211.002		35279.7	16438.9	25336.3	20183.3	554910	5957.15	53222.8	36431	52720.5	73566.9	87512	16447.4	72150.2	21816.8	297540	38266.6	121816	68526.9	53494.5	23058.9	62687.5	4720.13	37601.7	34133.6	92472.5	6178.48	29865.1	65268.7	71100.5	53617.5	38694.8	50654.4	30831.1	22156.9	24892.3	35125.9	18960.2	32908.4	21362.7	40390.1	45269.8	21198.9	47147.1	22449.6	10590.3	110086	52401.4
n	211.028		23404.1	15228.5	18324.4	33558.3	35235.1	6301.7	5888.08	14377	27444.2	22341.4	27857.2	51439.8	13233.7	38220.3	1321.67	65256.8	59717.9	28136.7	79416.3	35539.1	79616.1	27193.5	14618	23318.8	59136	14118.1	8424.69	12402	16027.7	42808.6	4286.32	66831.2	10989.7	37312.5	7248.04	24625.9	11883.6	19437.8	26972.7	23037.9	21196.8	10647.1	78232.3	10311.8	30149.4	59295.4	52993.8
n	211.061		115794	34179.1	116637	516188	90727.8	182475	103914	107439	68721.5	146517	139699	81998.9	114696	104547	87520.5	307509	456544	61020.2	671224	249767	726262	27885.5	190501	178442	84092.1	124258	316571	901795	101434	55948.9	151938	454299	162759	89946.9	94998.2	326761	96259.9	268861	74862.4	1.41003e+06	99139.4	193304	180385	165476	162435	169288	161192
n	211.073		27003.5	44791.7	47728.8	112629	133616	113171	32887.6	3091.99	11800.6	82218.6	59243.3	24012.8	85309.5	29676.8	66349.4	40164	88114	33511.8	64081.4	40582.7	53702.9	1473.78	41515.5	46322.7	66958	24046.8	23180.9	65003.5	159133	59907.7	49319.6	120631	72443.8	26932.7	57567.6	48919.3	64108.1	101264	19361.2	55718.6	31525	17401	87783.5	57352.4	55902	25961.2	67799.4
n	211.084		291.821	36719.2	21161.4	30434.8	4860.59	56834.5	35065.3	6825.62	30368.3	64827.8	21035	55889.9	50068.6	33879	21318.9	17399.7	2428.88	19783	63615.1	97978.6	60828	28592.2	53053.3	32151.3	26478.4	23504.7	52180	130183	34230.3	8001.04	33583.3	100964	34405.4	889.348	30062.4	59190.2	18126.3	24281.8	38405.6	70287.9	36333.3	16147.1	42051.3	74643	10838.2	24311.6	18630.7
n	211.521		25675.5	35793.1	23366.1	48374.2	29866.2	21191.3	13338.8	24610.3	67890.8	69470.5	52334.9	22953.7	31764.2	40539.5	10510.8	23956.9	130083	45021.9	47728.4	34866.6	46675.3	2088.67	30513.7	22609.7	28368.7	21994.5	13680.1	68991.7	37117.3	36586.4	14347.5	29110.6	23305.5	22148.5	17282.4	27909.9	35602	25643.9	81577.6	18689.8	44120.1	29527.5	25309.9	26988.8	76823.2	60398.7	30187.9
n	211.902		14206	33580.6	12450	11898.7	35743.2	71673.5	1393.32	20808.2	63683.2	26460.4	36345.5	30251.9	31272.9	34979.2	90.4267	22424.7	3451.54	12523.3	6132.58	13673.5	11691.9	51031.2	38235.2	11334.7	2108.74	12062.1	3478.9	49654.8	35367.4	64502.1	3366.47	272.268	4217.92	17039.8	28559.4	30405	42711.8	18430.1	7031.01	5674.87	16204.8	3276.66	16801.6	16506.3	73404.6	16224.7	10165.6
n	212.002		9.28939e+06	1.4041e+07	5.50367e+06	6.91306e+06	1.25102e+07	2.18136e+07	2.29792e+06	1.03129e+07	1.67754e+07	1.09716e+07	1.35156e+07	7.94802e+06	1.33982e+07	1.45226e+07	3.22001e+06	1.11496e+07	5.18165e+06	7.0067e+06	5.94188e+06	5.6181e+06	5.58571e+06	1.31408e+07	1.29492e+07	9.59154e+06	534545	8.38398e+06	3.80401e+06	1.32937e+07	1.6697e+07	1.67914e+07	6.37389e+06	5.91609e+06	5.19089e+06	1.92741e+06	1.06232e+07	1.12251e+07	1.47642e+07	1.19167e+06	8.95249e+06	7.65884e+06	3.92978e+06	4.42626e+06	1.13086e+07	9.5188e+06	2.33452e+07	7.91217e+06	7.61806e+06
n	212.075		259457	230288	394548	636752	490655	550281	248108	593625	382411	257389	230772	145012	750807	393892	684683	609398	345456	281654	337403	642210	431623	699893	620672	427492	156623	796125	357940	539376	414533	333473	292721	214788	911104	986437	453273	608106	910912	293652	576390	415578	237257	649256	196374	1.14512e+06	570853	438077	223480
n	212.877		80225.8	66360.7	354494	39503.1	60218.2	65383.3	24354.3	82573	28441	1076.9	50231.4	19260.6	120402	19982.4	51909.7	75996.7	7033.4	48979.1	15729.7	103589	11750.8	117816	56756.4	21270.7	20924.1	22721.2	26228.1	61076.8	383.321	7123.36	26112.6	10011.1	56520.5	704.233	67587.2	108759	30252.9	24094.7	34634	68435.4	15348.1	39844.3	21853.1	18260.3	42427.9	34326.3	13902.8
n	212.887		892729	264137	499991	106880	231160	287125	201966	443903	53763.9	84103.2	50909.3	131868	254219	116817	134461	199498	15435.9	486827	45672.6	292117	14354.6	584858	70452.6	109471	154791	262028	413405	269277	16045.1	16029.6	184777	24727.6	242984	106413	170892	229064	144890	63461.4	73045.2	323730	166444	104137	71953.9	334680	46545	176245	38937.3
n	212.989		253046	283975	274010	694364	185649	233276	727696	230750	317562	607681	285059	207416	82150	427958	1.59923e+06	567751	102645	714890	728688	419925	148754	149211	377620	508355	389997	271355	225361	181045	164971	429049	582915	648011	322139	143659	272743	246574	440146	254511	161323	283851	419667	765275	241359	152930	236367	614956	298113
n	213.002		734811	808856	418807	876015	626815	718903	1.11046e+06	949299	681373	682881	702022	386427	608952	771544	1.94861e+06	673244	144411	1.56587e+06	788401	893126	385387	385031	513598	740986	475456	461940	746148	1.07574e+06	182712	555060	901456	355462	695938	143893	728764	660116	972564	110792	331222	671170	991049	750891	573393	726723	819516	1.38618e+06	458115
n	213.006		522549	809162	311513	380486	703169	1.18132e+06	97923.7	548822	990532	575496	755925	529955	802881	799391	161539	575542	287353	376687	297710	325346	323526	791262	813400	476735	50910.5	475227	228683	704290	915700	1.02279e+06	347272	321639	256999	98470.2	662686	660117	895400	103643	396460	360927	206647	209690	606751	503214	1.34416e+06	401529	460369
n	213.017		153417	107111	137117	23380.1	155784	43004.7	98303.5	76583.6	99117.2	77824.9	484489	58425.5	137355	120095	110990	139301	79891	131817	238357	86436.7	204061	125864	115242	145934	45273	75759.3	94635.8	95168.5	196580	55152.4	87813.1	35841.8	34541.1	28223.4	100045	82738.9	55527.2	56748.2	89547.7	124347	68583.5	41158.1	71791	52621.5	133672	375020	123560
n	213.077		26531.7	50925.9	42453.9	63088.9	59860.3	42493.7	123308	83308.9	59640.5	55926.2	51214.6	45036.8	70119.4	51161.8	53253.5	53100.7	107404	19453.1	182593	68684.9	95100.8	65134.9	59091.9	55938.6	46082.2	60796.2	113805	91166.1	140863	41985.2	103679	139262	97118.3	67530.8	72973.5	107126	82139.1	79495	125341	28962.7	66573.6	108817	121481	85759.2	98402.9	110613	40583.9
n	213.113		97365.6	185622	175762	276130	148428	119758	196526	72033.6	120189	187366	140018	45209.8	127268	245321	119543	49842.9	40106.7	73927.9	145661	232707	56953.6	71754.9	136958	130591	131306	83106.7	224221	409859	100133	46081.5	204336	167994	105958	10683.1	71423.6	249812	196556	68737.8	17258.2	139267	215266	150317	363912	97115.3	71647	139408	86699.2
n	213.99		44356.3	23905.1	33188.8	52199.3	1772.37	14666.2	89802.5	17126.2	34677.2	62262.4	26773.1	9675.78	22349.1	16430.2	171245	60153.4	29846.2	64765.1	80717.7	42994.7	6233.71	8055.31	38469.4	31266.4	29673.2	18397.4	29105.5	12586.1	29510.2	34347	93095.6	55723.8	38841.8	4165.89	30897.2	10479	39367.5	11329.8	32975.8	28492.2	43766.1	97768.3	43971.4	13332	24902.6	83454.1	35199.8
n	213.998		263084	459029	159475	199994	387815	630896	152829	282663	525348	302549	384228	228247	377841	423884	206391	359829	150788	216726	169533	191618	223041	392173	419199	236539	53547.3	225374	107002	397417	429696	525135	222819	200300	145737	70218.4	398129	283930	427744	58791	243776	201006	158853	102110	310686	268876	705310	255309	190093
n	214.007		42720.7	49063.4	28632.7	28638.5	41521.3	98703.6	33814.7	52648.1	112484	28769	23771.1	33792.7	71321	65684.2	5318.82	48610.7	14948	42953	36611.7	24334.4	15665.7	74825.6	46513.6	36491.2	22249	42916	38581.8	67997.7	43515.5	122220	20813.7	36844.9	40655.2	41382.5	32778.9	65042.2	41954.5	34649.4	8347.94	11831.7	54212.4	22880.4	53152.1	35656	94419.1	28403.3	32106.9
n	214.018		159430	229602	81562.4	149788	144651	54592	136037	95165.5	182044	193427	90884	194795	97485.7	100162	119647	105337	1878.27	54655.9	154552	157850	60619.4	87312.9	140381	62462.1	131299	78739.7	74877.6	192569	34976.4	90155	85781.2	120594	60141.2	70717.4	78694.8	86984.4	37979.7	79926.4	26120.2	120094	71796.1	108584	146066	43594.6	179683	120185	141765
n	214.028		2.45618e+06	1.123e+07	2.94366e+06	3.06305e+06	3.39889e+06	3.4024e+06	4.53207e+06	4.56743e+06	1.31552e+06	6.54067e+06	4.02078e+06	7.80194e+06	3.99241e+06	2.33585e+06	1.70136e+06	3.73779e+06	1.45605e+06	647482	4.83368e+06	8.30293e+06	1.36411e+06	3.94625e+06	3.78119e+06	2.24031e+06	6.16847e+06	957088	598624	8.32778e+06	2.80729e+06	1.47807e+06	2.77187e+06	2.16875e+06	1.65003e+06	1.96099e+06	1.95356e+06	3.67794e+06	784183	1.69493e+06	2.98325e+06	2.77329e+06	1.41638e+06	4.56951e+06	1.64208e+06	918795	4.05714e+06	3.63573e+06	4.43825e+06
n	214.049		32311	4266.07	22633	10546.2	21813.7	32969.2	48294.8	30392.2	33452.3	58608.4	19859.4	9684.74	29182.7	34219.3	54258.5	69623.8	38364.2	77125.5	7206	12835.4	41907.8	1971.75	8866.71	55194.8	4857.84	13094.3	54226.1	23343	9802.11	16264.3	22111.8	65509.6	29177.4	1650.22	13099.1	19646.8	26048.8	22192.6	12651.1	34577.4	25565	18678.6	16863.6	27136.3	28629	71672.7	31044.2
n	214.071		14329.9	3146.93	14129.7	21878.5	27530.7	8519.79	2270.02	4761.88	1475.69	16482.7	5135	15427.2	9297.25	2162.44	11918.3	5019.74	10819.5	3917.86	4015.79	7386.94	7946.12	24665.9	8981.92	18346.6	8766.21	25283.8	8308.29	15387.2	17647.5	14294.6	5569.48	12909.6	31924.4	34379.4	12216.6	37662.6	23968.7	19817.6	14357.3	6364.14	29173.2	17681.9	22676.7	33928.1	3630.7	11066	5073.6
n	214.884		528456	141405	288601	44833.8	116051	232881	141157	267223	9997.19	51257.4	57384.2	52840.8	161076	103870	87690.3	114452	14026.6	331455	1634.87	216469	1243.02	379578	65059.4	57760.4	96098.8	191429	275916	232100	22535.8	5056.68	88010.4	16614.9	133366	90238.9	66692.7	188136	93787.7	6446.07	54774.3	182419	62519	48417.2	27414.9	225091	351.82	90715.4	25342.9
n	214.987		7619.07	29105.9	12969.3	80386.8	5572.45	25997.6	93801.7	15146.6	14917.1	42212.6	22219.8	13997.3	2988.35	46215.7	142189	53091	5279.71	71806	106200	31185.7	10024.9	16113.6	36477.6	76768.9	45780.4	13424.5	18225.9	20971.9	1244.43	32679.3	99385.5	79723.4	25580	11029.4	19736.9	12121.3	43480.8	4860.25	6299.5	10736.5	39383.7	73003	27661.4	2609.67	34653	80875.3	24509.1
n	215.002		130496	32502.2	29288.5	29306.7	66365.4	59158	434727	20464.4	27668.1	91362.5	30145.4	38439.8	9736.78	68386.9	38771.8	91490.1	19425.5	61102	90235.8	41620.2	55900.9	28067.2	92184.4	23551.6	119042	85105	82298	75419	29721.2	64299.2	52101.5	55273.9	90121.3	4294.33	25861	76649.1	24789.3	90541	21048.7	134435	22099	14241.3	49299.9	80165.5	79050.4	132180	15405.8
n	215.015		62687.4	81944.3	13086.3	601056	90860.3	60232.4	53757.9	70763.8	54818.2	82177.6	129826	33014.5	61017.6	28778.3	44154.8	15551.4	14435.5	37763.1	87272.1	23563	35668.2	102976	1212.19	32149.3	66505.8	25199.5	57195.9	4435.66	211154	39848.9	27825.1	35659	51750	25143.7	64362.6	49834.2	57842.6	42629.2	53848.2	56029	7632.24	70124.8	56279.7	7660.95	87762.4	105197	65608.1
n	215.015		20735	15196.7	99647.2	28947.3	59687.7	16491.1	42067.6	81322.8	40172.1	7198.85	230342	24710.4	194605	108775	43108.1	59700.6	57249.6	58438.3	78137.5	77261.4	89524.6	40987.5	125118	90643	31101.1	23789.7	45552.1	164284	115621	43941.4	51659.2	39678.8	27190.5	17341.6	26069.2	17923.2	68480.3	17741.6	28881.5	44945.9	56677.9	12806.5	47133.6	82526.1	56786.1	54387.9	35417.5
n	215.092		56265.8	161668	176906	131753	150718	113750	148975	140139	128391	220933	179251	51836.3	50520.7	109457	73762.6	109548	306250	55158.3	810413	72104.2	164940	42932.4	111714	160072	161223	49899.7	255071	240674	131201	69559.1	156662	181494	95084.4	96335.3	142281	212344	87725.4	63184.9	55855.1	114691	69195.9	114315	491849	76713.5	213305	206831	162270
n	215.104		101112	116894	741917	21126.8	163625	624574	638566	215156	118192	1.93229e+06	1.58625e+06	271765	525102	988317	185233	29288.3	1.34152e+06	192894	589816	953305	108369	121690	182873	143964	2.58811e+06	666107	165753	254350	171480	281811	964794	451831	316243	136126	786616	229203	367551	141121	642581	111803	210752	1.05529e+06	477228	129114	271700	205372	968176
n	215.135		8767.91	45827.2	11006.1	38599.5	49273.1	4009.75	24766.6	20931.6	14264.4	16904.7	21346.4	4191.53	36611.9	5141.02	5811.65	6961.02	20678.5	8252.51	110563	33136.5	15569.3	4545.89	16787.5	30488.9	33442.9	11054.8	16424.2	74218.4	6317.35	7498.93	26284.8	4341.77	11947.9	10512.5	7291.84	26438.2	11476.2	9048.77	31521.3	16231	21500.6	54137.8	90460.2	6982.96	16551.2	32177.5	20650.7
n	216.025		1.02265e+06	3.21696e+06	814894	845185	856471	959165	1.10831e+06	1.1318e+06	400635	1.83906e+06	1.01603e+06	2.12727e+06	279200	614319	386287	887820	408309	224371	1.3552e+06	2.30218e+06	340518	1.05062e+06	1.00487e+06	646643	1.56888e+06	279816	96485.3	2.31346e+06	825118	339356	672456	674066	378877	728030	581299	1.13568e+06	97184	414202	876385	745367	344019	1.13469e+06	397798	404082	1.01118e+06	988629	1.28184e+06
n	216.036		111766	77316.9	120161	35151.9	103645	97391.6	90749.9	46140.6	52231.4	152257	1.45136e+06	44002.7	193853	82090.8	112745	112787	63531.6	429041	121084	97210.1	128167	31311.5	101781	201871	115992	43175.5	160651	157275	176292	20426.5	94406.4	28301.6	71939.3	43263.5	72130	124853	145806	95174.1	91585.2	167091	41298.6	131146	121179	120740	70910.2	192191	50164.4
n	216.088		26159.4	40643.2	42041.4	59686.5	42480.1	41874.3	34390.7	41128.2	43225	26031.7	93311.4	22484.9	36190.7	35986.4	58359.5	33332.2	304445	163563	64826.5	54381.6	99945.5	43223.7	66337.2	42805.1	34400.7	35460	12266.7	43512.9	75677.5	104811	46219	71157.6	12155.4	33277.3	51414.4	53479	52429.8	30273.6	51896	28108.9	40696.7	127493	62304.7	17364.6	39424.9	54991.3	40982.4
n	216.1		11180.6	17864.8	106962	33780.2	72134	246951	122568	62660.2	106732	130935	156601	30216.5	53878.5	124994	74121.7	178616	560504	92212.1	1.11468e+06	80241.6	316430	19409	83850	273872	140951	93637.9	116193	19258.3	9480.32	75020.9	217833	54187.9	50432.1	63771.4	163865	396514	117267	12289.2	16959.5	99354.9	80765.6	110339	314238	92159.9	171075	166631	234861
n	216.919		313335	273484	521143	347036	469079	304254	245112	510075	352998	177775	91508.2	506309	259239	233991	263566	396669	14402.9	369665	282202	288473	289950	535160	320325	296147	241340	495594	358533	61490.4	204261	253503	282878	55629.7	252995	471891	423712	358151	113430	142351	336481	451321	190843	143303	234072	143718	211597	191815	201521
n	216.929		1.85033e+06	723664	529480	392617	811091	1.05379e+06	743552	1.54041e+06	389014	472256	230433	990929	200086	612953	271256	607941	177956	980216	251795	289617	356725	1.41615e+06	272891	661181	522757	1.73981e+06	1.74167e+06	229687	617824	134928	742677	95200.8	262583	1.76982e+06	487598	370460	22538	193386	322792	1.64843e+06	222358	34301	318175	149909	113181	397677	253078
n	216.981		235610	256307	78508.6	181982	70165.5	282139	439446	115094	208832	252464	381195	336779	404773	727137	129083	392951	310282	685719	120946	191914	258659	232963	578920	151172	281553	242093	316868	207695	1.00544e+06	348951	287125	323095	123635	135517	175568	419563	289522	412308	342652	55762.3	239393	125083	85706.9	245311	476052	512105	416028
n	217.014		56129.1	58320.8	75181.3	257026	59773.9	178697	168260	66586.1	40225.8	264351	240278	206603	87913.9	69560.3	18865.2	89616.9	11022	195628	110880	158661	129115	152762	188329	23889.7	368821	58186.5	110724	142764	52006.8	84932.5	88401	55874.5	205964	115144	62545.7	314191	60411.8	118430	13733.5	193290	38839.1	81583.3	21204.3	153023	55883.1	116061	39045.9
n	217.018		50498.5	125608	44394.8	52705.3	101655	73324.7	1.03628e+06	76160.7	4990.52	121086	33187.4	88419.3	30219.2	73125	64798.6	212938	109644	16969.9	45614.8	113244	231807	12020.6	88317.8	68215.3	171410	37414.6	291111	196544	116494	118882	45118.8	248683	323989	23609.4	20652.4	182537	56288.4	447279	98019.4	255120	38368.5	66917.3	74499.1	277551	70603.1	223524	60373.9
n	217.03		566548	354191	610518	408506	431365	760717	431081	406459	239230	656312	8.78471e+06	507367	630726	583514	769582	715344	364537	2.69432e+06	748530	475660	595613	316100	929144	1.04073e+06	296000	330938	749649	672443	698778	292721	540403	212244	396565	147715	435429	606471	706933	384310	488178	1.01006e+06	247799	738605	243585	463881	288642	803747	332026
n	217.048		790964	797059	555970	93387.4	3.1666e+06	806294	2.2888e+07	744992	9.87194e+06	350768	1.4866e+07	525291	1.15598e+06	1.67165e+06	545190	723929	1.06514e+06	2.20832e+07	6.09383e+06	2.32752e+06	722078	989347	679422	713146	583223	678217	823661	707478	729155	428110	2.30681e+07	301436	605442	303250	285732	288348	1.09466e+06	359650	4.94559e+06	707820	372591	411199	1.60753e+06	659669	520797	1.24032e+06	296123
n	217.083		4577.86	26137.4	8439.49	7188.05	19752.1	17963.6	42456.2	12699.2	22663.1	31558.6	73501.6	24705.4	19109.6	21978.9	13525	24042	80528.6	26721.5	36717.4	10407	26578.5	12729.4	39445.2	22955.8	11476.5	12156.5	28112.7	16826.4	38294.6	17521.7	43422.5	27065.5	1206.04	19089.6	13611.4	14221.7	4536.01	12753.2	40254.4	27841.9	10077.9	572.965	28667.9	13264	33824.4	61716.4	2155.8
n	217.108		64406.3	138888	310138	159276	190915	84208.6	230605	132455	167630	399233	249048	59432.3	109224	156385	114492	153117	808481	78365.2	1.29549e+06	128279	191837	48011.9	219641	215978	118733	125549	334936	506549	170931	54116.7	188896	207584	96633.8	114284	266389	366055	154434	56968.8	9693.1	342044	146504	111923	543158	140554	154983	205975	257071
n	217.156		47148.6	42457.1	29160.3	63364	34334.7	56469.9	3642.02	31641	55236.2	10351.7	112943	13708.3	55025.8	75737.1	83658.4	17771.1	35882.4	44641.3	12788.6	56550.9	36765	23272.3	48021.5	43703.5	56657.5	60166.8	38525.1	29790.9	46735.7	76626	46130.2	18052.1	65776.3	24026.1	48359.7	13478.3	105095	78129.4	46680.5	35102.6	54340.6	84693.9	38979.5	26274.7	9769.2	35345.8	11844.8
n	218.049		610273	212491	126047	115952	780646	1062.47	1.14562e+06	242509	557378	227595	864262	31048.1	137650	56396.8	512290	242221	129265	1.40522e+06	407709	312845	107762	129684	159873	117350	50283.8	236354	72935.8	325181	53112.3	102806	1.21805e+06	153527	103209	51967.9	184440	33827.3	92357.6	142797	192469	380822	51359.3	91546.1	82866.7	162630	198522	128476	97378.4
n	218.071		3324.39	14417.9	527.799	15164	8147.62	51345.3	19638.8	18870	10122.4	29819.5	72556.2	20291.8	11819.7	16420.6	3039.95	3741.29	26671.4	19025.4	38552.3	17749.3	31211.3	992.49	22407.2	5846.14	10126.3	11423.4	16907.9	8341.27	7545.09	15247.7	5095.55	33028.2	11155	5313.07	36509.7	17521.8	6138.29	41072.4	39579.2	14715.4	5192.84	14778.8	2443.69	14039.9	45921.8	43842	35981.1
n	218.103		160476	136524	78763.2	110177	239151	100167	195575	108247	136120	139964	165398	101135	412088	134728	403434	59713.4	421298	685151	150068	122594	104197	231802	157949	138459	100090	639144	70393.9	69386.1	251729	199784	183658	66815.2	94650.5	126774	212860	297527	121994	174790	188384	67515.7	179385	473030	63759.7	368188	150317	152720	103013
n	218.997		271641	52198.6	33237.4	1.10143e+06	116502	237513	488606	140371	399738	1.39857e+06	915478	2.47242e+06	391392	885541	535084	776993	681248	178508	1.37109e+06	1.97535e+06	508760	263316	474838	658659	823483	186134	1.01019e+06	6.15059e+06	490435	160261	376189	1.30303e+06	1.17023e+06	355255	466609	1.17234e+06	1.1094e+06	641369	258285	650971	320765	4.31273e+06	854766	666657	651998	761217	746231
n	219.007		9245.97	28321.7	35962.8	15578.6	32659.1	36988.6	75968.2	8473.03	1953.3	106845	120037	53698.5	18476.7	24861.2	32151.3	16144.9	23003.9	52872.8	63430.5	69312.6	31848	47277.6	62334.9	29388.2	165927	176.057	33631.8	22195.8	42600.6	15760.7	27603.4	10966.8	36333.8	40976.7	10080.7	79472.9	8574.49	37016.3	187.673	74083.2	23513.6	57852.1	11981.3	32767.9	10533.9	28257.6	18020.6
n	219.025		92948.7	14799.2	61361.4	74063.3	20854.2	114940	34347.8	49544.1	16419.8	63874.4	50898.2	138633	43568.7	16936.9	79237.6	72420	27993.3	21051.2	111647	59052	89417.1	11904.8	181787	74844.3	30639.9	23613.7	42267.6	109436	35286	13831	37686.1	21985.8	29322.7	8811.74	24253.7	18486.2	68310.2	23599.8	7967.53	173624	19987.5	61888.8	50665.5	47988.1	31121	100756	13018
n	219.027		101807	116861	38903.7	66081.4	131515	125267	109405	88620.5	136919	113404	92691.1	76225.4	41744.3	88980.2	71102.5	101940	296672	112024	124930	71548.2	144094	49890.4	62877.5	111192	79265.9	115129	151688	38723.4	216476	127635	99725.7	139438	51551.4	164125	104765	38801.3	60456.3	110859	80001.6	149469	50382.7	36457.8	114105	30714.7	104921	99348.1	141722
n	219.045		215819	243614	149220	69716.7	933451	161638	7.00935e+06	251314	2.84042e+06	98226.9	4.20498e+06	183982	355579	475002	267319	237785	317981	7.02165e+06	1.64411e+06	614482	241566	246598	214776	171821	224063	238752	325669	386903	284582	135576	7.28857e+06	103219	287165	139220	107815	89344	431732	122802	1.27783e+06	267211	125512	123567	497098	130073	154915	349387	287872
n	219.063		20646.9	8429.89	35183.3	35683.7	30130.3	49477	63743.8	45897.4	48425.2	60086.7	131614	44158.6	54479.5	37377.6	37067	39261.8	120920	45426	65231.9	56001	54343.5	7396.14	72432.7	20187.8	41433.5	2112.88	17669.1	25603.5	34794.9	46117.3	45768.9	6056.28	26129.4	14533.2	41658.3	17391.8	36192.3	25896	14138.4	31528	10835.9	23368.3	62140.7	44214.3	11329.2	56120.3	30961.4
n	219.078		90537.8	121693	59041.2	17822	48278.8	178934	101976	128950	137844	78089.1	164250	65894.9	98650.9	37394.6	105491	135993	118554	37815.1	184696	41284.5	112141	30793.6	63523.7	114289	85005.4	23248.7	44485	25511.5	104774	76276	79571.3	132835	27450.5	71854.9	124659	81746.6	53910.8	59190.5	55955.7	133197	39776	121976	92223.7	42053.1	132495	229256	92488.1
n	219.124		1438.93	22059.5	29761.6	12186.4	36149.7	13931.2	10472.8	15282.6	15268	36144.9	9991.6	26271.4	1533.5	32252.9	404.668	17696.6	47038.2	13835.3	252691	7992.88	44401	2028.93	25445.1	39986.6	2646.19	10024.5	54593	9732.51	12673.8	721.005	10415.9	11260.6	1148.76	3080.03	25795	80241.7	23149.6	4260.85	21044.6	11936	8393.02	7137.65	67469.1	12927.9	28041	13367.9	32986.6
n	220.003		10595.5	58633.4	8172.99	76536.5	60789.6	30060.8	22268.2	87589.8	14647.4	80295.4	59814.9	190040	24179.2	63615.3	34294.6	32545	68925.4	54526.6	79403.1	113560	71149.3	441.781	19137.9	26317.6	64099.2	57293.2	56036.3	376405	13151	14185.3	24096.2	70592	77990.6	18778.2	46481.3	57509.4	87813.2	29027.2	14035.8	43038.7	4867.56	282535	35110	38170.9	26302.1	51025.6	36250.6
n	220.065		47554.4	61287.2	37188.3	87285.6	25132.3	38071.1	9928.94	61776.9	67434.4	82640.4	67718.3	34077.1	25985.6	33716.5	84878.9	55034.8	16087	50712.9	164537	68642.2	51099.2	13768.7	117232	29613.1	79635.8	2954.61	21635.8	58425.8	4303.71	26278.4	34239.1	89745.9	15010.3	21099.1	4539.61	28181.9	52339.5	41031.6	27626.8	76877.1	35263.8	32197.1	183525	37374.9	8067.77	479613	25884.6
n	220.065		12670.5	29161.8	29758.5	798.856	27592	32492.3	44480.4	17545.3	7457.14	63298.5	98074.5	27660	50855	6673.7	8349.12	42723.1	54605.4	66034.2	63847.3	66988.7	49586.7	32331.1	73051.8	65799.1	1283.93	12920.7	33233.8	6809.15	141201	7661.45	23770.1	29704.2	11580.9	8011.84	58866.5	25068.1	4872.66	32218.2	34260.1	42967.7	4187.05	58767	54606.1	32928	80535.3	80254.1	6138.55
n	220.984		24978.6	80775.9	87403.2	172254	89157	76972.4	244907	63931.7	51447.9	81096.3	256277	54993	20104.2	144776	527591	161765	60112.3	80882.5	269510	141982	115433	8416.37	125617	231882	100011	14361.8	145698	7519.54	67785.2	70629.3	157293	207056	42765.5	30923.1	67584.1	111485	138346	155008	16097.7	108364	99109	95747.9	54199.5	88942.6	77677.6	248827	99460.4
n	221.06		49795	35178.1	70431.9	26623.8	46342.1	26967.3	25576.3	22383.2	23249.1	60358.8	59574.4	11280.7	50811.9	23511.8	32180.6	10510.7	6507.3	4518.52	71909.3	73781.1	11610.7	16374.5	44153.5	35581.3	21075.7	4153.02	31361.4	100323	34078	7050.26	8718.34	5286.21	22936.1	8044.84	60465.6	67668.3	84272.6	23676.4	33675.1	27433.1	20087	15037.5	33139.3	17958.8	24227.5	29979.2	18060.3
n	221.067		40459.9	97417.2	45899.6	142733	111521	231893	131279	81719.7	143015	818046	146866	44193.7	146727	85605.1	84178.8	70139.2	362133	64179	132246	94212.3	155062	31492	153414	100945	103869	57912	78760.2	544173	81050.2	63091.7	120331	341210	87280.9	17505.1	131362	79880.5	105607	54431.7	71420.5	99120.4	96503.4	20233.9	206608	231607	76446.2	60013	123742
n	222.041		130.663	31542.8	4140.83	21015.2	20914.1	7115.01	100418	15646.9	38450.1	41716.1	58417.1	18054.3	16237.9	23142.5	25926.7	17617.4	25565.9	5369.12	24948.7	58036.8	15707.2	21421	5473.77	11403.4	14396	19073.8	26622.9	83271	47326.7	26936.9	15674.9	15719.1	9419.29	9494.79	14511.8	18245	8363.77	24044.8	19351.4	21085.6	13704.7	27362.6	2623.66	48503.1	35865.2	43874.3	5320.78
n	222.077		32539.4	28235.8	30197.2	19964	38220.1	24818.8	23268.2	23187.8	10669	31361.7	26745.9	27261.1	33107.7	25810.5	15291.7	63378.5	55558	30040.2	57935.9	12741.3	35826.2	24353.1	34438.5	30154	29214.9	11172.2	47920.6	26225.1	70499	91131.8	15563.2	80147.3	25496.3	5192.79	26339.2	47278.3	15350.4	33825.5	153.117	19968.3	14041.1	28081.2	35923.1	25829.6	42180.4	63120.4	20304.6
n	222.992		83010.1	122201	325923	58902.9	730766	770323	284525	165151	240078	485803	1.22976e+06	220839	8260.42	460027	19659.7	422573	530213	205320	285374	168795	492771	107878	308656	1.26966e+06	698485	220870	201611	24340.8	431379	211933	627199	170173	231236	390961	418423	346119	528439	632362	605599	297141	141778	363553	590993	120928	217447	296725	391612
n	223.038		34120.1	34422.4	53320.3	9727.02	26844.8	8504.6	16292.5	15041.5	10404.3	17415.1	32196.6	13178.9	32401.2	7551.88	15183	19164.3	16363.6	13193	41133.3	34892.9	24493.8	5453.22	28583.7	23718.5	3968.17	26200.7	28632.9	50145.8	27475.8	3453.37	31638.5	9792.65	2839.64	3583.21	31902.2	46093.2	25754.3	13419.1	23646.9	19916.4	8755.28	25081.6	12662.4	22928.1	47847.4	34690.9	851.59
n	223.046		143522	3251.54	32641.5	43159.4	276267	82825.5	75683.9	43316.5	8825.08	18692	15483.2	17546	26263.2	46642.8	940069	10880.9	391603	304387	126011	21002.9	4012.85	123363	92613.6	83842.2	24681.5	211696	19014.6	183784	80567.9	103999	60263.2	133838	27843.3	26595.1	168941	18772.9	15684.1	213467	9221.88	3120.91	22054.4	59786.9	19993.2	293873	3023.69	20181.4	11162.8
n	223.074		28028.9	129563	198963	16386.9	279615	96706.8	63102.4	62594.2	56828.8	95184.6	123835	39046	49576.7	126324	64293.7	137498	897.003	24882.2	234973	87085.2	23632.6	72611.6	152871	257658	64446.8	60433.3	330665	543785	96887.6	28919.5	171288	45259.6	36612.5	31329.8	170574	480076	59570.2	46533.1	37514.4	100113	51468.2	94231.3	280028	104709	59880.8	144032	162554
n	223.098		26825.6	69285.5	135440	80175.1	37313.6	42811.3	26281.8	77595.1	45460	56456.6	110720	4443.65	37570.6	61852.9	644.926	42293	1638.26	8402.16	69102.9	67005.6	65163.8	19228.1	4688.83	95515.2	42025.1	18422.2	62609.8	26630.9	29556	4274.76	45580.1	64804.2	45673.1	13144.2	3651.98	55505.1	19435.4	30014	40129.9	54367.2	41241.2	28070.2	41054.3	10228.9	29198.8	42156	30018.8
n	224.057		519560	195813	221138	155067	275356	184406	355202	442364	811553	480198	115127	67401	525256	118960	136465	214916	452843	315386	345371	252092	631431	100148	243530	489764	68002.9	177373	216276	247660	44564.8	188546	225900	435960	185303	85682.8	177715	126464	97105.3	321227	86565	1.08215e+06	244722	121019	196637	308233	111937	285531	86099.1
n	224.098		13395.8	41666	38151.6	30570.8	8252.65	130075	72689.8	17320.8	14231	36330.7	51893.5	18749.2	1119.64	60044.8	32422.4	54784.2	108839	8261.66	176600	29674.2	139616	3332.83	48046.6	56411	77284.5	21574.2	25401.9	53551.3	28906.6	17346.6	61923.2	53567.8	12209.8	12275.5	37119.5	112236	50016.7	29709.2	908.516	733.281	16085	21332.9	107550	62799.3	36339.7	44014.9	87785.4
n	224.819		144561	38154.9	58501.4	53.5206	22916.1	30920.7	46900.3	27011.6	12874.2	6038.59	59460.9	14917.2	178432	29855	52173	21623.8	3191.91	58583	33591.3	271981	10149.3	47098.9	45482.6	24725.5	122196	11745.9	29374	233580	22987.9	2264.98	33206.6	2102.01	90660.5	20130.4	6392.21	35709	131441	27379.4	15705	25747.1	58916.6	96546.3	23974.2	190857	13501	17638.8	7860.32
n	224.98		194934	57167.6	217103	116923	141752	171595	101554	188454	86086.5	50876.2	142973	47718.8	352430	93833.5	219092	87660.3	16278.3	109215	21212.9	289538	40708.4	200082	109207	109026	250924	141862	198510	223334	16155.5	77647.7	180208	22803.6	158397	137346	61519.5	78807.2	191262	69612.4	62390.8	93381.7	170673	125054	110345	291510	82652.6	119381	26495.3
n	225.062		56772.4	15054	239518	44200.1	25815.7	4861.85	45091.9	19536.3	79236.8	69862.3	400124	28244.1	64998.7	45500.6	45524.3	27904.2	62142.9	117720	173617	46912.8	92779.3	25653.2	46058	79949.9	10427.2	24152.8	93635.7	12004.2	75290.1	43625.8	26447.1	40949.9	30752.4	26132	37033.9	42773.6	15577.6	16436.9	92765.1	159307	42181.8	40115.7	29054.4	52427.4	219151	242788	14344.4
n	225.072		23437.2	46363.4	57669.4	17329.5	78812.8	7726.17	20464	21218.8	41107.2	29948.1	57235.5	8938.66	28052.5	27410.8	13378.5	48889.6	16928.3	18081.3	70409.4	12259.3	15370.4	20498.1	46824.3	63760.2	23975.4	5790.04	119087	172623	29822.4	16386.6	37646.1	5705.33	14261.5	8310.52	34409.5	136894	13698.5	10837.8	40051	18910.3	40548.4	16884.7	80393	17126.3	4137.7	38738.7	44044.2
n	225.077		24003.3	7301.71	13161.3	40279.7	10829.1	14098.3	32061.9	1411.45	5092.68	7252.48	7166.67	18795.3	17775.5	21978.2	35210.7	30222.8	44280.5	9120.51	13571.3	82235.7	47351.4	3899.44	20851.4	11764.5	23237.4	4383.43	59739.1	36502.3	35698.6	14524.9	12816.5	116137	24499.6	7703.43	17679.2	24991.7	23313.7	68488.7	13239.6	14216.7	40402	9745.26	42098.4	6815.92	6857.9	28698.3	23238.7
n	225.088		3245.15	17645.8	8602.17	38932.8	87963.4	47271.4	52194	5150.68	3725.71	32459.2	15264.8	17108.2	19858	54331.1	10464.7	83875.6	85524.5	136303	73813.5	31508	78373.4	38686.3	63196.7	36471.2	37786.7	17863.4	44096.9	1685.19	33812.3	18245.4	17176.1	94564.3	1869.24	22193.5	50906.1	87092.4	10106.1	38892	32999	68634.4	9467.2	28161.6	101131	38217.5	24570.2	69331	50748.4
n	225.113		53001.1	73489.3	71134.1	69003.7	26381.8	38453.2	12758.1	72712	43587.3	40787.5	49833.3	27621.6	28818.5	65487.3	14724.4	11157.8	15013.6	47557.9	93580.3	54993.8	11097.9	18650.9	13901.1	62172.3	34581.4	23524.4	77747.8	99842.2	19029.4	15003.8	70154.6	58373.7	22897.9	34394.4	33315.5	31266.4	60058.2	18499.7	5406.11	24324.9	52697.4	56114.9	144107	69818.2	27289.6	63416.8	25858
n	226.816		218793	55582.4	108887	5034.99	41960.6	48058.4	41223.9	36318.6	17097.9	13973	60840	20502.5	193072	19674	45109.3	40206.7	7904.59	44488.7	15608.9	357271	13476.7	78992.4	43165.4	26961.9	163540	23308.9	58269.2	260099	20103.3	2643.7	7667.94	465.845	127683	28802.9	33559.6	45030	201240	42084.9	58788.8	44177.6	92365	113238	24846.7	241431	23614.6	29243.7	10201.3
n	226.977		52306.2	21650.9	39042.7	23396.4	34732.9	42839.8	19044.9	56132.1	24706.9	13316.4	22108.4	1902.35	89597.3	31909.5	61576.9	11304.4	6168.06	39305.8	7166.96	59293	609.788	67223.9	26969	30645.7	86292.6	57239.5	44589.1	97641.6	12164.7	2988.56	34055	5135.04	25100	38004.2	9448.73	13971.6	60112.9	21715	6482.02	28775	33332.8	10320.3	14976.2	88690.6	35929.6	34700.7	8621.02
n	227.033		20587.5	5825.15	61055.2	8724.97	89884.6	42826.2	144144	35473.1	35047.2	51813.6	81828.8	271509	70948.7	54907.6	3103.34	157344	4633.42	37081.1	431546	215248	536362	48629.7	201901	26650.7	49828.9	51191.9	219074	111071	82080.5	23456.9	27146	164494	53466.5	24078	70232.3	364388	35897.9	244058	64773.5	544448	25549.2	10598.7	15727.7	56078.6	77105.6	144419	20519.8
n	227.056		13098.9	5419.14	5607.97	7580.77	14959.9	9782.98	16644	3192.25	3251.29	18673.3	16363.1	38242.2	16199.3	9696.62	15522.2	21007.5	34536.3	10379.1	20523.5	9641.05	34779.2	6827.64	30538.1	45556.2	30441.9	12570.4	52296.2	17596.9	8990.8	18103.5	19294.4	58138.5	19910.7	5320.24	4041.83	20775.9	18273.3	40560.2	13917.5	26354.6	10123.7	32864.1	6893.84	16822.9	5007.47	28211.9	4048.23
n	227.093		11069.3	6505.65	280.287	40.1255	765.038	11061.6	10149.3	10459.5	2145.19	6595.16	15277.2	5578.8	12166.2	6311.9	21230.3	16152.9	13279.1	9925.02	48979.4	12378.3	17229.2	2893.13	16009	14127.8	7367.93	1514.5	27107.8	9203.66	1413.54	10007	11775.4	32849.1	1131.87	9723.87	7041.98	9223.74	8050.75	6435.41	8697.46	6270.58	8222.75	48.7429	36456.3	7592.18	26.5049	17952.7	13095.3
n	227.104		5359.08	44172.5	46755.2	23532.4	7323.41	25851.5	51453.5	19295.5	58822.8	42560.7	102828	1484.44	56252.3	56035.2	76149	10072	89742.3	89966.3	61051.2	59533.1	69052.9	1343.95	19049.9	41179	18283.2	16580	23067.9	22948.6	32477.7	33940	39013	88675.1	31135.6	41203.6	19477.3	59030	25813.7	28863	16529.5	31228.3	39009	53842.2	15929	43291.1	62601.4	127199	63816.4
n	227.129		50008.7	158177	103224	127407	54512.5	83226	42719.3	127596	64913.2	68852.5	78696	37379.1	75037.9	57695	92374.8	23384.2	28736.5	52616.8	136975	86163	56027.6	77497.2	44537	108556	90986.2	62095.6	86505.9	149193	22873.1	43375.8	82037.7	72632.8	72610.9	119748	96738.8	75014.7	80964.3	73207.5	42624.9	39854.5	69172.1	91352.6	286601	83117.7	83195.3	132545	62587.1
n	227.997		663535	684311	178719	649047	708061	878261	1.08582e+06	261311	628573	384831	1.05443e+06	539205	810484	449419	304316	467278	713561	472992	309853	511705	35484.9	388871	396100	408673	328464	255236	71052.7	366797	1.49162e+06	1.0017e+06	600141	995051	151062	352467	339916	138347	435243	759695	597768	350737	1.32583e+06	338333	410845	416191	1.1466e+06	998772	970300
n	228.813		107041	23836.3	44110.8	22825.7	8973.44	11803	21416.7	25117.4	7456.43	10690.6	32878.3	10201.4	123962	11363	17751.7	5390.23	1608.11	33205.5	13609.3	149327	2944.82	20122.2	23283.8	12452.3	67313.2	592.073	34425.7	137402	10525.8	1328.37	9664.48	2802.03	42456.2	9689.84	12564.1	33025.7	56422.6	18114	3275.82	17856.1	28887.7	60214.5	10977.4	134229	7037.71	411.536	5064.48
n	228.852		21788.5	47710.1	62647.9	15312.1	23978.3	27614.1	23357	19312.1	8110.72	10958.2	31838.7	6791.52	65389.1	19813	16818.2	28707.5	6396.71	17923.4	11478.1	53212.5	27093.6	33370.9	51652.1	13873.9	18168.1	6683.47	16441.1	21784.2	9465.06	5521.65	17825.9	7605.24	24391.9	11707	26384.6	25864.6	29359.7	18441.5	11930.6	18553.8	28789.3	38569.4	20808	28828.9	32281.7	24363.5	8221.62
n	228.861		443945	149733	88770.5	37250.2	150231	91605.9	104517	148362	28554.9	105772	11365.1	30390.5	168574	101713	67045.2	88935.2	7357.26	128351	3579.42	171972	60867.7	82287.1	56371.7	110290	174741	87167.8	117870	162911	62712.6	9795.5	109997	14517.9	84430.8	14740.6	51035.3	69867.4	93601.2	55943.2	21272.2	111422	79178.7	107663	98424.3	142431	60668.5	65437.5	11815.5
n	228.971		32546.3	70873.7	6561.21	77343.1	12162.6	19589.8	180032	48032.7	105664	50040.3	29445.4	43049.6	7835	57930.6	252357	85681.8	88741.7	38043.7	180780	76315.1	95188.2	9819.77	67686.4	116175	33213.4	35248.7	17195	65096.3	46756.6	45012.1	119288	309286	8340.93	17224.2	70821.5	67260.5	31245.9	62984.5	27463	40789.7	7457.42	39958.6	3244.78	8681.05	127608	188492	96535.8
n	228.976		68645.6	117254	25505.9	122691	72619.1	33192	205658	84990.1	94456.2	220589	129384	93053.5	90147.4	144344	239023	113059	130547	107379	187247	169358	178151	16878.5	115818	193299	160821	35029.1	59269.7	221873	256740	115727	132751	435756	111689	41572.5	85036.4	39514.6	157315	148345	53432.4	51994.4	148202	289130	233055	41363.5	261062	126497	137437
n	229		67837.5	47834.2	13108.6	41617.6	76405.9	69367.1	84562.4	21287.5	40438.9	35966.5	65191.7	22225.5	92789.1	22661	157032	59372	40211.6	74164.7	9187.91	64726.6	44277.6	36888.8	16324.1	15845	23424.5	27004.8	11738.6	48249.9	129485	60281.3	61207.5	55148.8	7178.06	31355.8	27519.6	54543.7	36810.7	55534.7	37307	28576.4	94966.2	58283.8	9446.52	181245	126173	70670.8	89754.9
n	229.012		9441.81	28751.6	12472.1	30890.4	72104.8	30447.7	27085.1	47513.6	33538	39024.7	94430.9	14180.3	16147.7	35943.1	37822	43846.4	86383.4	17885.6	72173.2	20309.1	66185.8	35616.6	50226.1	21497.3	48392	31062.5	35682.2	32831.2	70847.9	7257.83	28130.6	24701.2	3405.77	25047.5	31142.3	28758	26653.9	43207	20835.9	47837.3	28773.2	17925.8	19777.2	10426.2	35244.7	113360	23121.1
n	229.017		11123.8	12287.3	5749.28	71557.5	111715	7619.8	37219.6	98626.6	2722.62	18071.7	35388.7	23661.8	10542.2	25293.5	25768.6	63965.4	14894.9	65681.7	86352	14504.8	24022.4	58059.4	49693.5	22036.4	35391.1	8978.97	59347.1	50388.4	54168.8	36768.1	55527.9	75120.7	59088.2	13456.5	8430.73	40436	324054	189093	7275.86	46008.3	10152.4	50955.9	10125.6	57932.6	3543.3	50993.8	4734.37
n	229.054		4843.81	176138	37565.5	21547.6	48909.6	33057.4	24094.7	12655.6	10663.8	24752.2	66930.5	33786.9	32414.9	25008.2	23682.5	62548.7	29261.7	20747	51917.3	13185.8	38217.4	27253.6	37034	35113.4	11620.1	18794	161564	31565	95890.9	8368.59	127828	56848.2	117693	13826.3	145646	65434.5	12807.1	109716	76961	38453.8	30914.6	38403.4	15193.9	25654.8	40733.7	83430.3	17399.2
n	229.072		40732.3	41151.6	50118.2	91711.7	34382.6	78574.6	71400.6	21729.7	57988	59860.2	45417.9	30532.4	70965.3	11640.9	73662.6	93531.1	108999	40639.2	66614.1	41980.1	134056	13173.5	74711.5	15653.8	37830.3	31149.8	93824.8	19148.3	61150.5	41005.4	57435.8	178618	53520.5	42432	51823.5	65717.2	54765.2	67703.8	4258.78	15978	28544.4	30073.8	57805	39445.3	65034.4	50280.9	86942.7
n	229.108		21642.3	38855.7	35992.3	21907.8	32669.3	15382.6	14695.4	13271.7	15754.2	23110.9	30436	25913.8	18035.4	19789.6	31046.2	11650.1	24978.7	16264.8	192339	12994.6	36978.4	415.389	21914.8	43694.2	36701.3	15440.2	28346.1	98568.2	5901.46	17242.5	1497.74	23090.3	6949.49	5349.99	8776	44163.8	16130.8	1599.88	15468.5	20069.3	17752.6	25791.6	139541	21427.6	19218.9	42553	22317.1
n	229.144		30690.4	42021.5	23748.2	50865.7	28683	19333.2	5653.57	39935.3	34680.4	17729	16924.8	11514.8	4538.54	22260.7	47100	12409.8	25057.9	18336.7	48809.3	29875.2	11087.8	18812.3	29902.2	27953.4	60927.7	31773.4	21231.6	126146	1977.91	11142.6	41204.2	22358.1	50691	16545.2	6736.84	47661.5	63260.3	23994.2	2698.08	402.167	27148.4	53743.7	187894	48980.1	47425.7	26562	23288.4
n	229.995		22967	12097.2	202.213	15287.7	9107.04	56538	19686.8	21324.9	14469.1	19202.5	21624.9	14848.4	33564.7	10711.1	8025.44	6338.85	107567	14597.4	314.788	10647.9	19716.3	597.533	1717.45	10521.9	2482.02	9142.69	12515.5	6921.42	97637.9	21260.3	20116.8	26951	19540.4	13509.8	7768.07	18745.5	18471.2	25516.8	14446.6	11660.1	35364	21453.1	2482.05	14117.6	41604.2	17609.1	41152.8
n	230.023		161113	37016.7	225652	160627	206385	671986	74542.1	146506	74767.6	155323	690568	442559	156481	35836	143619	157313	3.47791e+06	596689	300068	103515	180261	908801	3.19827e+06	131208	1.30026e+06	28262.8	212683	214996	2.5635e+06	77335.9	139697	107247	95872.2	93759.7	100303	111337	1.01901e+06	81509.6	1.49083e+06	255206	355593	207634	660707	57354.6	91317.5	458504	144807
n	230.858		248623	111319	35825.7	27699.6	79529.5	47532.4	74805.1	95181.1	8706.23	64461	8965.71	28138.8	106923	50925.7	38865.4	49694.4	6375.76	45838.5	5948.07	149992	27639.7	51174.3	67223.5	62905.1	93684.5	59154.8	93980.1	131406	27968.8	6359.1	62784.9	395.886	73099.4	15564.3	32610.6	38014.3	66449.3	36654.1	12987.8	83034.8	54424.4	61376.4	44132.6	112757	43437.9	33877.6	13754.8
n	230.997		339019	434878	318042	889655	332147	597646	876021	326018	440213	658055	483697	358967	229872	718103	1.94076e+06	948671	277508	5.09253e+06	921137	635020	411488	218044	607190	817639	525527	391831	672878	439728	215281	504300	848989	933671	898396	281977	485561	590670	701827	630515	420425	531717	671481	1.14668e+06	383918	389896	424087	905683	403221
n	231.033		65017.1	3296.22	116103	95300	35881.8	70757.2	216889	26589.2	55536.3	271964	210000	214183	232788	100652	23123.7	74280.8	80138.4	118526	218849	313297	131174	165378	415360	85686.9	432319	55507.5	120098	325896	62412.4	75252.9	206442	122745	225585	3785.19	65173.2	248402	135942	297085	98895	277100	66262.5	125476	69117.3	144716	163089	175833	81745.6
n	231.124		26411.5	25032.8	23822.6	29486.8	28516	30.9991	47087.3	17918.2	22527.3	38044.1	12516.4	8505.53	27241.7	30743.7	41817.3	3149.42	80239.1	5567.08	166578	9250.71	38801.4	9108.63	19359.9	35502.9	19307.3	14340.4	17736.7	94814.5	24065.7	17738	12739	27510.3	2788.44	15369.8	20690.3	68806.9	9972.89	22125.1	21210	27085.9	17926.5	45199.2	88126.9	20547.6	15103.5	25153.1	18265.3
n	232.001		361464	390080	563543	457323	327496	362285	263683	322933	392415	260774	771635	318347	623509	399887	532519	342767	115615	740531	399755	450800	380517	455478	499086	432174	232614	369375	235262	307767	73906.6	487133	319930	148058	414411	310193	574986	443928	417649	163517	419610	307237	383422	405999	288963	309791	488098	297959	275566
n	232.028		10036.9	2566.64	52630.6	17606.4	36095.6	5957.43	70915	11692.6	14107.9	63278.7	61358.9	4256.67	8564.48	32785.8	83104.1	43278.2	11596.2	38861.8	44779.6	38363.4	46401	6785.54	37542	25337.1	42207.6	15183.3	51111.3	8437.62	74193.2	17177.1	55651.6	74774.6	45525.8	13944.4	16645.6	32022.2	20198.8	205910	65484.9	47530	23721	20822.4	12535	38445.6	25034.8	44498.8	7126.57
n	232.057		24803	40157.1	8661.21	7753.65	28334.4	1303.89	17449.4	124701	119989	24163.1	16154.6	15392.4	35525.6	6926.2	3354.21	3871.39	12552.2	28046.6	30488.7	19843.3	35517.5	10235	7201.74	23057.8	4693.26	7071.72	12551.1	9107.04	25586	12009.3	7635.44	28979.7	31102.9	16176.5	22580.9	17193	5501.7	8156.15	1127.72	910.205	15154.2	6425.13	10522.4	21130.9	15560.4	17807.8	17815.1
n	232.884		7785.59	13108	36291.2	14133.4	17076.3	13901.8	22781.8	7433.69	18812.4	14452.3	1811.7	21010	9410.74	4652.22	9402.08	35631.4	21881.1	7372.89	20283.2	9397.45	42673.9	24686.3	30432.8	17346.6	9926.84	21079	6915.59	11597	23757	13319.7	8241.14	18774.4	8549.9	11065.4	21722.7	47425.7	7650.08	7722.96	18576.6	19873.1	9867.91	24449.1	383.731	2593.83	43040.3	16190.6	24478.9
n	232.893		83322	69085.1	31532.6	48679.5	106077	27233	53031.6	28601.4	97584.5	67705.5	12288.3	32212.1	74192	75466.5	46431.9	95343.6	46607.6	19758.6	136899	96308.1	132099	65755.9	125160	148584	60103.9	48459.9	18959.4	44763.3	81029.2	67077.2	49716.5	97344.8	778.399	108050	81228.1	58470.4	42011.5	86208.3	79821.5	50184.1	53797.9	35301.9	89033.1	14917.8	96851	28917.3	125267
n	232.902		299997	139775	46262.6	43224	186482	108588	146143	159833	86966.5	177314	478.007	97811.1	36435.3	128749	58628.9	123093	134899	68970	77101.9	107870	214861	87832.4	58893.9	195136	160571	204724	140317	72454.5	524505	57721.7	152764	237558	48358.2	261900	83458.7	15671	10591.5	176868	54269.4	187307	59042.9	201903	146465	82099.8	67448.8	47361.7	155025
n	232.961		36052.3	24026.9	5258.29	268612	26483.7	416.135	118327	33087.5	54253.1	87907.8	13309.3	11633.9	20470	62148.5	114048	69141.5	1257.41	95138.7	95860.5	46406.1	6544.18	35539	43681.2	65579.2	14836.9	3238.37	2909.01	9664.55	58025	56530.9	133037	139089	21710.3	4252.19	20797.3	28434.2	14904.9	8741.64	50069.2	108.109	46920.4	78128	24737.5	24223.1	28403.5	184099	27156
n	232.968		4055.8	25438.7	6853.72	72773.6	16107.7	27777.1	77547.7	43348.9	24943.8	47700.6	40075.3	6063.56	21813.6	33569	87920.4	16757.7	28879.6	86846.4	52766.8	24214.7	16679	38300.3	16996.5	24459.7	15876.3	30240.9	16981.9	31639.3	31079.4	18479.5	49626.3	44593	15957.6	1324.03	37201.8	28297.8	15327.7	24732.7	35152.5	5173.86	25427	59785.4	5298.8	21167.1	49429.1	152293	29086.3
n	232.976		8806.88	8715.18	8186.21	46528.7	29718.4	55426.1	111039	8759.86	17686.3	117192	67299	41769.6	40091.4	77026.3	81254.6	162243	130001	138597	86006.4	76717	146143	7685.24	152154	134778	46208.7	91249.2	138171	87570.8	45032.9	113539	126867	208822	119014	68231.2	44639.1	123900	21569.2	136805	26648.6	300526	56614	79913.5	13333.6	66318.2	35341.1	128034	134608
n	232.997		27676.9	76883.1	36157.2	120650	9450.86	34678.5	154567	14983.1	61910	84548.8	29687.7	29345.8	15369.8	84708.6	292442	93131.4	11549.8	175332	139438	88609.4	24694.4	31344.8	88770.3	96399.4	77531.6	50729.4	28990.8	35815.9	27679.3	62176.4	106750	62389.2	40560.2	7204.82	73100.9	39539.4	91381.1	18657.8	68267.7	37592.4	76113.9	144297	26512.7	14204	52228.6	104512	54211.3
n	233.013		88858.1	38946	59148.8	62628.1	96015.8	236786	292983	76477.6	24108.1	332070	225264	55586.5	88729.8	116445	159330	109116	735217	64215.9	128359	186047	149773	4866.76	66898	103164	101484	94351.9	190454	170887	546334	81951.6	89840.6	354956	263895	89105.9	121368	140337	93919.7	264295	142403	689692	67550.3	204337	149469	169688	37400.1	151276	149952
n	233.026		27861.7	33338	25563.9	37967.7	6733.09	38632.3	58695.8	9455.13	22249.4	105770	59462.4	37349.4	80643.1	12022.6	9687.01	32031.7	27997.8	13393.4	63192.2	103681	36101.9	15539	54709.9	33182	98847.7	8961.19	15237.4	100299	52038.7	18726.9	47127.2	26884.9	44746.3	9939.86	30412.3	92158.1	18025	40711.5	10322.4	79559.3	17252.6	39309.2	7672.22	66392.6	42401.1	52191.8	21196.6
n	233.045		281254	61323.9	139750	223342	18902.1	201477	375428	24476.1	17517.1	373296	329182	603237	173035	154766	26926.3	80342.8	83441.4	255279	147710	577104	234668	170463	537920	72473.5	659896	72355.9	50726.4	252311	269778	164371	355790	135054	227963	84980.5	109228	549870	134811	204485	84025.6	625061	142544	348127	116082	261472	296540	334116	178865
n	233.059		56427.5	29542.1	140415	83736.6	47722.1	15277.9	65907.8	71955.7	48185	117954	206613	22806.8	80951.4	90526.1	34298.1	55435.2	292.724	2085.17	93282.7	107491	112567	43544	48771.6	42809.6	63573.3	2837.3	53982.6	67128.7	39271	30821.5	17129.6	3765.47	25790.9	18883.5	56548	60001.7	54118.1	44529	7676.98	102755	9498.2	45140.5	31254.6	7897.37	95005	150379	28086.8
n	233.082		15119.9	16501.8	967.454	38324.6	22143.5	21868.2	18621.5	7893.32	46207	29320.9	73373.1	46950.7	27226.3	12455.4	12347.7	20101.9	80177.8	20322.7	30278.1	39428.7	10000.9	1121.51	53844	2111.99	19552.8	1589.73	17664.1	11443.5	21794.2	7251.6	17153.2	16440.1	12802.1	11691.1	6057.11	30425.9	11062.2	2733.68	2409.15	4261.83	7706.03	19802.3	21143.5	23102.7	17556.2	44754.1	8573.06
n	233.103		5490.68	15393.3	8979.14	5919.68	11035.9	9812.6	8232.07	6137.88	14578.3	11546.6	12639.4	7442.77	5851.54	16425.8	2824.8	12961.1	23556.2	4815.99	75619.7	1314.38	12124	9068.64	5532.82	21468.2	14275.5	1746.99	25309.4	85182.2	2052.37	4058.72	11686.3	2045.21	6466.66	4163.47	6825.6	51780.1	6211.38	10258.5	11759.3	4022.05	1380.19	15994	70675.4	5589.13	18173.6	16780.1	10133
n	233.96		25170.2	22472.3	9972.72	135652	463.989	11963.1	63814	22208.8	36407.9	40879.7	7115.75	8186.86	22386.6	37145.7	90612.7	58699.1	21951.9	64220.7	108050	31315	4854.39	24538.3	32725.8	80127.3	15751.6	23145.1	10233.4	361.476	12466.2	17627.7	94028	92446.2	686.471	1085.18	19286.4	3177.61	5542.23	32282.3	21174.5	17864.1	22815.5	61416.3	2439.1	15976.4	5065.15	133240	41143
n	234.008		4676.12	350.633	1414.38	24070.4	2077.84	11047.1	17809.8	2917.87	2393.55	4961.6	2387.22	14507.4	11667.4	11117.8	12159.4	12934.6	30269.2	2370.33	104011	36363.5	31058.3	30032.9	80093.4	13063.1	15354.9	16473.9	18898.9	10246.5	38582.4	19312	8843.12	204697	5226.5	8301.54	13808.4	76270.9	2952.81	27552.6	17119.7	21823.6	12069.7	8826.47	3875.52	32177.6	14191.5	7132.93	2933.06
n	234.017		25670.3	110.63	10063.8	24544	12050.7	26703.2	48179.9	2207.26	26478	40283.7	8952.86	39566	6184.53	7925.65	24151.6	33827.8	17334.8	14746.3	91372.1	12455.1	77608.9	28807.9	89990.7	7785.62	26060.6	22881.1	115626	33575.9	32017.8	1459.57	102.449	592986	20516.4	9357.78	19623	75184.2	2233.69	44953.4	10689.7	128858	13078.6	13886	37332	53126	8684.28	45886.7	10378.2
n	234.86		266145	67603.3	473304	26107.6	48830.3	95758.6	66341.2	87188.5	5375.9	33068.5	67524.9	35142.6	179473	64790.9	116081	99782	4584.21	162922	1218.68	275363	13746.3	372013	64111.9	18647.8	56054.7	77848.8	95830.6	178614	8652.06	1077.6	68224.9	7174.53	165594	22280	74707.7	209976	108286	38170.2	51949.1	49869.5	114936	69567.7	24218	379845	24380.1	51089	13178.9
n	234.984		61664	69135.9	32344.1	30953.3	12275.5	51206.2	57833.7	57360.5	22548.1	20118.2	29875.3	11344.6	16313.8	52560.3	120801	32282.3	5682.7	149647	6610.64	36815.6	8598.9	32208.6	11970.5	40558.9	17299.6	28746.6	59111.1	97027.4	33752.6	26020.1	34018.6	2388.52	72039.1	5354.2	28783.6	23598.9	63248.1	29797.6	27595.5	47411.1	119306	41008.8	4267.59	69036	28470.1	72701.9	18018.3
n	235.042		17998.5	7511.44	54614.3	70488.6	9010.05	71297.1	112063	5289.4	10703.9	106375	86417.3	190774	131089	51615.8	21884	29808.2	19688.3	71871.9	66150.4	182595	46901.6	54294.2	217038	15722.9	198619	38783.4	51858.7	71409.1	85216.3	65801.4	85902.7	60616.2	60920.2	10619.3	49295.8	166887	47248.8	47019.4	12685.2	224798	38006.2	129389	43137.3	90079.2	72485.2	135193	41920.5
n	235.057		23330.8	18009.1	44749.2	20646.9	10068.3	2158.56	18877.1	26659.9	2426.21	38517.4	33072.3	15908.3	22948.4	27139.4	16473.7	22296.6	916.473	16481	12246.2	25919.5	38427.3	3272.13	14025.7	1359.73	27206.4	12198.1	39273.7	10483	16993.3	6144.48	7076.71	17367.7	21989	3874.55	15487.4	23265.2	5162.45	7843.75	1866.91	21602.7	1966.48	9140.63	19648.7	20055.9	16704.7	58092.9	51189.1
n	235.072		33042.9	64413.8	103526	42457.3	58531.8	14159	71589.5	48919.5	16863.4	78616.6	76265.2	24484.2	4178.89	25372.5	13367.9	35408	20960.6	1093.06	97435.7	69117.5	25357.4	22158.6	58142.2	32315.4	22650.7	17937.3	79700.6	101019	23043.3	6305	32191.7	23267.6	9155.61	3007.8	26559.9	102250	4547.61	19677.4	39491.5	35437.7	12176.3	36838.7	86399.5	18340.9	29211.8	70786.7	5389.48
n	236.009		363497	747170	181348	252172	140091	263101	331576	273613	62588.8	348927	305304	231544	243848	162473	192650	163011	32911.1	212503	129336	734295	118051	201811	118546	125219	561473	74699.6	36042.4	2.13169e+06	52156.4	102272	160324	25949	443772	128880	61177.6	244410	172694	36689.1	198325	144914	145222	584138	139958	514178	155490	224473	141814
n	236.015		18887.9	29804.5	12044.4	38091.9	37124.3	30366	29388.8	28272.6	41491.8	71705	70308.4	34276.4	39446.5	37059.9	25493.7	33258.2	110230	34002.7	70897.1	5154.27	61661.1	511.124	25692.4	16343.1	29957.9	3607.1	45652.6	12968	38548.6	46983.3	47841.9	14521.4	1601.78	20875	36931	34242.5	32961.9	15415.8	40452.2	37777.8	7650	3072.27	36079.1	11000.1	411489	21469.6	129922
n	236.078		7106.26	25847.6	33270.1	16435.3	14917	22875.5	23826.6	37219.5	51020.7	51977.1	39920.2	6238.73	43395.7	40441.9	23173.8	41658.4	38809.6	134.515	82707.2	28294.7	28252.2	7996.16	3506.25	13031.9	20210.6	18212	30809.7	13442.8	14569.9	10359.3	21914.9	27743.8	20048.2	21923	15095	6504.05	20564	5016.36	4202.16	8551.85	8978.55	4619.24	18569.4	20473.6	33822.4	36849.8	4722.67
n	236.857		162392	25728.2	284284	31866.3	21521.2	51377.7	31748.2	42991	6498.23	12121.3	31089.1	15695.5	109388	41062.1	74936.2	60189.4	6675.4	119165	378.773	191833	9394.56	257866	33890.9	15716	46571.9	76207.5	42181.7	116276	21705.3	32400.5	44883.5	4547.59	118103	30279.1	61769.3	133899	60810.1	31418.3	30724.8	33351.8	45203	62736.2	22839.4	206482	10754	29812.1	16099.6
n	237.012		6576.37	63113	3065.53	11720.8	2862.92	12034.5	9052	1321.8	10518.1	30997.7	8919.42	11450.6	21760.8	8965.07	11295.2	9768.32	23304.4	13095.3	18837.3	60221.3	11592.9	7037.75	9081.72	14073.6	45335	225.157	44577.1	129292	19602.1	10511.2	20731	11417.4	32791.2	4422.94	8601.9	17981.2	31518.1	14452.3	1457.92	6827.1	12797.7	29473.3	941.022	23017.5	8807.28	10221.8	13677.5
n	237.09		66463.8	103517	208527	72319	183743	44571.6	137483	90720.1	79811.7	81532	129832	60988.8	106705	104422	61073.3	95852	53174.4	59291.1	319741	117541	107356	65470.5	96078.3	169043	73913.6	60311.7	112670	145877	142163	41874.8	100399	28527.6	50067.8	26245.9	63935.6	171972	98439.9	19540.6	101219	50421.9	73704.5	52886.4	86215	64411.7	97360.3	171173	123250
n	238.006		109851	202031	30383.8	59862.3	43303.6	58538.2	83626.8	86052.5	14611.8	113146	80981.2	86237.4	65763.3	47861.3	48076.1	56156.6	14157.5	36809.7	39084.9	204615	32067.4	65508.3	17853.9	30523.9	113603	21679.9	8863.91	555260	2134.04	24190.3	36028.1	14780.1	160690	29623.5	10041.6	54558.8	36300	42775.4	46110.1	59085	38381.5	159699	16979.7	131173	131850	75439.4	68638.1
n	238.047		14088.2	62977	57703.5	17744	26683.4	40481.9	36358.9	20347.9	38202.6	49643.5	87241.6	34748.9	21499.1	67991.1	61289.8	52796.4	9424.75	44830.6	47031	23964.5	38817.8	35844.5	15764.8	24544.5	18605	3514.3	33117.6	61582.9	49506.4	63154	31168.5	110221	43615.3	3913.94	28873.3	23158.7	54444.6	35736.7	10980.7	37609.2	58176.3	39674.6	27846	13180.8	52659.8	53731	77219.5
n	238.083		161412	166245	112723	101389	143394	25099.3	174606	138607	243755	223381	109515	95066.5	120198	17814.9	31057.3	65412.8	294900	66115.8	78310.3	149635	68555.5	19059.2	34518.5	279954	60045.6	29450.7	27400.6	121723	45539.7	117353	90536.8	337350	105455	21637.8	65867.8	31300.4	19938.4	33218.6	30198.1	122756	25217.5	117133	17310.4	11618.6	81316.3	115546	121833
n	238.891		47694.9	85344.9	367917	53959.2	59285.9	86594.9	33842.7	47545.5	76072.5	7634.01	78017.4	116016	107135	77089.4	92469.9	136951	5483.58	81495.8	39033.4	112095	26983.4	228995	88857.4	46641.1	31032.6	75389.1	30582.1	52504.7	20820.6	70938.1	64794.9	29881	132210	65575	194773	222113	62443.4	2847.78	177156	54306.2	39636.5	57952.7	21121.7	83442.4	73585.9	13581.9	18764.1
n	238.901		773381	391072	820158	273819	326439	369211	299113	380438	216101	160121	95590.3	491774	316861	241830	302516	501776	45698	610955	83628.3	321625	85169.8	1.24496e+06	192308	233276	241248	874203	447471	234672	114257	110326	352104	235.123	323669	680404	504111	561196	116790	39305	189788	395502	231850	151307	196389	424370	108700	153674	116796
n	239.017		40764.9	10282.8	84546.7	14202.7	47842	111452	23363.3	39014.9	55793.3	71410.6	50675.1	53511.7	121596	65421.4	63090.4	38157.3	34799	35168.1	23375.8	61543.8	50642	20132.3	34161.9	29733.2	4974.52	8195.43	80788.5	37002.7	2342.37	14437.8	34588.5	25152.4	43449.4	12384	28351.2	28014.1	29746.1	27285.1	10709.6	38462.4	38095.8	29155.7	56432	18268.9	78433.3	127184	26858
n	239.056		10232.3	9081.89	4129.8	16847.1	7820.05	22429.4	1723.84	2070.4	1289.38	14276.4	21446.9	8617.02	35330.1	8096.47	9053.21	25422.3	13050.9	5715.88	24666.7	10116.6	43037.8	760.385	9030.05	28283.6	17497.7	24402.1	26854.2	12916.2	427.564	1369.07	9854.92	11274.7	2181.31	8650.7	20622.6	16154	2095.2	26078.5	11497.3	28050.7	6434.11	6752.91	3865.59	7288.06	8971.66	57928.3	5441.8
n	239.085		116247	58247.4	66858.5	43098.4	83427.3	54977.5	52349.6	60358.3	27404.9	60063.4	97256	23028.4	42077	84388.8	78555.3	41432.9	65253.1	35061.9	170924	97933	51390.3	7580.2	55974.3	293468	39968.7	19452.6	77983.3	137463	40774.8	18717.3	165652	82649	46782.1	38349.4	66304.1	117141	88170.7	50730.6	11918.1	51842.3	96751.2	23181.4	165713	57333.8	61291.8	72347.9	113110
n	239.115		4872.82	25742.7	17886	16605.5	21227.1	1919.01	17207	13652.6	10120.8	33292.5	10746.7	10342.9	40619.1	26863	16269.4	20244.3	12801.2	2602.05	30930.5	18883.5	12621.9	511.048	9772.56	28918.3	32112.4	18295.4	8965.62	34933.2	25711.5	2748.36	26921.8	1105.01	21307.7	648.146	4774.25	17595.7	4206.03	8480.48	39154.3	363.631	13787.9	27637.3	1731.28	15580.4	10022.9	74305.1	16800
n	240.001		34681.7	43352.2	65311	74111.6	79002.5	61676	49769.5	80523.6	122033	125459	179328	34996	102513	68911.1	28834.9	32307.6	179804	47563.5	133970	87978.1	158792	19391.3	64536.8	88676.7	42113	31776.7	62835.2	66478.4	61224.2	90178	53058.3	251255	71159.3	30613.4	131915	64286.2	70773.5	52205.9	78824.5	63666.2	90551.7	106857	76528.6	56354.6	125707	52551.3	86839.2
n	240.95		6077.77	50745.9	8076.15	140283	54926.1	58476.1	92154.6	52376.7	69633.1	75330	43837.1	49450.1	73053.8	76845	111458	37566.1	47043.7	49901.6	129625	99342.6	76368.5	8306.84	88916.2	94150.3	99781.4	414.557	22242.5	9151.62	57756.3	48136.1	149022	162227	43687.8	21255.5	16322.9	20488.8	41137	54897.2	41672.9	46678	60467.3	48220.8	60726	20560.6	158023	140523	19317.9
n	241.048		4237.98	26270.8	7392.99	39540.8	18635.7	5234.71	11767.7	16140.9	14495.6	30698.4	25168.9	41998.8	1521.74	13413.1	4184.94	35459.4	35212.9	4360.62	54112.5	32731.4	15772.3	26593.5	18871.6	13334.9	17345.9	20278.7	190574	71866.6	7778.56	5498.43	2235.62	3706.93	102186	10014.8	5953.39	16179.9	8414.69	127512	21805	50290.8	8410.14	25321	4481.12	22319.7	1180.37	16599.2	12151.9
n	241.083		6423.52	1299.29	7327.46	7204.43	6188.45	10173.1	11147.2	11460.3	1342.58	16834.5	199.248	13757.7	10943.6	6523.58	13864.5	902.641	19796.9	197.838	5581.63	9754.15	7131.86	1810.68	44869.2	19143.1	21099.4	6883.33	10908.5	17644.1	29644.6	17789.3	1203.2	40106	19853.8	9409.75	3956.18	13198.8	18533	28175.5	8798.63	18943.3	2220.9	1560.12	22567.8	5367.02	848.343	1797.7	28374
n	241.108		9665	65255.7	120865	38225.2	51237.3	30343.1	53136	51257.7	33291.3	96834.8	78611.9	31719.9	14575.4	40509.6	32545.9	43478	84250.7	24507.9	265911	45458.9	33409.5	16071.3	31630.5	67523.8	55089.7	18045.1	129888	138158	19087.4	33139.1	96829.9	181686	56660.7	25012	37457.4	133785	56245.9	11491	21722	35626.7	39167.2	69119.8	204192	68734.3	46765.9	96708.5	56442.6
n	241.12		207091	302244	295557	464578	109079	58754.6	189337	929474	386742	269109	918938	186838	275825	160153	222135	214039	262645	637975	3.00982e+06	220902	1.00256e+06	141311	154390	294825	130030	199311	535766	235528	348543	89166.9	216886	424399	173337	76264	501139	249969	146405	129799	39517.3	221640	335618	46476.3	140628	198711	240806	386490	125403
n	242.013		12945.5	265599	54375.2	113424	70807.6	74775.1	343834	182488	262909	39517	198799	95576.2	43435.3	73854.4	69105.8	193311	86487.3	224371	48869.8	79427	57814.8	49523.8	72896.1	47269.9	110954	96948.9	45926.3	366152	540246	113328	213578	95650.3	218266	156745	53630.7	147935	115906	1.3321e+06	353466	68570.7	398913	100327	73424.2	209518	162338	124838	1.14339e+06
n	242.08		18970.6	4376.11	12862.3	39405.7	20455.4	34870.9	10192.8	33567.8	49344.1	46045.9	45677.1	5403.17	63739.6	26661.4	35576.2	48108	85558.5	35073.8	62900.9	28111.3	49120.2	25175	21507.8	42645.2	21357	29951.6	14375.2	33025.9	1020.16	1678.99	27782.1	31730.5	2675.09	19243.1	14494.1	26029.8	36823.2	31166.8	11946.5	21726.5	33346.9	23644.3	42482.4	19494.5	10247.1	28674.5	1042.34
n	242.123		11068.5	43734.5	8547.96	48117.1	9769.32	15134.1	5122.68	129060	56666	24429.2	81137.2	7218.74	12736.1	21589.1	10274.6	11420.2	28997.7	88566	320587	19042	126818	15279.8	22399.8	34033.2	10871.1	33893.2	67575.8	22718.9	51320.3	5020.4	14604.4	52948.3	7998.88	39918.5	56604.6	20701.1	7683.11	15600.4	187.276	22481.4	31803.2	5411.22	23123.2	5439.87	33415	28765	11126.9
n	243.033		5325.39	27446.6	22969.8	32285.6	391183	16405.2	37943.2	26792.2	2824.47	9016.28	90109.9	8450.98	39828.2	17334.6	129718	33732	6965.26	513650	370011	175318	16247.7	14003.1	8917.27	19253.4	21982.1	23680.8	38931.7	9630.72	83350.9	5462.4	38541.8	22122	63311.1	18828.9	19497.2	310953	8359.54	29343.2	14188.7	21425	10457.8	21255.4	26913	43950.7	2202.21	420572	43408.6
n	243.039		105556	47247.1	67494.7	59389.7	137265	70924.4	97228.6	93673.7	89503.2	67255.2	5533.44	120213	88997.1	43876.5	23474.5	27876.8	48790.7	61778.8	87973.3	64528.5	94621	54124.8	50108.6	102552	58523.3	41924.5	60786.2	11290.5	93291.5	44522.9	98178.4	117961	12938	38782.7	47955.5	50129.7	9957.89	58012.4	23537.2	81109.2	52005.5	16499	89235.8	11345.7	55670.3	66751	55711.3
n	243.064		189361	252567	213006	191894	214933	242185	214844	290240	358507	426639	459144	138889	321458	295913	229900	269906	256027	274420	363223	217320	314219	128395	269793	228839	284310	159728	222244	694567	141715	284604	246552	228287	266722	179116	262248	276367	240839	260260	232127	194973	240785	254848	351804	67881.9	349630	317118	198840
n	243.077		1261.8	141387	31027.2	103001	97155.5	181228	170063	295261	121911	103924	119572	96218.8	66587.9	149872	1.1464e+06	215379	59490.9	186550	180961	52572.2	34157.4	15423.8	98186.4	136329	207501	64482.9	72567.8	133874	285005	93624.2	85896.5	291826	161453	365843	110124	152372	177578	538783	72204.8	51667.2	60654.6	283972	69215.6	263848	263803	182649	115929
n	243.124		76341	212768	123205	78951.1	208441	58312.9	111092	101522	126806	195242	130915	31877	56088.2	90336.9	57435.8	83361.3	185137	16398.9	864510	71834.9	87995.4	29624.8	86471.1	159579	78879.9	73951.7	202742	258615	89688.2	37661.5	126399	111249	78536.8	41812.4	126286	220358	89702.7	39553.4	8874.34	75802.3	82226.4	75291.9	313667	111976	105249	116715	147645
n	243.135		14909	10019.4	40152.2	88621.5	35008.5	12319.4	47349.5	52234.9	93306.2	7086.5	91106.8	75879.2	83833.2	42752.3	31363.5	81301.8	114833	73660.4	166318	82891.4	96935.5	13512.1	150800	17338.2	13020.3	38777.7	152458	63572.7	137698	10811.4	54766.1	217327	12296.2	35705.8	82676.5	92177.8	29298.3	11304.3	7714.33	119906	40383.3	51820.4	41794.9	63867.4	15513.2	58416.7	21447.2
n	243.992		36879.2	97672.9	22046.2	5238.72	32556.6	115366	58207.3	24566.5	40413.2	13686.4	55222.7	25342	46296.4	14909.2	2993.92	53001.3	50976.8	54609.3	16095.7	4260.3	38979	30552.9	31402.1	3080.22	30670.3	24483.7	21347.5	7203.36	356543	48269.9	52902.3	23652	37024.6	17769.8	23070.3	40492.4	42132.2	10255.7	59555.1	14060.1	29102.2	51558.7	3205.81	23070.1	174634	111830	18348.7
n	244.966		72386.5	137905	20496.8	41370	27399.4	40573.7	67551.6	23511.4	46430.1	22092.9	62501	9409.28	99825.8	162023	73490.4	84577.7	7205.64	40762	3424.12	49781.4	24136.8	48035	11306.1	50167.1	44745.6	36505.6	37455.5	264648	68000.3	25537.6	61950.1	24774	80557	1200.02	48631.8	56006.3	148076	25993.8	47936.3	26738.5	121840	33768.4	19073.3	139768	98358.9	85920.4	50024.8
n	245.013		33733.6	7354.22	65107.6	138268	18037.6	129478	25922.2	85379.1	8023.75	157943	149366	431483	77415.8	35822.2	116612	225747	89911.7	131368	183644	65985.6	137542	24986.5	249927	73919.5	115917	66702.4	194300	232799	10010.6	25468.3	59799.3	178451	186003	79224.7	7005.39	86313	126856	280185	97486.8	137490	27541.9	90210.9	13966.8	63639.3	17766.2	111031	59545.6
n	245.015		101113	109498	58167.6	243964	40391.5	94885	232652	67272	114541	153230	105615	42943	65569.5	169392	516473	156581	49662.8	248132	245524	131913	35905.4	27511.1	122968	153211	124620	75050.7	70051.9	96953.1	94492.8	117823	241737	178805	116994	39069.8	158868	118420	142116	26464.9	66946.8	44288	172803	318433	100656	69443.9	98195.6	190198	99182.5
n	245.043		81604.6	92983.1	56926.2	66542.5	79262.6	38604.6	50165.7	41189.8	103286	80099.1	178315	40964.9	93026.5	92613.5	67127.9	77629	49759	56544.4	78857.6	64003.4	113632	45394.4	72324.5	78917.4	52451.1	50919.3	73384.1	103270	74581.3	62000.4	94626.5	38092.4	33756.8	50445.1	67376.7	49155.5	50611.8	63047.9	18726.9	79625.2	57315.8	65738.7	80766.6	65471.1	83196.7	110816	53122.5
n	245.067		86900	4691.24	47636.1	66267.4	66496.9	14816.7	61352.3	61200.6	174391	92078.7	38283.6	37884.3	144770	31667.5	26579.6	30500.1	23877.4	33283.3	32031.5	18828.3	71799.3	14791.2	32644	125173	30392.4	11796.2	24949.6	38180.4	16004.3	41278.1	36772	104009	10725.9	5065.41	33803.8	19758.5	25847.3	54780.4	50409.5	11699.7	38768.4	40107.3	42083	14106.8	15282.2	45542.1	2999.6
n	245.078		12746.5	26978.1	30416.5	39917.2	16051.6	24599.7	24470	36617.9	46260.8	2362.46	83498.9	28522.7	38034.3	30921.4	41805.3	28689.1	69219.7	18713.4	53751.8	19907.3	68741	4452.04	37086.4	25495.2	35439.6	12381.6	17328.2	36498.4	20133.9	53044	14445.1	36131.4	6147.97	26500.2	24765.3	34231.9	18013.2	49694.3	24587.7	32272.4	39073.6	49461.9	22368.1	26838	42148	35469.3	35973.7
n	245.114		46638.3	32281.3	29654.4	56247.2	49214.1	41745.6	63235	30455.8	64179.7	58352.4	157221	67415.3	61780.2	50568.7	26053.5	54029.3	90679	45621.8	79147.1	87530.1	78958.8	11651.9	85356.3	27861.3	32472.8	4262.7	56689.7	23968.1	21362	56416.9	75941.9	31828.9	21646.8	33998.2	59799.4	49109.3	32517.8	36557.1	26893.4	47854	10066.5	29340.9	68272.1	38830.8	57990.3	77451	59079.8
n	245.139		50212.2	93463.5	38518.1	36872.3	64943.6	45248.3	81751.1	65253.2	69420.5	117180	78797.4	7341.26	46086	62644.5	11679.4	40781.5	193724	18139.8	344467	45732.1	64282.3	28566.3	84039.7	68128.2	21198.8	49238.7	94192.1	167561	96027.4	45693.4	99575.5	69309.6	40096.3	39853.4	94548.6	148564	94170.1	26140.4	48442.9	78474.6	57491.6	4948.79	184548	67092.8	89714.3	81530.6	91359.5
n	246.075		170640	38518	19203.8	22822.7	110513	33570.8	45799.3	58088.4	211145	105794	45261.2	28252.8	53110.2	15299	22377.3	50489.6	12804.8	21651.7	36270	20611.1	49924.3	32322.2	14743.9	60016.2	16490.8	1419.04	12746.6	25416.9	11164	35031.8	18549.5	34469	4426.07	12273	56213.7	7901.6	7487.54	23922.3	10534.6	8502.68	33225.3	43332.1	50334.2	23122	31139.3	40954	7338.93
n	246.977		42316	157666	95392.2	152023	84936.9	103496	209066	154071	156327	103823	110922	81892.1	94406.7	101759	312876	187659	107400	164496	212496	166726	142326	49929.2	165835	153287	109056	70613.2	95656.7	135930	83486.1	143341	227802	180888	95008.1	34597.1	118150	138697	133605	92032.1	72588.3	80611.2	106140	166486	79107.6	68446	167034	310986	85283.9
n	246.992		88574.4	68446.3	71732.7	166464	137526	202014	138533	101291	92181.4	354789	163705	133816	98446.5	115863	163594	169529	261289	270992	210265	155543	159226	38673.9	129256	169223	55749.4	85715.1	284663	187597	248845	102882	142334	609700	274719	120492	175299	169406	84955.7	214480	155919	653717	79705.5	134052	220894	84122.4	59030.2	146250	85708.4
n	247.011		14593.9	13343.2	11382.1	27227.8	6689.04	125039	37963.6	15980.8	28299.4	21667.3	148233	66664.8	3323.02	28583.5	119726	41110.6	1.03571e+06	83736.8	63179.2	14445.8	15407.5	16751.9	23390.7	6732.56	35269.2	28219.6	17680.5	2557.81	1.34292e+06	35953	66289.2	26092.1	18103.7	10092.7	15135.5	11573.4	26298.2	19645.5	36589.5	4487.84	26615.9	61790.2	265920	3174	12454.2	105706	27742.3
n	247.023		99728.4	75612.2	30723.1	59628.1	93686	73862.1	118554	79004.9	99799.1	132155	52004.4	111870	71414	90183.8	90076	120524	234444	79235.1	119574	62513.6	226039	8366.37	53069.5	82536.8	46548.1	83232.9	100479	80066.3	149627	103883	120566	259175	111252	119656	37584.2	79874.1	8773.28	119302	46925	160349	42521.3	99649.4	58867.6	55371.6	54556.8	134398	95939.5
n	247.028		11351.4	22020.1	13735.1	29694	13475.5	14012.6	16917.1	20658.8	3084.7	44455.7	14503.7	25052.9	40228.5	6840.94	17885.2	41792.3	13879.2	1670.19	16935.7	49022.8	27954.3	12335.7	2859.37	1704.2	38990.1	11412.5	19612.4	22414.5	10257.1	37058.8	25750.5	47411	55692.2	35003.9	4638.43	6389.75	25441	60621.8	17553.8	16255.7	7252.99	26484.5	6335.78	52798.6	1074.12	39335.7	31617.1
n	247.038		13858.5	8083.72	24938.8	64652.3	13414	1350.35	23601.3	23722.7	11565	19749.8	19770.8	22386.2	17503.4	21464.2	214.607	28592.9	573.327	1395.31	68713.6	55265.8	112564	6390.45	17971.6	850.621	32183.5	645.861	38679.7	137329	20753.2	7662.64	2665.08	10129	9435.82	12543.3	22144.5	46841.1	9063.34	34341.3	1167.9	318136	7956.7	24972.9	9263.82	23036.7	14192.4	36470.3	3253.63
n	248.052		519713	405318	523926	318728	408408	520714	335778	486595	240515	290857	370633	171027	878384	284641	438151	366238	32505.2	401643	197420	819958	247961	601906	374834	276487	546050	396538	435621	728144	458397	169454	402786	43638.9	521601	280805	182722	465062	498336	243437	348932	366676	382039	622235	434827	978346	324861	588002	210664
n	248.096		5656.49	11029.8	17972.1	25874.1	9111.61	4230.02	2948.98	18619.9	24345.4	86003.1	74973.3	1135.8	25450	75175.9	22036.5	91799.2	30769.6	46329.4	52002.8	28320.1	65639	20406.9	28648.8	21599.5	50779.7	17625.3	13454.1	6494.41	40290.1	8973.66	32380.5	135227	9946.18	3083.56	28087.6	20086	3808.14	19407.4	1157.1	55829.2	1766.19	11371.3	5011.03	5757.92	6183.37	37294.5	11129.8
n	248.971		11511.3	42403.3	15584.1	17965.9	9853	30574.6	16805.1	1400.73	19435.4	164486	62442.9	14509.4	137491	22307.6	20125.1	12825.2	17654	34008.7	64104.7	99642.1	3271.49	17641.3	13114.2	12741.6	132058	18348	8397.4	6381.28	42668.7	926.244	95955.4	15130	1475.76	12735.1	47.3467	11097.7	1417.51	22565.1	56915.5	24356.4	58046.5	37662	24333.7	9699.92	10200.1	53469.9	9991.35
n	249.007		52132.6	13773.5	33639.2	74211.1	81090.3	30749.9	57635.5	55340.5	49461.9	80422.5	65417.5	18736.7	44355	49499.5	122830	57915.1	133996	4174.77	65291	79943.9	53009.8	5429.07	49009.4	84234.8	39828.1	36171.5	54356	55811	76901.8	44175	91620	43455.1	69262.3	21033.7	51807	82530.7	55019.5	42101.5	3354.53	40605	27434	80663.6	21249	12661.9	74785	71157.4	46868
n	249.035		23805.3	11812.6	31560.8	44032.3	32689.1	3793.14	19851.5	30576.9	42529	8218.7	11531.2	38565.6	4852.65	39675.9	31023.5	19662.1	8375.02	76152.4	44380.6	16104.9	40361.3	33294.8	11493.4	35110.5	4177.95	38996.5	23247.8	16541.5	11879.2	34062.4	4061.08	9169.49	8842.55	13064.6	15159.4	39670.3	15000.8	56080.6	34771.9	26936.1	10234.2	34711.4	23020.5	12455.9	33336.3	2364.66	44321.8
n	249.038		71911.4	67626.8	4698.12	54810.3	73620.1	41694	95426	100941	70990.4	142918	73644.2	98967.5	30449.7	49394.9	39039.3	74404.4	212825	147534	106042	39721.3	120680	39790	48555.2	63741.7	23494.2	77175.8	62603.7	57933.3	178108	28402.8	96864.9	131471	22692.5	109417	50435.2	38535.6	4346.19	83148	54491.9	169812	47510.6	26589.3	107155	9419.79	37117.8	59127.1	71561.4
n	249.062		27453.4	20714.2	14618.4	21588	49512.4	51603.9	20190.4	26789	15588	16846.4	22625	16168.3	62847.9	20330.3	44670.3	21705	18305.7	19704.3	14151.8	49705	19114.8	26794.3	12098.5	32901.9	33043.6	19898.8	41932.7	30376.5	30071.7	3381.44	36551.1	2228.9	56931.1	9832.34	9006.48	27420.6	47534.4	14667.4	25575.8	18948.7	20999.5	27229.7	7337.37	90539.2	58769.8	35988.1	16197.8
n	249.088		15306.8	14324.6	47780.8	34563	22226.7	15398.8	59137.1	67679.1	22251.4	45693.7	45415.4	12370.4	22722.5	36409	13288.5	6282.72	117016	5783.39	28770.8	78646.3	21235	10517.8	40205.7	11772.8	23760	12109.9	56690.8	72639.2	13069.7	1562.96	46827.9	10175.9	10034.3	935.544	13847.2	53473.3	21178.1	17064.1	21631.5	28188.1	5867.9	254.242	11507.7	20206.6	30718.3	27244.4	10843.3
n	250.049		152254	116416	157796	125660	112846	191463	98003.7	159887	64235.3	108793	129532	53410.8	201753	96275.4	107120	117420	4724.78	135317	53729.7	210407	66427.4	176268	122828	92822.5	153172	138684	125081	241927	147703	32388.4	132999	22632.9	163703	68213.1	44941.6	138371	186026	78944.1	97731.4	96334.2	105357	182382	125772	234836	81598.7	172723	51428
n	250.072		51074.6	2172.43	77177.2	86694.1	43565	79257.5	90086.7	62519.2	19169.4	78943.5	47552	40740.2	35274.4	43223.8	33676.6	103726	227576	7702.69	513139	142110	344052	62370.3	94619.4	83247.5	61222.1	12092.5	144415	255634	10221.1	57023.9	62628.7	276602	90132.8	33351.8	4863.26	196019	60070.9	93604.9	60952.5	769469	42597.2	97054.6	117318	59985.2	39949.6	84407.4	68969.2
n	250.833		158717	79869.7	116682	13524.8	61392.8	44313.5	61978.9	42382.3	18666.1	19265.2	59674.2	19602.1	213783	75751.1	105171	94110.9	8825.7	78933.2	6295.54	327478	7611.97	120405	104255	38941.8	111082	42703.5	37063.3	272298	9369.95	1225.68	49441.6	9399.12	141154	21197.8	85178.4	128322	154793	32226.6	53566.4	65210.6	107353	153458	41076.6	241233	73262.4	35563.7	14060.1
n	251.052		117561	22527.3	49595.2	19320.9	315219	24828.9	82328.9	3182.71	26437.5	26025.5	4384.19	28410.8	23045	14118.9	563568	5383.59	425872	214526	91484	27680.6	17426.2	194008	72438.5	97369.3	16606.4	159569	32293.2	97448.9	20115.8	51249.9	54358.1	42899.6	7041.58	32826.1	130059	3368.12	32332.6	127819	8479.84	8385.17	10785.3	70585.7	98367.4	214018	5059.74	16504.3	7471.56
n	251.08		13849.1	27157.8	120339	34170.6	18537.1	39296.4	42361.6	24293.3	23636.4	161429	234698	31097.7	43768.2	66056	5552.96	28096.7	77987.9	35250.7	118115	125215	39139.1	22491.9	44845.8	32083.6	184727	16987.5	47313.2	44894.8	18489.7	10935	94889.9	8189.35	21112.8	14700	79671.2	29764.8	16734.6	18173.7	25407.5	89517.3	56346.7	111036	28818.6	6499.73	60070	59074.6	72290
n	251.984		49382.3	137913	15692.5	28179	33337.3	3986.74	52570.1	35486.8	16320.5	128101	67020.7	26248.8	81055	24695.9	27418.4	16505.6	1692.67	2509.79	26463.8	167820	2176.34	18649.8	53503.1	21522.7	248348	3787.02	12785.3	492823	47262	15451	6256.12	20162.5	78388	10334.5	18625.4	49920.3	51773.9	42556	39549.2	2783.02	15259.6	238280	39969.9	79936	74609.8	17839.1	76524.7
n	252.045		44404.6	3722.95	79592.3	1336.51	127565	52739.3	26194	76344.9	49335.6	25636.5	7402.48	19448.9	170218	24099.7	30989.8	9612.21	518.216	25272.7	56487.1	33938.3	54194.6	3529.11	55474.1	206495	6183.12	21056.2	34845.4	39938	3324.8	16090.5	16968.7	25857.3	7180.87	3549.31	25093.3	13715.7	14682.1	22340.9	3020.88	56330.8	29305.2	41921.6	81824	7658.76	36617.9	11925	32491
n	252.83		118400	47346.4	81885	35563.2	34902.5	37942	37218.8	26532	192.965	7323.73	46621.1	22196.8	150752	56671.3	88187.9	57755.4	2074.56	36662.9	137.1	232783	5956.1	94212	73110.8	42540.4	60678.8	35547.8	39524.8	190513	12710.2	3645.64	24530.8	6179.59	62823.4	29174.3	44243.6	46965.9	108221	25228.7	30574.1	30525.1	50771.8	93019.4	35592.2	182819	34999.8	13507.3	14075.8
n	252.933		102897	471747	134824	800691	247030	347817	646024	430819	551602	288234	297416	287873	170152	302256	547715	380043	283590	452488	484050	396920	263617	45121	340371	286776	270319	137716	242061	345488	338457	332717	649829	453423	253172	103086	450161	385567	273167	234033	442197	150707	362781	378192	354638	4348.87	519494	930764	350298
n	253.009		26764.9	15622	17344.6	2038.2	11180.9	23463.1	5362.34	16270.8	9341.51	8629.77	33394.3	72.0996	28728	9638.88	10257.8	16208.7	236.993	15387.9	1279.69	29376.2	11622.2	2429.11	7312.28	11606.1	7785.44	644.882	34045.3	38544.6	753.262	6956.12	25184	4590.47	15820	8580.71	59.2545	18906.2	31630.5	11275.1	21996.6	9889.04	11226	28042.9	10983.8	33815.2	10760.2	43469.3	9210.31
n	253.937		10941.6	2713.6	3382.66	28404.5	9709.84	23711	23849.8	7556.17	25617.1	3042.8	17282.2	10178.7	8733.88	17594.6	29337.3	12917.5	1312.56	8415.43	22102.8	10073.3	14363.7	10909.3	13016.9	19363.6	16706	2734.06	3681.75	15152.3	24079.9	2801.69	16859.4	15923.7	4463.87	40.5333	10646.3	10289.8	8197.93	12468.9	28473.3	8066.32	10577.6	14138.2	8959.25	9082.52	22808.3	21363.7	9231.21
n	253.974		603.949	15088.9	7946.09	16952	24290.3	4706.24	14123.2	11004.3	2549.5	27407.3	15371.4	12372	21178.5	4461.81	17513.2	15756.2	12026.5	11137.2	35416.7	26.8625	10066.2	12720.6	8390.02	10607.3	5873.01	1915.97	5027.78	669.695	19784.7	9827.68	11189	31698.9	11190.9	13057.3	13257	483.879	3766.98	4914.82	19930	20218.4	9328.24	17535.9	4527.63	614.778	14106.4	13863.5	13177.2
n	254.08		63568.1	51861.5	28728.1	36905.8	88712.6	14810.7	41133.2	46086	42853.1	38087.3	56739.8	59464.1	174286	49913.8	67392.8	26329.6	61521.7	223687	51890.8	67757.7	50536	66717.8	95771.7	56305.4	19308.6	116643	6443.08	38588.6	81455	20054.5	48562.1	52202.9	19035.8	15979.6	83196	88837.2	67039.3	28923.5	21354.8	48401.7	8065.53	75362.6	63416.5	67008.6	54292.7	55284	696.668
n	254.875		321651	293723	123084	17604.1	212545	42284.7	126628	135402	139363	86635.8	82760.5	182036	126910	179745	102695	217959	22712.5	89836.5	61702.9	181475	112789	146986	132810	207612	219230	259509	100551	62412	14604.1	147776	150594	8017.11	165690	106186	350591	106011	72467.7	89123.8	140474	72771	115201	93311.2	225865	105485	59531.5	66149.5	178833
n	254.93		19250.1	273584	99423.7	463948	138864	201744	359756	244147	245882	172095	187327	135605	84475	178621	277219	211438	150728	301691	272716	237644	157713	32184.4	215497	166481	166382	61185.3	153479	182119	195244	188329	321961	266406	144559	73498.2	273009	188551	164793	130943	273670	93431.7	216086	265215	187416	131103	290075	614017	204203
n	254.982		129385	161591	178164	238589	331759	37181.9	172023	214671	259768	248571	295652	181041	281492	227238	295045	170180	567605	293409	513557	170929	316832	212759	278367	103939	155431	199608	145852	273003	185535	267400	181115	335093	163771	164022	295172	103299	124359	180692	150249	227047	199140	291871	202623	318356	156097	268101	138757
n	255.135		58840	183078	48619.1	349403	24055.2	104874	123135	61038.8	140312	64527.5	327378	101720	109719	66240.4	82836.3	54938.3	97880.1	158470	98066	56539.2	354779	35170.5	80917.2	22223.8	1338.45	13530.2	95852.3	100758	153220	27303.6	129223	363539	1766.13	17570.3	312155	22717.2	39650.6	9029.29	87529	21420.2	85816.8	97463.1	47622.9	14102.6	98195.8	83211.4	86200.7
n	255.233		295614	278767	190122	455690	255914	351912	214102	381575	317982	262113	404360	252355	383020	258259	433788	200263	225486	349384	187239	302352	287149	387388	250560	279563	445718	474378	284134	288805	302511	289680	296243	168847	343843	742357	163823	225647	350175	400045	336668	241973	445648	513297	367425	367898	251535	384340	206327
n	255.631		17372.2	88028.3	89383.1	50414.3	40025.9	64530.4	94244.9	123744	78953.8	65545	57447.9	13567.4	63574.3	12613.9	76151.5	51562.6	80545.4	26186.5	15774	9115.95	61736.8	19539.1	71105.9	7696.7	53865.8	51886.3	48444.9	52734.9	59319.3	4086.93	42533.5	40611.8	18545.5	37278.6	27135.3	39686.4	15755.2	252044	29339	27514.9	42738.2	100171	10534.9	27651.1	15571.3	57978.9	84765.7
n	256.06		169249	62424.6	168832	90022	110535	101026	107760	110559	114538	141046	286553	32915.6	189302	153495	134173	69608.5	31088.7	127925	210224	128021	164610	94707.6	104863	207677	151072	69124.9	116365	169429	119199	72148.5	118269	146316	48067.6	36320.8	123527	171997	144020	77460.7	90436.6	225447	93810.1	88868.8	183214	160095	172141	237011	90141.6
n	256.237		33859.2	36161.4	35445.3	107417	24651.8	57482	16174.3	44835	51267.8	39758	46019.9	33424.9	67121.9	11686.7	81104.9	27343.6	24002.4	62107.3	23550	56884.9	27339	24521.7	46697.6	46718.5	70892.8	77403	46236.8	35660.9	48941.6	38750.1	24435.9	24971.7	72134	125703	3552.41	21654.4	52883.6	37009.6	47902	42680.8	81424.8	85313.8	64138.2	54827.9	13428.1	35100.8	42708.2
n	256.929		40442.3	140358	32200	284619	52216.9	133960	203985	149371	164657	81277.2	102476	89064.9	54796.5	91519.2	170072	121290	92837.8	158161	131462	135941	83835.9	14090.7	103080	91340.6	105039	48813.1	74431.4	104661	124315	116010	195800	131383	86440.6	32933.3	139599	142409	90279.9	54105.3	163988	64676.3	122329	168326	107704	59186.5	150649	275702	124500
n	257.079		15116.1	34.9634	5555.42	1062.01	3112.87	2761.45	21274.6	31283.3	54757.5	27018.9	153083	31177.2	22182.9	13822.9	15154.8	20806.8	33826.7	12375.1	31919.4	18764.2	26708.1	10655.7	21759.8	32077.7	20367.2	10262.5	3798.55	21712.3	13736.6	17894.5	32.3779	14960.3	12869.3	23614.8	6152.95	13521.4	4423.67	5560.67	8844.55	15025.7	2306.92	4391.16	43338.3	13806.5	21964	17971.8	4449.56
n	258.008		73047.4	66975.4	17556.1	22334.8	9988.68	5271.8	104895	14026.9	51080	6746.12	71999.6	6340.89	86502.9	3380.57	13499.3	56968.8	22098.7	73001	7856.66	30973.8	7274.31	14913.6	51523.5	3320.85	44999.2	39038.4	19050.6	109271	112046	18706.6	61765.3	14645	80989.8	64965.9	26222.3	117941	14194.9	427636	75306.2	3680.08	52183.1	12001.1	14454.7	12398.7	52833.1	71288.7	321311
n	258.018		106.912	72733.9	3.76774	17681.9	6720.35	39724.3	61661	21927.2	99551.9	24820.3	21523.8	26542.5	14221.2	46242.1	17211.3	32088.8	9893.89	152678	69205.1	20314.4	24807	30044	35743.2	32730.5	21673.9	14963.9	14908.9	16781.2	86170.2	44055.8	39970.4	76878.5	22474.1	9037.04	51918.2	11093.1	18232.4	20754.4	44622.5	15991.7	21331.4	13388.9	18322.2	13791.5	95078.4	93718.8	96347
n	258.056		45515.4	7090.86	34249.5	20141.4	48366.8	15311.9	37681.1	23334.8	42813	64107.3	116472	7182.05	55380.3	26133.2	6541.84	19863	35217.3	20884	60185.7	23458	49198.3	18481.1	42175.5	51182.3	58051.7	3167.07	54053.6	38098.8	19901.4	23529.1	38705.3	14295.7	15691.3	6436.44	25616.1	53720.8	35279.5	38721.3	16854	70706.9	58716.4	50793.3	55811.1	23975.9	59610	72829.9	19136
n	258.992		61089	51301.8	32881.7	106509	94733.9	88931.9	208368	99635.8	18962.7	120274	92180.5	60895.1	42121.4	267715	145469	333274	157610	126778	311632	135153	176892	1930.23	233705	227767	91282.3	28708.5	133081	71438.6	54597.8	124050	279628	555761	103233	50948.3	43879.9	532763	40437.8	180964	69141.2	157591	141508	99182.8	32318.4	173297	53461.6	154070	126115
n	259.013		13563.5	32401.3	28964.2	31816.6	11494.2	2565.52	43629.7	22638.4	57171.1	53576.2	86422.3	9705.87	38614.9	48625.6	33199.8	48151.1	115111	149999	83157.2	24039.5	45930.7	8462.93	32045.8	69284	4050.44	7805.63	107283	23887.6	43918.4	19110.6	49749.2	27997.2	24885.4	14762.3	36572.6	43347.2	20830.1	52588.6	42554.9	35068.3	50509.2	42930.3	33826.1	27526.6	41735.5	72456.8	23300
n	259.022		130191	38565.9	6948.49	34018.8	362875	91904.8	87046.1	54884.1	75244.8	135335	25594.5	33732.6	66253.5	86704.4	163762	80041.5	134060	113724	151897	34681.1	82495.2	93073.8	43654.5	59250.1	26819.2	57699.2	143477	33517.1	202350	57233.8	219.941	99400.6	27413.3	98165.8	159156	10067.6	43397.1	77731.2	84673.9	129421	55047.6	35477.3	11683.5	72301.7	90612.1	94872	134722
n	259.028		2374.94	21372.7	14485.6	104682	48166.1	52980.2	31131.2	32986.9	26506.2	43363.6	55026.2	20651.2	22304.5	11505.6	32958.1	39844.7	73810.8	355875	16196.5	28602.3	34268	8824.38	11062.8	22889.7	9584.05	6255.32	67162.2	73513.2	18448.1	22792.1	170177	113649	103150	23207.9	17603.8	71654.7	13530	109922	15518.1	43257.8	6151.21	30872.9	7249.47	23322.7	29461	40316.3	9032.35
n	259.119		17173.3	52949.4	20444.7	4815.99	15749.3	36935.6	74004.4	12759.2	23110	14859.4	46073.9	9247.52	21171.3	36958.6	20351.9	60438.7	129567	31098.1	183799	7630.64	47333.1	2297.66	35650.4	53659.6	42936.8	17661.2	51576.6	51785.1	22204.8	6728.5	143348	43151.1	3352.73	16810.9	147480	127399	34931.5	22814.6	7933.75	4997.16	2947.09	37759.8	92028.8	12377.4	28954.1	33021.6	37206.7
n	259.13		6361.06	5814.05	14554.7	6631.07	21356.4	7408.73	25137.8	11758.1	9196.78	16703.2	11503.5	108.938	45236.5	29582.6	10347.5	12759.4	14335.5	8790.24	552.564	6495.56	33070.3	1048.88	15360	18158.2	7276.98	9517.35	5628.16	2500.18	23977.1	9870.96	32407.2	14667.9	8217.79	821.505	37482.1	7015.69	11506.4	21243.7	5341.88	12779.3	9089.25	14862.8	29649.4	8687.02	11716.1	17948.2	12038.1
n	260.024		605333	500218	406701	628251	498661	2.43023e+06	232589	673277	1.01853e+06	664041	1.12667e+06	264543	626126	620145	196428	435039	1.04894e+07	696803	759930	400975	488050	419563	477341	328504	880946	339364	413133	289067	7.84638e+06	632386	713536	433530	376698	354778	300190	388406	439166	478604	553479	516553	406643	508785	3.41116e+06	365625	1.01538e+06	1.45119e+06	738729
n	260.874		138704	105923	518640	83229.8	92111.6	109610	57606.1	48658.4	68142.3	6512.63	54242.4	104756	125094	79608.2	212987	174754	6620.94	155622	5949.6	174403	19805.5	504193	57679.8	33060.8	31091.5	213212	71961.7	89343.6	40931.1	67275.6	67407.5	27372.5	187577	162700	263937	283077	87486.7	58432.3	135901	63650.5	91530.3	92615.2	53672.3	208734	55392.8	87179.9	6858.77
n	260.993		122421	330322	191834	410921	191310	285721	451028	343685	363134	279282	250939	187374	192723	203355	821620	340883	198361	377272	491411	355204	266785	142340	255648	334150	234147	117627	234695	235213	164682	292503	451934	455983	224932	97218.9	283330	321050	285835	156921	235386	180088	283703	398132	285347	160549	389348	648351	205299
n	261.008		108157	87946.9	88922.4	200908	61362.1	165830	127323	73885.2	52376.3	153869	110695	222640	126674	93514.9	52850.8	255286	420729	80542.5	1.17355e+06	202535	1.23017e+06	7247.64	174447	99692.6	71816.3	99614.4	263744	310204	134746	43106.8	405729	304897	215828	112470	57496.8	310948	63298.6	268515	57017.5	2.64688e+06	98611.9	96216.9	59320.2	163928	56881.5	205888	142785
n	261.027		38373	39569.3	29874	14837.2	32238.2	228903	2382.04	68757.6	82552.4	56925.6	89882.8	12564.3	48346	40456.5	18717.9	23951.9	705660	56174	76932	17618.5	41809.8	19609	28580.3	34416.5	68376.2	10277.8	31173.4	7094.66	545224	40599.4	54184.7	39194.5	37631.5	32194.3	24376.2	12520.5	22933.4	34516.1	42555.6	31858.7	33431.9	35348.9	236697	34786.2	70394.1	110749	38185.2
n	261.037		66430.5	89563.6	72503.3	70086.1	100043	59201.6	63400	94906.6	89742.7	68092.8	69782.9	59821	62026.7	93453.9	86578.8	266080	193989	63859.2	171324	40324	136767	50221.3	23769.2	158092	67347.6	137346	110733	96768.2	106775	91975.5	85565.3	115977	46941.4	88111.6	59674.4	39010.1	42595.7	139285	51061.1	88643.5	29310.8	17835.3	7321.58	19788.4	38235.3	96605.8	100946
n	261.088		21176.6	48313.9	121129	6776.07	35466.8	47136.6	33305.2	24272	41135.2	42217.9	141468	3196.07	627.031	49014.4	31027.4	57478.5	139723	32961.4	76094.1	38908.8	47775.4	33056.9	25730.6	75855.9	44509.4	43153	8029.88	10299.7	37309.3	24425.1	95315.8	8577.46	9735.67	27632.5	15245	38553	39345.4	28037.9	36715.7	10817	1983.47	38924.4	18830.1	47382.8	45597.2	65761.8	34494.1
n	263.023		43178.8	34042.5	69792.1	159720	89806.4	155288	185647	62587.2	99249	330895	129823	197715	64208.3	119068	104847	96650.3	309633	160603	241420	107890	168251	140236	101422	128971	142280	104572	111906	76017.1	57316.3	163312	144057	340240	81359.3	345736	99161.8	139720	44878.9	223009	82458.3	209376	92629.7	130346	52563.2	54772.2	71609.1	85844.5	111406
n	263.104		7.23214e+06	1.70476e+07	4.28925e+06	3.24102e+06	4.26444e+06	7.80275e+06	6.30364e+06	6.37476e+06	1.51655e+07	2.49055e+06	8.2918e+06	3.97814e+06	6.26314e+06	1.46854e+07	4.93893e+06	8.29013e+06	1.29274e+07	4.85745e+06	2.39978e+06	4.05174e+06	4.77705e+06	7.16681e+06	6.04737e+06	4.88056e+06	1.25405e+06	4.07982e+06	3.53938e+06	6.27505e+06	2.13192e+07	1.76427e+07	8.09644e+06	1.14907e+07	6.64336e+06	3.0669e+06	7.34395e+06	6.43335e+06	1.05034e+07	1.45788e+07	9.55477e+06	1.04946e+06	7.19745e+06	1.30341e+06	7.03488e+06	2.77979e+06	1.19164e+07	1.06392e+07	2.23049e+07
n	263.628		168709	115228	70827.5	113727	135123	71117.7	168474	125395	90787.4	48317.4	157699	25310.3	67930.4	15627.6	58769.6	44382	381971	181977	145251	22094.5	96691.1	23884.6	24023.4	121154	14765.2	12780.4	60476.6	99403.4	15485.2	24289.7	33729.7	3105.6	90207	50704.6	46572.5	20343.8	62228	114245	12573.2	94394.7	28953.1	9583.01	104260	53176.8	16052.4	65551.3	90465
n	264.088		19922.7	52518.4	8631.23	31209.1	17166.9	46621.6	25819.9	74112.6	55713.9	13824.8	47339.4	10394	49336.7	99385.8	7433.25	65233.5	86611.4	16497.1	37401.4	46653.9	68809.2	26651.9	18942.5	35121.8	35805.2	12787.1	45790.1	19841.9	80047.9	118161	68602.9	107863	21370.4	28435.5	36885	103334	32926.2	90016.1	33881.4	40485	40025.2	52676.9	24695.3	40161.4	49668.5	83873.3	84332.7
n	264.101		12095	81432	17008.2	25038.9	18724.6	34315.5	38196	19552.1	62976.5	2575.42	24361.1	11510.5	33252	72146.8	1365.71	29267.4	34895.8	9943.44	5996.09	30341.5	14751.2	30947.3	5559.21	26922.5	20643.5	16858.8	16267.9	33867.4	106000	82716.1	36518	49629.6	12131	14562.3	28155.5	27394.5	34560.2	65545.1	32118.9	18307.3	16329.1	38717.1	9092.35	10441	52122.7	21376.3	71409.1
n	264.107		700386	1.78868e+06	409133	374284	522667	906983	715283	688437	1.70255e+06	293443	859210	464203	621115	1.71151e+06	574784	881763	1.36538e+06	569884	281897	419665	474361	736809	623337	580812	198343	517166	441336	692091	2.27798e+06	1.9389e+06	787820	1.26423e+06	781832	369948	737513	723899	1.1043e+06	1.45377e+06	1.19368e+06	225111	687372	211993	731329	267252	1.2929e+06	1.11237e+06	2.63766e+06
n	264.989		31913.3	15975.3	63602.7	45821	91337.7	55648.5	13272	29803.7	121788	414.213	28415.2	63582.4	31176	17223.4	36141.4	13864.6	27130.9	2620.96	79496.7	58122.8	70882.4	56685.8	73957.8	70589.7	57680.4	46528.5	38636.2	5301.18	4458.52	87430.7	37599.2	24541.2	6323.87	109408	37761.1	44325.3	23895.1	54690	149406	7941.83	24673.3	10100.8	41964.5	19099	72842.5	24907.7	37045
n	264.998		455750	199001	275431	331852	763589	682011	298202	791476	699387	310990	95130.2	490609	412759	330615	300823	292695	441562	337570	290133	335250	402925	540232	246774	473334	491224	705513	990694	209498	440454	573245	807733	247222	124772	1.79375e+06	326490	247104	18212.6	552518	385002	493025	214907	105613	385032	163955	267131	276189	499455
n	265.108		40244.5	124009	5862.72	11723.5	12454.8	42408.1	33445.6	9337.93	131083	10635.8	30641.4	12593.5	21669.9	88635.7	30131.3	58109.3	109970	23619.3	10902.8	32845.9	25856.3	38654.9	41786.1	30199.2	32956.5	9567.82	8114.37	45085.6	115293	138618	54372.8	86935.8	19813.3	7801.3	36624.5	38810.4	51869.3	116002	79401.6	27702.7	42885.9	33165.2	35784.1	6830.45	97384.8	73221.2	131066
n	266.055		17052.2	39449.6	26153.5	40322.5	19132.8	2801.72	40689.9	317.171	47500.2	12420	15523.1	13217.3	7576.95	25816.8	14765.4	20017.3	17765.3	39979.1	9071.34	94251.4	74446.5	41375.9	42333.8	217208	17622	36404.2	18467.2	2715	22024.1	96805.7	52371.6	8236.64	6599.91	11945.5	4992.19	17264.8	320.969	29310	3560.71	78793.7	8610.82	32779.6	52458.1	15498.9	706.866	9608.08	55787.4
n	267.072		31275.3	62673.6	30773.3	36107.3	39507.3	68245.1	51430	35683.2	72228.3	90140.6	116958	70438.3	56409	61736.9	41124.4	70299.1	180343	62655.4	102931	53364.7	52298.2	26752.1	58667.7	54250.1	43880.6	36911.2	49590.3	24445.6	107589	73929.6	73089.1	77832.2	31640.8	71469.2	42160.7	70117.4	36757.7	71387.1	31374.5	67795.2	57809.4	100426	95379.4	24789.4	51447	90065.7	61894.5
n	267.109		9117.08	1889.13	310.602	10515.7	180.866	353.308	5559.16	6971.15	23290.2	18607.8	35943.6	5788.08	7824.91	3115.71	10589.5	9047.53	150.006	10454	4791.06	1349.39	42088.8	3.19695	9669.29	6949.06	9564.37	4127.57	220.706	5932.26	12467.3	17547.2	1749.43	16252	267.591	3251.56	11096.2	10036.4	3905.27	1868.73	305.572	246.633	9755.02	3430.71	3825.02	10697.3	3156	3.17402	12612.5
n	267.124		35527.7	16998.4	76369.2	48458.3	36021.5	56399.1	30801.6	7062.33	20237.2	28555.6	47710.2	57635.9	47855.2	18314.8	41349.6	14088.3	24151.4	26094.2	94721.1	43736.1	26351.6	14390.1	45697.3	17392.3	19221.9	12584.4	37698	44534.4	73492.2	5460.74	45285.2	79079.2	35945.5	10888.8	7219.39	29598.9	71106.7	17874.9	37277.1	2869.57	94229.7	40191.2	95908.8	29080.4	46875.4	37703	17843.9
n	269.139		880.679	32623.6	42834.5	35776.6	48258.5	11546.4	23245.3	10713.6	31394.3	21600.2	23807	18088.6	32778.8	20783.6	33025.7	22339.8	34305.1	9123.22	169555	7773.96	22881.5	8772.5	32001.5	36671.8	39292.7	3861.11	48682.1	75543.4	19058.1	2397.76	567.417	59960.4	12447.2	4467.78	21481.1	56882.6	11417.2	5417.36	2793.45	17894.8	32252.7	31497	99848.5	22477.3	23681.9	45067.9	17881.7
n	269.151		309378	333440	537652	459158	89531	106145	109469	631446	421958	484853	466187	131868	287404	175335	152759	128910	290051	258325	889096	288151	389066	234376	180862	210031	72512.2	74052.6	228904	140136	226095	48563	134020	376728	142245	57467.9	264735	270777	130916	82875.4	65518.1	297934	237370	141232	202610	254355	254277	324982	100455
n	269.961		61068.3	49565	48723.6	7510.53	50480.7	102018	6209.91	33383.6	39415.8	22046.9	21162.4	24443.4	94723	54927.1	14242.7	31252	1472.21	37267.6	867.05	49648.9	1703.3	108550	39418.3	8100.33	36448.3	20562.6	5547.91	114818	4353.91	22451.5	873.355	7541.65	6726.46	22962.8	50722.1	49006.6	81426.8	14512.1	2998.98	21354.9	43426.1	16507.6	31046	82807.1	49982.1	23077.5	355.859
n	270.063		58698.1	11935.6	14963	39122.6	11805	54109.2	100382	16577.6	30559.9	34883.3	24834.4	5550.14	43485	8753.26	50979.3	230600	107378	29622.3	97857.1	79466.5	326095	74520.5	81034.8	11103.4	63549.4	25335.7	365564	109381	349015	17510	18952.9	1.20671e+06	146777	3681.95	41555.7	281251	17830.4	372717	15138.9	117560	34536.3	49846	84452.9	148144	30246.6	298297	50580
n	270.11		1483.75	6389.28	6005.58	3309.41	3554.08	7589.92	24902.5	6678.27	9530.78	2287.49	27528.1	1061.65	10854.1	12001.3	5862.22	13807.3	17783.4	9120	31750.3	26181.2	32926.7	7176.99	12468.2	5396.29	3883.67	5190.39	7190.05	526.834	9873.42	1523.46	3525.94	35100.5	7080.28	7721.71	5980.51	8762.87	2458.51	8875.25	12776.6	17461.8	6290.23	1580.76	220.159	14925	9244.15	35501.6	10346.1
n	270.135		38534.4	25334.8	36940.2	16440.8	18885.7	4509.9	12769.6	27499.6	15734.7	21239.7	21526.6	2763.63	11105	17680.4	16515.7	12793.7	19421.1	17156.9	124985	12306.9	32199.4	7194.32	9643.6	39701.4	11112.3	4901.1	28147.8	11320.6	12154.6	6225.35	12017.3	33938.4	9409.14	1983.79	9921.23	21826.1	11167.4	8138.88	11373	7197.14	4093.8	9061.33	28619.5	12455.4	21294.5	15212.4	9079.87
n	270.155		68534	64528.8	73599.2	53523.7	8119.54	42296.2	26034.3	142401	79222	147604	144857	31884.3	52004.1	7684.65	9000.85	34044.9	188020	43465.7	406472	57355.2	97727.9	19350.4	37608.5	4146.83	13169.5	9724.38	37527.6	17417.8	59471.7	10544.3	4725.31	205394	26499.8	17463	40579.4	40062.8	19631.7	74436	4702.31	47292.9	50969.8	27706.7	45655	43389.4	55977.3	134785	36938.5
n	270.156		54693.2	80981.6	124103	87800.9	20066	37646.1	11827.4	89684.4	74565.9	58352.9	51392.3	22788.5	49344.4	30628.6	31852.3	27833.7	23368.7	56205	994.709	58920.8	76433.8	34510.3	31851	69250.8	3623.72	22488.6	46186.8	23456.2	13772.4	4209.75	35518.5	35321.6	36079.5	236.599	41655.6	68772.1	39800.4	22970.5	28692.4	59151.4	32402	25182.9	19142.9	45849.6	38602.4	1874.62	21947.9
n	270.171		4123.44	7085.52	1783.72	2603.65	1421.87	2864.8	7440.35	1507.88	4435.03	2191.27	5470.81	1949.75	5153.88	127.626	141.853	642.11	84.5016	1627.97	9067.29	1277.96	1324.71	5513.4	902.425	125.372	5106.4	1597.64	3907.68	2470.17	3944.49	30.1971	1324.33	4875.16	48.1123	1107.83	2353.29	9609.48	1838.63	1083.3	3535.63	1378.41	2271.05	7344.27	9679.86	4235	8593.97	100.501	2588.7
n	270.801		203219	27689.6	298157	11691.8	24240.9	102798	39978.5	61927.2	18350.7	3576.82	29784.4	8940.45	171024	18971.2	25316.8	20171	171.571	138822	20232.4	245564	1316.12	208385	23630.8	19736.4	54557.5	20149.6	82514.1	162060	10422.6	5213.5	21013.2	586.502	70988.2	29474.4	13204.8	74929	72932	26056.2	5057.27	33371	32758	38828.3	8612.28	218785	21071.6	85934.2	11656.1
n	270.831		3512.1	7642.14	63311	7374.76	16330.2	762.172	1015.79	10977.7	15003.5	4450.74	1400.98	15576.9	16578.4	9820.26	14846.7	27346.7	323.6	1865.98	14764.9	21998.7	13699.5	14888.2	31346.3	18535.2	8996.48	2867.13	1125.2	10676.3	21850.8	12636.5	4716.38	15196.7	2339.73	8317.83	30111.3	36176.7	245.997	10920.8	38529.9	8127.93	5452.12	9030.2	11581.1	2101.93	27072.8	1576.14	23376.2
n	270.84		17052.9	36564.6	197334	15461.6	41077.8	42423.8	19327	35616.1	32384	21316.2	35148.2	30114	47858.6	25295.3	28894	55243.4	77654.1	17369.8	27147.6	58169.3	105110	49013	95505.6	65508.2	36837.9	451.48	13693.1	23722.4	85164.3	80268.2	25067.8	30360.6	28964.6	17675.3	62950.2	36349.4	46727.9	84095.3	59503.6	9551.15	19228.7	49816.8	73773.1	13668.6	102049	7233.11	63475.8
n	270.849		668728	202985	569819	45678.9	197068	227266	189932	344247	32246.8	103919	121937	86314.8	157187	128678	120953	133478	13717.7	375462	18670.1	249649	152343	580137	114405	207598	192589	188926	377060	196101	119567	92396.4	106318	109372	152441	80468.5	134451	140494	108133	135872	41292.9	240518	37694.8	69283	186261	165092	124314	136336	140105
n	270.944		118373	211629	14236.1	197877	123515	401133	382301	264575	342922	263401	299983	233798	173881	211500	237195	277862	260067	311863	441937	257919	165434	166395	193835	191039	119017	38723.5	132386	93477.8	288127	260949	390861	411176	108224	85965.8	143029	154275	126993	187468	414859	138001	228919	234803	230243	58758.7	324683	817257	413403
n	270.945		165241	292092	170773	638333	127442	140714	248300	218059	206126	145661	92843.9	25147	97092.5	160903	441029	212646	1968.55	389803	88364.6	305962	87442.5	108308	170484	216655	135523	99918.3	181410	252016	123571	81023.7	352825	5126.03	232500	36541.1	234466	303495	299862	74043	26091.7	160614	217960	343590	100053	117505	184121	198672	94080.7
n	270.961		72848.8	84863.6	58962.2	48760.8	29858.8	64344.7	71965.1	97487	25314.2	25489	50363.7	28329.9	36038.8	45676.2	83534.1	40577.7	9841.01	129930	38169	69966.5	18216.4	39147	41570.1	34292.9	29482.9	24202.2	73986	96430.3	8566.66	13061.4	67889.4	3776.78	50671.5	25259.4	50697.1	42503.5	58032.3	3979.13	17964.1	67809.5	44484.8	53614.1	19967.5	47330	27952	125011	8878.67
n	270.966		11188.5	14151	5494.76	6212.11	7301	20838.1	11572.7	20884.5	2933.28	5636.73	6530.45	4553.84	18762.7	6739.11	3655.56	14568.9	98.4889	3349.87	7978.39	8459.1	4882.16	19697.4	10187.1	8112.8	5224.7	6216.31	2471.91	17915.9	195.998	22.0756	7456.93	2429.07	4934.66	6629.52	6725.37	10096.5	13134.3	9872.31	200.628	5020.43	1520.09	8095.13	6057.68	14239	10799.5	8542.15	4987.48
n	270.977		4452.27	6816.93	6761.99	11559.6	14774.6	11693.9	7891.33	18630.6	12520	5279.56	33013.3	13875.8	33790.7	3980.21	12781	4387.34	22223.9	1302.62	17125.3	5360.48	17356.6	19198.2	12617.1	11709.3	9878.82	9808.13	9860.11	9322.09	355.381	17892.5	6698.41	10444.8	10836.9	25420.3	14061.9	12049	11417.1	9686.72	9193.8	9068.81	12265.3	14212.2	5848.42	6788.68	15163.3	2236.18	10245.2
n	270.986		15693.2	14039.9	30430.9	34298.9	226995	25226	29275.1	17127.5	7531.7	15774.9	28705.3	27896.9	29302.8	9453.09	44079.9	66430.5	92656.7	16309.1	80813.7	32662	104356	29897.4	25608.3	13023.3	1808.13	23944.1	170560	48244.7	34379.3	14906.9	9770.06	45489.5	55853.3	17709.1	57387.3	54944.6	19195.2	153507	6660.38	83793.8	19245.9	23061.8	32320.1	47436.9	20832.7	10365.4	15847
n	271.005		17591.6	12231	13000.3	48059.3	67619.9	63170.7	5616.3	13639.7	11263.3	18899.2	1023.26	17242.3	18838.1	16814.7	19493.1	9313.45	10209.5	31567.6	556.274	19788.6	5430.89	27572.3	11094.4	16337.9	5469.18	19300.1	14235.1	21030	4276.05	6245.98	11184.3	2478.45	23942.8	7115.88	20063.1	45513.3	16171.7	16740.2	2199.61	37703.9	12025.4	12829.6	6497.21	17244.8	4977.67	1048.35	5277.64
n	271.005		34150.7	34135.4	41439.4	36188.3	36507.6	35107.5	44222.2	41049.6	40843.1	29597.5	118354	68215.6	43693.8	44187.7	42055.4	58727.5	2719.12	77333.8	31135.9	50543.8	45866.5	39506.6	71666.8	34736.6	33464.5	34102.8	38805.4	35256.8	40113.2	62548.8	50097.9	9596.79	51341.1	37843.2	75984.2	55673.6	33550.1	16032.5	53758.3	42143.5	18317.1	58857.8	70066.8	40479	45777.6	33706.2	65469.8
n	271.023		7318.84	3236.7	4827.11	8574.23	8428.84	5517.83	14772.4	7137.8	9040.63	10632	7484.99	14236.9	3297.84	8229.35	6121.92	137149	20724.3	21998.3	29380.9	8455.48	132566	5231.44	9226.34	7796.93	5579.74	8495.3	163231	25306.4	8293.68	2272.3	11268.2	102595	10258.1	21325.8	2062.65	25284.1	5004.83	169846	4772.31	36173.2	7806.96	7954.82	12605.3	3504.4	3482.31	50899.5	1129.53
n	271.029		16471.2	17105.8	716.135	66249.7	31614.8	44662.7	24375.9	192807	598.256	36334.3	51982.3	67884.1	15405.7	4938.83	17659	65703.7	59217.5	41417.1	24020.2	15606.3	57856.4	78836.6	23731.2	101779	34952.7	9999.3	65353.2	41797.6	74.5844	13280.6	16686.5	29016.4	69569.8	71152.4	31689.9	61850.3	8432.07	120399	684.589	32880	11485.4	30122.9	4122.2	68707	17884.7	50706.5	7207.24
n	271.048		11014.8	19860.6	22771.1	12923.4	13058.4	17634.6	19539.9	16353	16497.3	14560.5	6230.95	4196.56	27761.1	13622.6	11256	13658.3	8981.82	11947.1	26255.7	18519.2	16990.8	11198.8	24927.7	35924.1	6301.07	10646.3	37400.3	14090.9	19148.4	4154.53	15185.5	19977.7	9343.52	12686.5	6837.15	14974.3	43091.7	22554.5	3057.47	16487.9	12776.9	15766.6	17913.1	27890.7	17233.8	2076.42	11114.1
n	271.065		9731.69	28699.2	25015.2	27226.1	19973	68954.3	51607.3	16011.7	33509.5	40835.2	84866.5	24397	22636.2	27003.4	59188.9	90741.2	169949	31252	445997	37962.1	62760.2	47235.6	156640	32065.5	59427.6	27014.6	122097	58846.6	189672	16033.5	41022	949173	9668.67	30570.8	7224.29	72791.2	17995.1	52369.4	34667.7	54674.1	26917.3	25125.9	49867.3	12743.9	28396	154723	54901.4
n	271.094		5610.91	7445.63	7242.36	3135.52	817.981	1359.82	14467	10293.1	18643.5	8263.52	121367	8332.27	8661.55	7446.61	10114.4	14207.6	14429.9	7335.23	28047.7	10280.3	35557.9	2405.38	2012.42	9841.7	2088.01	6378.74	8572.49	2375.24	21478.5	7759.17	5563.36	18884.8	4922.85	2655.09	2228.43	34736.7	4401.69	4201.87	9580.19	7942.25	10570.9	931.597	12873.5	14023.1	12275.7	21983.1	6014.22
n	271.104		8474.01	4881.64	9206.99	9379.98	558.72	629.226	50787.5	8157.96	74868	6220.48	45707.9	1895.97	5518.19	5969.22	13590.2	4811.14	9141.97	16722.8	44186.2	5566.85	9600.19	1857.62	153.061	5014.51	8693.86	3714.59	13470.7	7036.73	23774	8932.28	23479.7	22530.2	3231.81	3185.58	1183.99	9558.66	4480.37	7424.8	16011.8	2541.93	5492.09	2414.94	12954.4	3411.78	4449.12	787.82	12881.8
n	271.105		7024.46	6796.45	6784.14	7495.07	7776.76	3855.66	10289	16930.3	1614.86	7871.07	6011.26	4503.85	14298.5	18208.2	9943.77	13936.1	5397.83	11679.5	12020.6	10307.6	18528.1	2734.27	16436.4	11914.5	14938.6	6973.7	11761.4	13186.4	13782.6	2109.28	2114.04	4641.44	8308.18	9370.89	6733.16	6440.15	5495.68	23210.3	1105.35	20670.2	10525	9195.19	11828.4	3947.43	14478.8	13811	15232.5
n	271.119		20472.3	55756.6	28532.9	29968	24890.7	12715	20035.2	35252	28366.7	43389.2	31246.7	19563.3	24464	16395.2	31625.5	21489.1	55630.4	8035.65	153402	23030.3	22186.2	15674.1	15910	42411.6	30538	15231.7	45513.2	63782.4	29363.2	10058.2	21415.2	40172.6	19936.7	23688.1	21797.8	53506.9	17761.4	24226.5	12296.8	18562.1	16486.4	27290.7	139316	13459.2	39410.7	79803.1	24214.6
n	271.131		9082.67	16014.1	17287.9	18654.1	2500.34	13553	16372.4	18960	9323.6	12970.8	74573.7	9955.24	13532.3	22678.3	13588.8	14473.2	23124.4	13683.3	15899	7680.01	77784.6	7470.69	5941.04	19180	25263.7	3061.07	12952.5	10672.6	5691.69	1486.56	18505.8	28205.8	2370.61	7567.45	10161.5	16807.4	8834.19	10835	10087.2	20642.9	10094.4	11589.5	10346.3	7904.46	15187.3	14455.1	1251.62
n	271.156		74050.3	374722	239852	137734	241502	124767	236412	158212	159774	268135	207849	48465.7	80097.4	126892	80149.3	86292.6	269595	68315.4	1.14582e+06	145580	112338	70879.6	129527	377033	203467	136876	278118	495909	125538	104922	162786	154624	131259	67224.3	91019.8	396987	201634	84956	137236	80066.2	103427	70900.5	893669	106017	206594	241207	188119
n	271.167		4990.42	5220.75	7262.59	2075.31	5484.83	5371.7	9904.86	8352.83	21079.5	30109.3	16223	4318.63	10677.6	6151.32	5256.54	7198.51	861.461	15336.3	30455	9064.26	23191.7	2203.79	11471.4	10110.2	2155.56	9621.32	4113.14	12237.5	15756.4	13249.8	5153.06	33538.4	9749.31	3173.02	3841	9425.46	3386.48	10749.4	1754.85	26717.2	9038.89	10108.3	3723.9	8312.8	9005.68	9456.34	4868.39
n	271.192		11735.5	17558.1	11036	17547.5	11727.2	25122.4	14599.7	26048	16179.2	16415.1	5690.87	15835.8	11864.7	11603.8	18477.5	6517.78	10088.1	10478.5	16933.9	9608.68	10088.9	6487.63	13665.2	9830.65	17315.3	16810.6	12174.3	49256.4	7593.07	7084.83	15373.5	31343.4	21192.3	11730.2	7301.7	8971.55	16518.9	11108.9	7580.31	13038.6	8431.88	16265.4	48442.1	15737.7	16752.3	6414.9	19848.2
n	271.228		8512.99	8500.58	7872.48	19840.2	9733.48	13703.3	4433.28	14057.8	12628.2	10789.2	11120.2	12089.4	16317.4	9311.26	11017.9	3811.69	2728.37	10300.3	7825.02	9208.13	13784.5	12973.6	12178	17379.9	17729.3	12440.9	9786.05	9496.35	5260.44	10276.2	7505.5	9671.97	13164.4	22788.7	8854.12	7744.42	13185.3	13980.4	6308.14	8228.27	17297.8	14759.6	11308.3	8831.96	10020	6597.08	7847.05
n	271.626		5724.05	8651.1	3427.37	10832.8	19707.1	6014.83	19908.1	16103.4	9785.1	8571.16	28514.1	1800.6	649.832	2936.03	2319.2	7730.77	173623	8401.91	10054.1	4239.23	11441.5	8678.6	6133.97	17035.5	4066.83	3652.61	2300.6	5222.62	474.316	929.447	4623.59	135.115	7455.21	1396.26	2621.1	1074.4	3114.82	6222.58	2743.83	3940.51	4833.46	10253.6	17440.5	12375.9	1648.98	11998.5	1547.32
n	271.948		13123.6	19688.7	12897.6	29948.3	11344.8	21979.6	42162.2	25985.4	23291.3	19506.5	15389.2	10097.1	8050.88	21057.5	43267	26978.6	8444.83	35030.4	23146.9	33985.8	6308.36	14011.3	31525.8	21640.3	15080	7417.56	12542.8	12830.9	8069.78	9100.41	52674.2	15310.6	15288	1741.34	20634.1	19927.3	30021.9	2111.48	35447.8	15643.6	21564.7	27034.7	8250.69	8515.58	17584.4	35130.3	12985
n	271.964		81008.3	89598.8	45891.1	37568.5	46333.9	111836	13569.1	71374.8	25666.5	32821.5	84975.8	22189.2	101596	51462.7	19887.1	41772.6	4838.16	52054.5	24881.1	62162.7	22366.1	114230	71191.2	24899.4	7739.1	31325	22276.2	102103	4898.83	26204.5	31616.3	81406.9	28127	26005.7	34391.7	77153.1	100248	7785.92	24481.8	31342.3	27609.9	20978.7	35738.2	102030	69579.1	46229.6	21587.2
n	271.974		2518.97	3847.62	2936.44	6878.84	7591.3	3318.66	9339.8	5365.45	4042.16	3610.43	4077.8	12753	5042.65	5676.47	7533.47	4705.31	147.087	422.192	17195.3	8971.6	9016.76	634.341	14191	1612.02	4185.7	3202.61	5030.21	18919.3	7629.55	971.804	4265.92	12502.3	5452.91	37.0773	2057.23	14088.8	4679.64	10243	3360.13	8378.21	6940.07	15443.7	10536.9	10182.8	9572.23	12323.6	5020.64
n	271.976		25574.4	14100	6165.78	6715	7144.82	3334.27	2086.21	4181.55	6424.2	16466.9	3966.23	540.157	10823.7	4746.04	8823.75	12914.9	2742.09	3688.52	232.917	21387.8	4699.45	3054.8	11955.9	4116.55	28393	768.611	5717.41	22618.7	4035.93	544.381	5192.38	628.844	5057.1	3750.76	2164.03	10741.8	8322.77	5178.31	6886.3	6698.59	757.222	18828.5	596.251	12937.4	1173.72	438.955	2449.45
n	272.024		4311.61	6119.86	6640.55	8104.11	5710.82	16093.3	27161.4	8526.89	6185.25	23160.6	12655.6	23208.8	5273.17	10518.4	2616.14	18963.2	19357.7	2975.53	36013.2	6020.32	27588.1	1707.04	8502.13	8915.38	14980.6	6125.24	52191.4	8881.09	32889.7	10197	14603.5	43068.8	15000.2	6550.29	4651.87	15081.1	5838.76	138594	8381.06	21174.9	5680.12	10203.7	18152.5	7381.8	22068.2	11159.5	16181.1
n	272.027		3241.25	8307.37	17222.4	6170.17	6308.95	6255.99	11517.3	33706	1252.28	66551.2	60155.7	21667.8	7404.37	27574.8	7104.05	40627.8	54534.4	17210.5	10780.3	16497.9	26254.6	9697.17	24733.2	21296.7	80314.6	25569.2	50824	16061.5	3999.01	26591.3	22711.8	39495.4	81662.5	18786.8	6194.55	36128.6	9999.76	7241.88	30785.1	46826.2	4446.89	17118.4	1214.62	20364.7	961.917	7448.71	14932
n	272.055		11338.3	14699.7	14536.2	6465.72	11845.3	19559.8	16804.7	10271.5	18188.7	39104.3	73639.5	22556.8	29761.4	49866.2	4215.63	8988.87	127917	7732.95	62444.6	4042.3	49088.1	22.2795	2506.78	13698.9	28526	1199.54	21086.3	16003	11385	34528	17800.9	40999.6	11360	9134.56	1816.82	7678.68	19817.3	24915.9	33674.5	12130.8	1562.71	4993.72	44400.3	21120.6	14897	76450.5	44433.7
n	272.055		7486.87	21560.6	17348.6	25690	18569.1	11210.1	19999.3	34416.2	20910.6	50998.6	30690.7	12386	49057.6	40081.8	17823.4	44447.4	19202.4	15805	32551.1	34243.9	34940.5	4294.09	37850.7	26082.2	55586.3	17748	47233.9	44146.6	3231.97	2202.93	31125.4	58072.8	29101.5	28056.4	26221.3	34138	32076	37917.8	30089.5	39064.3	18504.6	27436.5	19754.4	44803.3	28038.7	8729.54	24498.5
n	272.089		10132.8	18362	5626.21	7186.8	9491.95	8496.31	22530	13274.7	22007.8	21223.1	46738.9	12813.2	15838.1	21131.7	11419.8	29555.6	40577.9	15596.9	36032.2	19325.6	37439.1	452.538	25020.4	21832.7	20538.4	3847.32	27117	9365.13	27620.5	11117.5	13919.9	43779.4	12468.8	6960.14	11930.5	7302.3	8253.91	39353.1	8380.5	39471.2	7655.15	16943.2	10863.3	16894.6	22872.7	766.768	13441.1
n	272.098		5594.65	9916.77	6031.57	11914.8	8496.16	3167.21	4104.36	29320.9	27138.3	28130.4	26320.8	4066.19	21119.3	12022.3	9978.4	11706.8	14128.4	18465.2	30038.1	8916.53	27442.1	1674.3	12691.1	3419.58	10998.9	3860.84	6823.1	9298.49	8949.23	12219.9	5700.61	72510.8	6061.59	2473.33	9598.5	2977.95	6023.18	14436.9	5558.37	20217.7	6954.03	2033.1	3572.56	8932.63	9795.86	5817.74	13883.5
n	272.107		6524.47	18719.6	2730.12	2785.47	5428.68	7396.92	4923.52	10039	16675.1	10826.9	3611.71	5600.51	5055.37	11333.9	5915.53	6620	16472.5	1168.21	19920.2	5306.48	6294.15	5294.61	4615.15	11262.3	1546.33	2213.16	1244.12	2137.23	9967.05	5632.08	4375.33	7229.89	5794.99	1331.1	6808.6	7885.36	7768.43	17924.4	4535.27	5121.87	6771.09	4268.52	5480.37	3280.32	12559.7	1305.46	1165.34
n	272.127		26422.5	10017.5	5793.72	12911.1	10913.6	1455.75	166323	9180.06	19862.6	12610.9	5427.03	6462.18	3629.69	4417.96	35152.6	6276.8	51016	2731.74	21161.5	5622.83	18253.3	1572	2873.41	8617.38	7392.9	7866.58	2614.77	956.255	31881.3	11457	9427.56	21692.8	14771.8	3108.73	4388.78	4353.12	6014.73	7680.13	3851.68	4620.31	4151.25	3732.38	10004.5	9842.81	6688.91	21225.8	34787.5
n	272.151		22470.9	6898.32	2241.87	1455.92	9360.78	1402.36	8314.88	3616.32	6123.29	3735.85	112.426	4338.2	726.685	11171.1	2166.91	7483.59	595.409	1563.34	20054.5	5361.69	11353.4	3768.41	5940.34	8677.41	2256.57	5060.4	587.776	2812.48	8049.89	447.278	3591.26	18208.9	2266.21	3202.53	672.517	7459.07	1645.14	940.671	1212.89	6398.45	3336.69	4702.97	4909.8	1098.78	4386.73	15843.4	574.544
n	272.159		19216.5	48274.6	25762	20794.3	29505.1	10945.4	48912.3	21320.7	19102.8	42912.2	28127.7	9969.83	13341.6	17106.2	18895.4	10347.5	11733.3	13458.5	164524	11153.1	19299.2	5330.23	26557.6	40283.4	22808	16020.6	25951.3	59736.8	5090.29	6240.07	23772.1	31026.4	18655	9035.76	14183.2	45961.2	22446	17964.4	18196.8	13054.6	11288.6	12559.1	118730	22374.9	25003.1	31132.9	22046.9
n	272.17		7688.21	9298.61	7162.84	8189.04	7146.89	2.73952	2411.32	18587.4	16413.1	14047.6	21301.3	2906.43	11614.1	8271.36	6222.51	4743.12	1.16313	10223.5	16126.8	10321.1	12662.9	2170.16	7584.22	6909.98	4539.52	5560.63	7312.17	9954.67	1292.31	5801.95	4099.93	8205.59	3840.84	1517.36	14699.4	2028.69	3902.04	1683.96	2.36938	9129.53	11568.6	9107.42	553.577	4734.73	10507.8	521.698	1124.06
n	272.844		453749	170484	649873	59512.9	162009	267990	141158	349325	29704	20387.1	65100.2	77797.5	173619	87990.8	56073.7	80596	13775.4	427734	34917.1	151343	23166.8	623288	49271.2	76217.5	80864.8	165679	415970	115540	5997.48	31622.1	127059	7558.78	103976	40277.4	58487.4	88481	71413	3774.86	54060.4	292562	43893.2	11061.8	41832	133537	29232.7	148182	29353.5
n	272.845		290357	55785.6	11278.4	34726.2	17585.4	4618.7	17653.9	16556.1	2719.5	11261.1	14776.6	6895.04	42377.7	14833.7	49795	33126.5	766.643	1797.49	6675.58	138164	17026.3	12775.3	11191.1	22859.4	22056.9	9788.98	7511.97	99131.8	979.008	805.249	7406.45	175.856	44701.6	10626.9	48908.1	135698	45177.2	21975.5	1561.7	13434.1	38667.4	23590.8	5554.97	126739	7241.39	24522.9	11889.1
n	272.897		6956.41	4335.27	1674.41	7412.83	1409.92	4249.9	8980.53	7328.46	9333.34	131.104	9985.19	1086.36	1035.27	1125	6045.38	9572.13	5159.94	4765.1	6559.09	3348	2163.7	1227.26	9749.7	2423.89	2799.23	211.12	6847.83	3924.27	5652.73	326.655	9006.96	4046.78	520.452	1923.67	2759.94	13208.3	3570.36	6163.53	3713.73	1175.97	4604.67	4014	2977.74	4245.94	6829.79	401.956	1552.2
n	272.941		77186.1	253015	58474.1	417562	151582	212465	323781	266489	289078	192713	204834	169693	115471	171296	290685	209186	162903	264485	272291	234531	132591	150928	169234	173018	142637	54598.3	168388	167657	248914	171791	355509	259808	149988	71926.3	207645	208381	171363	138567	236354	116664	231605	256751	190086	106055	307244	501261	220771
n	272.946		43298.7	25042.5	34162.1	77331.2	18306.6	44268.8	94514.2	41113.2	25561.3	40744.8	47600.8	14966.1	5410.73	44810.9	106596	51294.4	1054.43	108736	44282.3	66357.2	15548.6	16929	33808.7	44373.3	48129.3	23671.7	48399.7	50219	26718.9	11673.2	63196.5	2389.08	50740.9	17764	22667.7	29449.2	67226.6	6595.01	16610.8	33368.1	38575.3	78248	12120.9	43840	28322.6	88101.4	19052.8
n	272.959		23634	25212.9	12895.4	12763.7	13998.2	20216.1	22048.1	30377.8	13420.2	11665.8	19506.5	14584.1	15031.2	15134.5	35642.8	16930.4	78.5667	55512.6	15401.2	20745.8	786.808	16060.2	17435	5129.24	6550.03	7473.33	34744	38304.5	7970.7	10702	17368.3	4208.56	17998.3	9728.42	10505.9	15167.2	23315.4	10450.4	9558.77	23406.4	14492.7	11202.1	8008.41	25445.9	13416.8	14231.4	136.936
n	272.992		13689	12739.8	15915.2	16848.2	20380.8	23018.4	16895.1	14082.5	31650.5	18739.9	30037.9	18669.1	16141.9	11406.2	12914	16954.5	71261.4	29465.5	37672.7	8654.79	26451.8	8710.69	16349.1	16864.2	18476.8	6850.54	32774.7	29073.2	11692.8	23621.9	19605.8	25470.4	6164.35	13939.1	11949.8	18297.3	14532.9	18448	18900.4	32379.5	9449.18	12882.9	12567.2	9549.29	18166.8	24573.9	19400.2
n	273.008		26124	316064	234719	319737	502919	687260	550972	148237	422981	975013	403361	390954	134008	561431	393623	2.35072e+06	1.29753e+06	168827	2.44758e+06	835052	716000	539994	1.80017e+06	447637	332737	577935	3.75311e+06	654723	1.06079e+06	153491	695316	4684810	1.11411e+06	181811	484157	1.88481e+06	301577	1.77575e+06	584511	1.07706e+06	270173	713448	353838	600612	245505	542993	530183
n	273.023		302336	337960	327919	749756	241089	260650	718188	184554	449487	545780	434761	317104	116622	581021	1.19381e+06	520885	199371	797325	492955	407229	259746	178118	530761	655317	369640	240445	227510	211335	333916	593222	916137	677024	395910	191524	446294	333014	594737	326281	230764	356949	296700	783055	331238	78490.9	370998	652810	556903
n	273.056		6735.42	5626.52	48125	7348.57	14435	31397.8	42124.6	18528.1	14881.8	67528	79613.5	5796.08	36783	71077.1	17086.5	26050.9	17455.7	39702.5	55927.4	39259.5	47348.4	3562.92	36611.8	11828.9	137128	30839.7	42099.3	24571.2	37439.9	21769.9	45510.9	86145.3	28434.6	15269.8	32812.4	27350.1	23070.6	74102.1	18240.4	23780.6	489.906	44799.6	22106.5	24065.8	24260.9	11617	29078.3
n	273.081		11439.2	7759.51	3682.83	13802.8	2482.3	6061.93	6724.09	4202.49	5315.62	11399.5	8871.68	9123.72	9480.61	6870.43	5939.84	21731.1	8517.92	25601.1	10712	9339.98	17523.1	1059.56	1442.65	9295.07	5309.67	2203.95	21713.2	11350.7	48926.3	4149	2763.52	43677.3	20025.2	1913.22	8963.76	4138.74	6967.28	24429.1	20885.8	9323.64	6022.22	4688.19	722.598	4963.49	3368.69	27119.8	4638.19
n	273.092		4787.28	32149.6	18715.3	13257	2972.7	16325	3484.5	3101.95	11466.9	8658.77	32085.3	28233.2	9021.8	2636.11	17820.5	29942.6	66493.6	31.6023	28738.7	2627.79	27908.4	14336.8	263.046	15109.9	7566.35	1092.62	4404.35	10070.8	40468.1	11927.4	20060.9	31866.5	9156.44	2966.05	2986.32	8398.51	14269.8	9105.31	29222.8	12006.5	3379.02	6491.87	14219.8	12752.6	47259.5	29176.3	1344.07
n	273.098		4684.28	27068.6	14377.8	18099.6	13304.1	7658.22	11038	11114.6	22376.3	17588.6	27914.4	17016.8	17943.4	18519	12825.3	23855.2	35417.1	8034.36	43474.1	14320.4	26978	9390.63	20866.8	22507.1	20493.5	12513.8	20892.6	22838.1	14232.5	11346	15111.1	52860.9	12646.9	16357.2	16808.5	28486	13734.7	36619.8	15382.2	27252.2	12218.8	25055.9	52073.4	10748.8	29722.2	21491.8	19377.8
n	273.11		2722.63	6238.59	160.293	9051.59	5343.2	1688.61	22018	416149	11466.6	13907.6	19322.1	11120.2	6610.06	11568.8	9224.47	10948	20522.5	5429.02	17666.4	5495.73	18384.9	2949.45	10062.8	6655.69	6422.39	3219.18	15683.7	10130.5	8038.37	6223.33	11779.1	20003.8	3401.55	5958.24	10413	7110.52	2094.56	14788.6	7170.41	11030.6	6719.87	6150.6	4551.26	8185.06	13516.9	9794.53	2503.57
n	273.135		22753.7	102970	46829.3	28815	50183.5	29085	32092.2	42661	46601.5	57306.8	39412.2	25375.7	40917.3	46794.2	46634.7	40754.4	25505.2	11117.2	353059	27883.9	41991.6	30165.1	48946.8	85445.9	44132.1	45820.7	56826.6	79815.2	41083.6	5671.9	40386	9248.55	43480.2	24143.4	22112.9	98404.2	30760.5	28394.2	15335	26228	19528.4	38509	14582.8	37263.7	49986.1	20917.3	19707.1
n	273.146		26967.8	23164.8	17725.4	57159.4	25642.9	2402.19	36547.2	18056.2	117158	30364.3	29565.1	37240	93926.3	78673.5	55367.6	30237.4	66440.1	20782.3	40809.7	19787.6	116783	51550.6	94134.3	4404.39	26614.7	33479.8	20665.7	19413.1	45251.8	185615	139603	99541.9	13391.8	7971.37	15372.5	22393.1	37126.7	88990.4	57457.3	101128	13869	33019.7	32346.3	26775.3	48123	19075.2	8193.52
n	273.171		89833.1	281456	194647	109164	266380	242565	177613	128153	161577	213860	244467	58168	79777	153928	60020.7	127690	220191	117867	2.05044e+06	88739.1	208394	61653.3	300221	649027	145582	140325	215194	278044	69085.6	147410	232162	143701	117992	82957.6	101826	475565	142082	72817.5	49158.6	107787	84625	98947.1	723805	165796	239271	265178	279773
n	273.942		11812.9	24484.4	2632.44	37319.1	13941.3	34066.1	21006.4	20200.8	24266.8	18083.8	27326.9	6955.83	8464.64	10996.8	22995.6	19404.8	17331.6	24515.9	30034.9	24153.4	7563.14	2772.7	9570.22	23317.7	18160.6	6471.3	13693.1	22425.2	14341.5	15321.4	27860	33111.5	14843.1	4000.47	18645.4	15735.1	18312.8	12165	35457.3	10680.6	21410	23234.7	11377.9	5646.78	21222.8	39824.4	26229.9
n	273.948		6337.44	4532.75	5104.17	9251.05	6284.86	8276.54	21564.2	9627.39	14796.7	4149.13	11577.4	6060.74	5807.71	10443.3	19110.6	15587.9	21439.5	6482.79	11478.9	10785.7	4631.57	8507.83	10017.4	12782.5	1271.52	3032.54	1771.04	8393.15	13442.7	5819.27	11496.9	2230.08	1739.68	927.147	10793.9	14145.4	5132.66	8242.5	13234	6368.89	8691.61	15681.7	867.711	5500.65	3744.02	12276.9	16178.7
n	273.967		6294.5	9003.01	3261.35	11099.2	2224.36	7290.33	5160.1	3089.84	2993.27	21974.3	7119.41	8663.97	174.096	8959.89	15897.6	9202.25	852.944	4956.43	8620.25	18649.8	5009.02	3283.54	5474.42	4973.72	34095.1	1409.25	1908.58	44731.2	10625.9	363.944	7034.79	767.417	35477.1	3200.19	1221.36	6364.46	14597.2	7421.02	4081.02	5958.79	14962.4	34200.6	117.187	35567.2	4345.7	2356.93	6185.24
n	274.003		46490.4	49606.3	38454.5	87131.9	52927.4	269861	59065.3	51543.2	41350.2	125156	173838	729406	47164.2	31853.5	101549	115687	272951	39086.8	197150	24436.2	228166	33364.1	301387	63663.2	173635	10344.1	55140.8	36707.2	39869.7	69820.2	101019	135793	43754.7	91804.3	29655.8	50149.4	258880	135941	47915.5	206971	35837.2	49483.1	31075.7	41338.1	57473.4	103417	66700.7
n	274.011		50817.6	29240.1	117279	70400.3	93321.4	66711.5	49600.6	42774.6	15622	89963.6	27371.2	50985	168938	60759.8	124992	300845	90115.9	2628.69	273930	108151	76951	9007.98	221422	107599	54052.7	44777.8	447380	106930	69804.4	32177.7	85916.2	516087	147071	8380.67	94978.9	248083	148624	190795	42854	138130	51633.1	121137	70960.8	88713.3	62531.2	64469.2	65623.1
n	274.022		52287.4	27629.1	36774.6	51990.6	31577.2	42851.3	45185.1	24132.8	35782.8	52611.6	31129.8	15909.4	49070.5	53738.9	121779	53076.4	26576.1	98842.4	32493.6	41787.6	17318.8	6150.34	44029.6	106156	22640.9	23527.7	17925.1	8865.54	33503.6	44459.8	85227.9	48411.4	33895.9	15104.2	26469.6	28064.2	38295.3	18030.1	32675.5	29415.8	42531.4	58250.7	19222.7	16417.3	24239.5	45985.1	39368.4
n	274.04		160186	43034.5	143328	89876.9	138493	357207	59846.9	81519.4	93975.7	125268	138858	94343.5	97928.2	108877	226235	81159	89266	238244	133164	73934.2	93051.2	46703.3	69286.1	88779	95641.3	115152	99015.4	111576	145273	96679.9	118190	242162	94422.1	55170.8	125530	70234.4	114445	417953	49286.1	166953	54654.2	48049.8	58842.9	82370.5	105662	129884	149589
n	274.048		1201.35	2833.6	11401.5	4683.81	2587.33	11834.8	2780.82	12712.4	1760.35	3822.2	28394.3	4187.99	7760.7	8861.1	11024.3	12967.7	1115.81	11915.5	1221.45	5428.96	6162.86	14388.1	1840.83	5524.68	15638.5	19405.9	16640.5	4715.33	9564.63	475.434	4443.91	19523.1	10810.8	1376.8	1679.43	6094.83	5701.9	61759.4	2272.97	6249.09	3465.75	4393.53	2135.39	5028.13	483.973	10250.6	4927.24
n	274.057		5374.81	2207.27	7267.16	6946.91	4465.99	25569.7	4896.97	5188.33	7222.06	8261.31	59893.5	6788.91	7754.18	5810.57	3568.65	13419.9	4882.51	3845.88	7828	9077.94	7287.2	2350.03	8387.79	1566.59	3286.65	6549.69	4432.12	566.977	14609.9	1721.86	6035.87	5699.78	1109.23	3872.43	8515.96	2369.82	5450.31	6927.74	20062.5	6133.54	6104.63	5233.38	654.561	3667.12	12937.7	9595.19	4333.18
n	274.075		6533.93	11443.6	11224.3	13994.5	9989.13	10473.9	12517	142674	4282.11	22404.4	73748.9	28886.1	5187.36	8128.95	7407.74	18288.1	34026.7	4891.01	53155	9871.23	21473.3	32936.9	8416.04	16555.1	11009.8	2315.55	13212.5	8033.7	5009.22	1896.91	9653.81	23035.4	8108.91	6669.29	5408.89	11631.4	8328.46	13231.3	29660.7	17089.2	6718.92	7977.57	11952.5	8148.47	12253.4	15112.1	6023.61
n	274.113		18963.3	23857.8	28992.7	25463.7	22268.7	21314.7	12478.1	54877.7	35162.1	61388.2	61172.4	10275.1	31060.6	29791.6	21736.4	33207	38300.1	28841.9	90942	23812.8	53119.1	19584.6	25872.6	20088.9	41802.3	4428.32	33570.8	22383.5	40378.1	3613.92	29885.9	74457.3	25814.9	14397.1	16914.3	27257.7	19806.2	31966.3	4065.96	45013.1	16070.5	8115.16	24587.3	25284.5	30252.8	27174.1	17797.5
n	274.13		19639.3	23703.2	30478.5	67931.5	21139.4	16769.2	33917.8	30843.7	46884.1	35335	73266.6	35561.1	28942.5	36847.5	17038.9	36108.8	69440.3	32326.9	42267	24877.7	58874.5	11562.9	21097.2	31657.3	37416.3	15284.9	22994.9	20516.5	11937.9	54626.6	28653.5	49579.6	15139.5	18607.4	29142.5	14192.8	21711	42570.4	10238.8	28572.7	26616.4	23904.4	33341.8	13642.3	47565.5	19301.5	24951.5
n	274.15		2846.84	1639.92	2815.36	5250.63	4805.02	3703.63	5572.11	5571.68	11130.1	744.439	9820.85	1676.25	8886.22	8138.17	5298.47	766.219	12285.3	2004.23	37526.7	2043.16	9599.2	4810.94	9020.41	7026.72	164.507	2009.28	2039.96	2386.77	890.331	33397	21251.3	39.4922	2473.31	906.344	1875.71	692.851	6043.61	9512.01	8045.24	7553.27	1326.27	3794.86	10775.4	3547.07	9372.66	1133.52	3715.96
n	274.175		5155.07	29844.5	20082.8	14241.8	15257.5	16133.2	18741.9	13649.1	12935.6	17709.6	6558.7	1094.38	5242.51	11210.6	10882.3	9140.12	15467.4	11171.2	78634.4	9188.29	18155.8	532.986	23408.8	75254.9	12418.6	11798.1	18116.7	38817.7	12336.8	3106.98	14714.4	10343	8066.71	3411.68	8278.81	46922	15559.6	666.746	13152	11725.9	11327.8	12783.5	2563.6	17100.5	16093.6	16102.4	1220.39
n	274.556		8975.33	16258.9	11861.4	10254.2	7413.54	20990.4	16599.8	24066.7	28195.4	26891.8	21751.5	7730.77	45655.5	9645.46	7188.83	13738.2	16450.5	5181.6	30990.5	14547	37629.4	6371.52	2643.56	12715.8	16505.2	3325.75	12853.8	10496.5	7630.61	21316.8	26414.4	10642	14271.5	7661.43	14770.1	12203.4	18004.9	26803.5	6449.13	13800.6	12023.4	13328.1	31193.3	8238.41	22787.5	15771.4	10673.2
n	274.842		204615	45909	138421	16418.8	39921.6	97896.7	29318.2	108893	3757.89	10160.3	7141.97	27961.5	52737.6	16612	22996.2	41076.8	2579.29	136979	7625.93	74445.9	5070.88	169053	10940.1	18962.7	27189.8	38599.9	131695	59933.8	8809.89	8924.04	22833	4255.19	53511.7	15889.1	18301.7	57392.3	24308.7	13106.1	10118.1	77916.2	26915.9	13443.2	9275.17	74524.9	3754.61	28697.1	9349.97
n	274.87		9646.3	15157.1	133566	9409.13	26543.9	13291.7	12454.5	14463.6	19099.2	6537.2	1019.77	27563.4	10919	10621	9587.72	25090.7	4458.1	11677.9	18384.6	13903.1	5496.79	26775.6	21497.3	13270.6	3623.37	10024.6	12709.2	1782.97	721.014	6751.78	16405.9	1106.83	6306.16	14804.9	22163.3	34943.9	3611.32	1333.23	12621.7	21267.6	3781.86	2092.53	2734.31	2859.55	12472.6	1291.93	7172.66
n	274.879		168116	112957	644818	89513.8	206040	113451	61678.4	238635	92815.9	34881	49399.6	128291	91368	66149.8	64875	194606	16788.4	192321	71834.4	99963.7	50905.7	334519	86311.3	94948.5	37511.5	116688	161099	52174.6	11906.4	32986	78430.6	45993.3	54571.2	91651.3	170177	212766	30187.4	65545	47075.6	228633	21945.1	187360	30031.1	27201.1	46220.9	47211.2	15411
n	274.889		1.12542e+06	306005	454688	108436	375561	384165	325501	712185	113355	183840	75917.5	317140	144210	150484	138692	255011	101.238	674376	59203.5	130240	72579	722101	117300	181232	159963	539356	794215	165020	66621	23194.5	265770	70648.7	116670	371997	201256	244018	21733.7	150667	36138	726222	67360.8	1512.08	117345	133308	27187.2	131019	25401.7
n	274.94		54378.3	174088	24578.6	343043	106355	165515	206750	185082	214018	103410	134012	82157	86325.9	104705	170877	147570	96171.5	192077	198828	158555	112243	106727	108639	140776	87036.9	36585.9	109855	106602	179157	129340	236691	186465	109430	42840.3	149570	130561	107484	87398.8	167659	82176.7	142413	191990	126082	33386.2	181124	339001	152348
n	274.973		111059	140006	104637	185647	68378.4	142164	287504	139232	168285	109568	146192	140314	127236	292340	199167	182243	62879.1	198589	219686	153879	128422	78471.7	139792	532865	107774	62021.5	168301	94846.8	117629	334981	182424	347522	10641.3	119762	85333.8	125034	138105	101763	206516	118899	88207.7	128357	145892	114095	206848	297276	117731
n	275.007		14121.5	17745.9	24128.7	111823	32346.7	6902.63	174009	18741.4	58206.9	23832.1	123953	43201.3	7398.87	21823.1	29061.9	71018	61768.5	264170	100693	46512.1	33323.1	9703.64	52651.2	28202.8	49678.7	4587.82	96769.5	14888.1	57570.3	23727.3	199798	64355.3	39942.5	6485.56	14801	49207.2	43642.3	20989.7	35563.3	26453.6	12283.4	14042.8	16254.8	15747	46355.2	16716.7	24035.6
n	275.024		104059	103461	51849.8	519613	43274.6	366214	204154	79036	85348.4	141715	101995	323678	114111	144340	235960	259045	514894	1.74458e+06	1.23343e+06	204425	803287	34695	214851	128089	77417.5	94804.1	541109	242147	182992	91839.8	314456	596863	208005	127233	106954	210958	95470.8	520457	75780.2	1.26746e+06	113103	180323	207841	111295	97516.3	300775	161075
n	275.043		10650	4772.24	15088.3	4843.57	246776	34568.1	15532.6	14365.7	9731.22	10570.5	14265.1	10671.6	7852.26	11127.9	89707	3960.31	8037.04	20592.7	31402	11840	10111.6	50675.7	7683.04	10510.1	12945.3	20865.7	15490.8	20601.3	11561.1	4138.32	12043.9	14244.9	10868.9	6159.54	74353.5	14502.2	11359.1	40159	33623.4	15651.4	11269	8395.75	99.1182	14638.8	10297.2	24812.6	20902.2
n	275.056		48633	53555.9	75142.1	65326.6	59498.7	24771	77580.2	90715.6	94733.7	146585	139142	12679.9	162588	69639.2	52910	61653.1	18151.3	52048.1	76368.7	89089.7	77304.6	34710.6	75389.8	82421.9	93638.5	46477.8	81630.4	109612	68698.5	26520.6	94575.6	111714	79890.5	37393.5	42801.7	44478.9	92770	17202.9	19800.3	106720	58358.1	63484.9	31914.1	71463.1	72662.8	110777	50796.2
n	275.071		208292	27826.9	22649.5	77226.9	70986.1	136218	25712.1	102515	55105.1	36581.9	29400.1	138575	147180	15358.2	22057.1	88812.3	178619	7591.77	28913.3	41401.7	35057.1	131939	209278	184422	46037.3	30417.4	52546.8	102362	29437.8	16044.3	53335.6	66789.8	77536.5	25247.6	5848.63	44149	85920.8	26514.1	14382.4	105247	22370.2	139166	60728	37241	32763.9	58613.2	22092.6
n	275.078		18433	5119.11	5661.95	7496.85	11464.4	7150.02	14889.6	14271.2	9071.79	10400.3	2740.44	10712.2	24801	12164.6	5390.46	9951.81	13377.8	1736.5	18156.8	14178.4	24371.9	11137.4	18179.4	12043.5	8405.39	5619.64	15851.2	5884.34	11964.4	25348.6	6979.48	31328	4080.8	3411.44	5202.13	13407	5457.14	18730.4	6508.56	8405.05	7462.56	13900.8	3987.46	7981.72	8031.32	13344	3920.94
n	275.094		7533.25	10221.6	3045.11	15719.8	12438.5	8386.84	9702.11	16357.6	10056.1	21414.7	27509.6	20195.2	9460.89	12094.2	13284.3	28224.1	17078.6	7970.32	47551	20224.4	29761.3	5103.84	18314.1	46079.5	7599.16	6197.98	39025.6	10298.9	4185.61	1042.26	12859.1	129469	16821	3138.35	1093.54	6491.41	3454.17	49196.7	5802.4	19822.7	12179.9	17139.4	25842	3489.16	15083.8	6607.59	4332.32
n	275.104		2034.07	9155.98	8507.55	7604.98	13225.5	12345.4	21696.4	7988.23	29400.6	23061.1	27254.7	24529	7621.55	20029	3292.38	23973.1	37874.5	62565.4	47188.9	9783.44	31265.1	555.637	15152.3	16098	2450.77	5029.2	7682.4	13850.8	7589.89	18648.5	17139.5	58868.8	9517.55	14850.2	10216.1	19795.3	4935.7	38600.3	4097.65	40402.6	9253.17	10570.8	17194.2	15000.2	31482.7	63126.3	23124.2
n	275.114		17590.2	38232.9	34708.3	25463.5	23720.6	21690.3	61062.2	12860.7	30805.7	58907.2	39796.6	19629.4	29780.9	52500.8	15005.6	52585.7	102925	25488.5	126053	39394.6	75145.8	10519.4	28263.9	19161.5	21893.9	11137.7	62792	16974	53438.4	18129.9	45640.9	91613.7	16134.4	16600.9	23827.7	41574.2	8833.5	87720.3	12548.1	54198.9	21545.1	22307	111007	31708	36216.4	56080.1	65292.6
n	275.115		40282.1	32070.1	16211.3	11703.1	10960.7	6433.66	12653.2	14610.9	8238.8	1199.53	692.311	10679.3	1566.34	16388.8	11122.7	29599.7	2850.88	21559.5	11976.9	10788	36639.6	2622.35	12058	31457.3	11114.9	11557.1	36448.2	29303.4	16380.1	1252.97	5114.92	16615.4	17403.6	4119.19	17794.5	55737.6	11980.5	15603.8	2780.22	29941.5	8854.77	31668.5	2507.29	22055.6	21677.4	11562.6	8756.85
n	275.125		18509.5	28186.1	14823.6	28300.1	13770.6	11307.2	22283.5	41796.9	48932.5	48159.7	94365.2	22024.5	40939.6	40176	17009.8	31103.7	67262.2	13072.8	40399.1	28848.6	35110.1	14785.6	19580.7	28185.7	46429.5	14997.2	21973.5	20291	15270.3	11583	21338.4	52491.7	7104.29	20738.6	50769.4	19409.8	20027.9	29322.6	15095.1	35829.4	20055.8	29767.8	40349.3	17569.6	49127.9	27159.5	27302.3
n	275.151		11851.1	39871.5	25610	15454.6	31107.5	19795.7	9967.01	15847.1	24995.5	25802.3	20622.6	15674.4	14820.4	17919.8	13000.7	54805.7	17068.1	11544.3	164872	15512.6	15502	3825.75	21626	46350.2	17839.8	13250	36606.2	55233	18095.5	5774.41	16676.2	14927.6	13300.2	14697.3	12014.2	53880.9	19144.5	19299.2	5222.42	12108.5	12096	18273.7	187989	9355.96	27078.4	19950.4	35590.5
n	275.166		41974.5	30507.6	29754.1	34441.7	28969.8	48767.4	35198.9	39192	36540.5	67414.3	31953.9	32068	33679.5	24635	32998.3	22767.2	10854.2	32344.5	24841.3	38409.3	23907.8	35731.2	26894.7	31402.8	38712.4	35940.2	28995.3	38773.3	19865.9	16210.8	26297	15414.1	33125.8	26825.9	24122.2	24620.3	43059.8	31705.2	28269.7	28627.8	34537	35988.8	30681.3	20175.5	25474	36765.7	23488.5
n	275.187		313.329	9709.09	933.282	3321.68	3882.08	3369.8	5628.43	3670.65	5461.46	9842.36	8403.45	4038.08	3484.1	1258.94	1258.62	2869.66	6883.03	3319.03	31466.8	1929.86	1103.39	310.168	7431.01	12607.5	4852.45	3618.3	2422.46	36176.2	7934.19	765.888	3765.31	3372.04	15936.8	993.383	4180.1	4889.03	5667.37	3559.58	4283.65	2946.74	1418.97	3202.9	22555	991.031	6511.02	307.944	5314.57
n	275.943		289.421	6693.97	553.386	11631.9	5054.47	5315.09	8140.86	7471.05	9626.82	6278.66	6261.69	4224.36	3857.43	1735.86	8612.3	8124.29	5388.77	1920.31	7329.17	5553.52	4692.46	2871.57	3636.06	3482.14	2840.02	82.7945	2966.5	7098.33	554.179	1093.32	6626.5	4541.43	1741.96	3406.37	7026.94	3061.31	3811.95	5519.24	5671.73	3392.07	4448.1	2574.11	2733.8	1549.59	3109.77	10510	4405.98
n	276.018		1273.09	18534.2	7226.54	12813.1	10405	14244.9	23847.5	16853.6	10883.9	18498.5	4358.1	14970.6	9921.85	16250	16315.2	32791.6	27384.5	19180.5	41826.2	11819.7	14727.2	12559.1	13108.1	21782.7	11069.6	12408	23474.5	2363.62	100342	12173.5	14492.9	39605.6	18522.6	8500.16	22916.6	19135	14487.5	29419.7	10327.9	20765.3	11705.9	21801	3456.98	448.597	34351	14517.7	13549.8
n	276.028		91465	514806	128949	133728	191943	159274	290289	259077	81997.1	509638	51244.4	689008	73776.9	98570.4	101971	254127	944180	146103	602537	232545	165520	253052	148039	150122	248922	225861	88640.6	67784.7	412541	146510	178908	838289	135796	222662	130622	96660.4	55124.8	179704	138959	334767	138199	44226	96191	154670	151753	62913.7	391946
n	276.041		525.438	4927.27	33.6489	7628.3	13645.3	3618.72	4988.17	3416.76	1906.26	5357.71	3998.03	4704.37	5050.55	1686.86	10690.8	8449.69	230.629	9713.69	7264.92	1241.17	4579.95	4036.59	3269.79	1732.44	8232.72	2102.68	9099.2	2840.23	30662.8	1604.18	5839.1	55622	2689.66	3233.81	3637.8	2162.62	5453.53	7839.26	469.806	3614.95	2929.73	7893.39	6766.07	3397.21	3828.58	2107.52	6956.95
n	276.055		17288.1	20607.7	66844.3	16660.1	60649.2	65109.4	52425.3	17873.3	30474.7	86958.1	98495	22686.6	43896.4	60000	29500.4	86044.3	72890.4	46092.2	95997.4	29627.1	70383	9534.77	73075.3	98478.2	71391.1	45575.9	37579.6	29875	66595.2	24248.2	28898	96126.2	31745.6	11961.1	36002.5	55965.6	65113.4	46655.4	36753.6	107608	15222.4	25932.2	146.521	46791.7	43724.5	59138.4	35682.7
n	276.084		17463.6	11678.2	9606.85	12044.4	19501.3	8943.3	13537.9	19389.5	26629	15186.8	68979.8	23376.5	20766.2	7123.9	15109.7	13674	57542.5	17463.2	34223.6	17889.5	19088.6	2278.76	25739.6	18697.6	10960.1	4937.64	14917.3	13613.6	6811.64	20360.3	19304.1	23242.9	5720.5	5489.11	8377.54	14323.6	7201.9	26185.4	13288	8305.03	8684.13	17957.9	9209.36	6152.63	18913.7	12703.7	12786.6
n	276.092		41774.2	70393.5	64491.2	66893.4	43255.6	80290	59631.5	78652.8	60124.2	125381	177175	32023	57026	45025.3	42218.6	74187.9	130186	27143.8	365628	46647.4	141774	23118.8	49240.1	51736.9	159426	3368.7	78437.5	66503.6	66694.4	49894.6	60882.9	129319	77155.9	27185.7	37748.8	63445.1	38226.3	69181.2	4930.81	123357	17498.1	31061.7	74423.8	32210.1	80245.4	158353	64202.8
n	276.109		27461.9	13413.4	44059.7	26308.5	19035.3	10473.3	6342.71	41105.6	37186.2	38285.5	91811.5	6371.69	23831.6	21439.3	19503.1	17729.3	19086.3	9084.75	16275	16872.4	31293.4	4289.88	21761.6	30736.4	5788.88	6358.06	29592.2	5948.59	31314.3	35051.7	13023.4	30207.8	6041.41	9159.94	18429.4	13799.7	10346.7	16001.7	9646.21	21858.7	12677	24502.8	16434.9	15811.9	31390.8	24554.4	41780.4
n	276.128		14075.8	15774.6	18179.8	21175.3	14538.8	3279.52	13675.7	11902.1	25355.6	24597.7	36708	6764.28	16092.5	21475.3	17674.5	19271.6	10335.8	31519	64497	13488.5	28667.2	6229.16	10271.7	15761.5	14086.9	3379.98	23648	6263.68	21009.9	5502.74	15133	21276.1	22985.8	6226.32	14011	26689.2	23034.9	17924.9	12551.5	18515.9	9396.68	7062.61	30374.7	14908.5	21034.2	13943.9	12234.2
n	276.169		8109.06	4880.99	8195.16	4317.64	816.761	5535.49	2618.59	6335.89	4474.92	8479.12	158.262	3839.76	2307.72	706.924	4569.13	2595.47	2820.01	4359.4	1916.05	4136.11	3837.81	2701.56	5341.82	2826.91	6234.33	6792.2	1807.35	2827.67	3307.99	1656.3	3122.02	66.7338	2472.32	2861.35	1598.27	1643.29	5346.51	5631.44	6210.77	4271.79	4501.74	3825.3	3316.47	1765.54	1002.17	3727.48	435.298
n	276.849		479225	593453	794505	283974	468977	266168	250326	173155	381413	156621	379842	481924	787910	461573	615328	786270	16139.3	224327	185248	948303	280639	797093	624299	504858	377346	766211	167392	555770	244027	572463	406492	186660	652494	473826	1.16228e+06	965679	517164	117878	679327	221682	405839	560001	572269	821263	628388	156832	364703
n	276.859		207876	84080.3	83313.3	60151	86118.2	83469	68042.6	65118.6	42974.6	57145.5	30050.8	68644.8	104389	103135	93453.3	88635.9	17011.5	101207	25699.8	123991	37942.9	88650.3	79712.3	119508	86429.1	316166	70590.8	126036	1500.41	64160.5	63196.4	33986.2	181235	246439	155790	74457	111224	18354.4	72045.3	108360	154601	83899.1	122234	361268	39783.8	4909.45	35755.2
n	276.867		29262.2	22859.1	62122.7	3098.36	17485.2	1240.82	5464.8	21765.6	3178.47	2538.75	7900.53	4218.51	20983.7	2083.82	4728.26	1779.61	526.823	11921.5	1005.08	2335.96	1953.4	28600.2	1990.57	6786.99	4773.09	41745.4	3675.22	6497.71	12228.8	9853.25	5126.17	7169.89	11678.8	25989.9	5843.08	1731.61	6088.69	8343.61	16771	15784.8	16768.1	25459.6	1244.73	31607.4	601.718	1894.17	1481.19
n	276.883		129142	60481.8	159299	18247.3	63386	72113.8	65882.1	116777	40220.2	22900.7	24844.9	116892	36981.7	29874.4	24437.2	57375.7	78.9338	75869.4	34614	17408.1	17458.3	108140	23787	40998.7	26455.9	49231.4	75793.7	13319.3	4935.89	3751.23	37917.2	24902.2	12975.3	47835.5	44060.4	70812.8	30527.8	7917.16	23015.2	109155	4311.64	7025.56	11107.9	39590.9	10622.2	31802.5	16005.5
n	276.886		239485	77114.8	98977.5	31284.1	72811	70500.8	49022.2	130666	29863.4	39184.5	19297.5	13807.4	25049	49739.8	30716.6	60313.9	4163.24	136637	3934.16	32565.8	23280.2	182915	31848.3	50840	35926.9	126426	178834	39278.2	10947.7	40638.3	68239.3	17490.6	35236.3	108376	50279.2	62248.2	7693.95	37351.5	8480.79	191625	10313.9	111601	17558.8	33768.2	4925.34	22145.1	17106.9
n	276.923		1774.13	2044	9215.71	1841.17	4183.15	5028.58	1570.62	3611.86	5164.21	1724.61	3248.33	2499.94	14858.5	887.328	2686.56	2707.81	746.086	1472.45	8.3235	10126.6	998.065	8598.08	8309.52	5382.27	9742.15	2784.09	5392.73	3493.01	1033.04	1376.37	3682.68	889.122	2192.94	2018.88	1679.76	4681.15	4014.56	1567.57	2565.26	3203.08	2715.06	1112.52	557.933	460.607	3440.06	15.6864	283.823
n	276.936		3372.63	6162.47	4740.21	10683.7	2830.36	5955.06	4672.27	5758.06	14529.7	9032.64	2104.48	4305.57	5320.58	9763.63	7800.06	6836.72	998.809	7127.67	4981.22	8131.71	4448.46	5121.47	3469.59	4570.45	9845.74	4025.46	6601.26	12081	7182.68	2419.22	9380.95	4813.68	3894.66	1823.71	5372.1	6980.25	6032.29	8230.04	5233.15	3420.4	5268.16	10905.1	3008.22	6918.3	5837.76	1196.24	3451.06
n	276.958		32290	24789.4	17754.6	28726	17378.5	61545.4	33531.6	39293.1	25919.2	41124	88967.4	49758.5	45046.9	40628.1	44634.6	25094	10829.3	25154.9	72477.5	36649	30792.7	13398.6	30358.9	16548.3	36256.7	14222.5	34255.7	106954	15564.7	68628.6	31398.3	26046.1	35314	29892.3	41562.6	26792	10785	28519.6	35587.1	47213.8	18713.6	50378.7	36740.3	72249.6	20816.7	60125.7	29029.4
n	276.987		9212.3	2059.76	16296.7	31963.9	20981.4	16370.4	16043.6	47933.3	5199.18	23275.1	26046.9	15238.1	18059.3	42784.9	13563.8	23332.7	3375.06	34364.8	12640.8	29666.8	5102.99	32802.5	26614.1	31962.8	25569.6	192181	21298.4	14357.7	16953.5	20025	22306.6	15612.7	19995.5	117000	22395.8	34598.5	31614.4	53260.2	46149.3	17748.2	8532.74	142804	21612.8	39867.1	13138.1	9794.48	19434.4
[truncated: 2,598 more rows]
[truncated: 353 more columns]

## Sheet: plasma
		Sample	001YWM_BC	003YWM_BC	007BGH_HC	008YWM_BC	009YWM_BC	011YWM_BC	012YWM_BC	015BGH_HC	017YWM_BC	018YWM_BC	019YWM_BC	020YWM_BC	023YWM_BC	024YWM_BC	025ABE_HC	025YWM_BC	027ABE_HC	027YWM_BC	030YWM_BC	033BGH_HC	039YWM_BC	040YWM_BC	048YWM_BC	050YGC_SC	180YGC_BC	205YGC_BC	215YGC_BC	219YGC_BC	225YGC_BC	231YGC_BC	232YGC_BC	246YGC_BC	259YGC_BBD	264YGC_BC	273YGC_BC	276YGC_BC	277YGC_BC	279YGC_BC	302YGC_BC	305YGC_BBD	307YGC_BC	310YGC_SC	311YGC_SC	312YGC_SC	313YGC_BBD	314YGC_HC	315YGC_BBD
[truncated: 5,692 more rows]
[truncated: 5 more columns]

[truncated: 1 more sheets: serum ]
